# Supplementary material for: 1-Methyl-5-nitro­imidazolium chloride
Source: IUCrdata. 2022 Sep 8;7(Pt 9):x220878. doi: 10.1107/S2414314622008781 (PMC9635428; doi:10.1107/S2414314622008781)
Supplement: Supplementary file 1 [file x-07-x220878-sup1.cif]

##############################################################################
#                                                                            #
# This CIF contains the data for a data article accepted for                 #
# publication in IUCrData. It conforms to the requirements of                #
# Notes for Authors for IUCrData, and has been                               #
# peer reviewed under the auspices of IUCrData.                              #
#                                                                            #
# Full details of the Crystallographic Information File format               #
# are given in the paper "The Crystallographic Information File (CIF):       #
# a New Standard Archive File for Crystallography" by S. R. Hall, F. H.      #
# Allen and I. D. Brown [Acta Cryst. (1991), A47, 655-685].                  #
#                                                                            #
# The current version of the core CIF dictionary is obtainable from          #
# ftp://ftp.iucr.org/pub/cif_core.dic.                                       #
#                                                                            #
# Software is freely available for graphical display of the structure(s)     #
# in this CIF. For information consult the CIF software page                 #
# http://www.iucr.org/resources/cif/software.                                #
#                                                                            #
# This file may be used for bona fide research purposes within the           #
# scientific community so long as proper attribution is given to the data    # 
# article from which it was obtained.                                        #
#                                                                            #
##############################################################################
data_I
_audit_creation_method
;
Olex2 1.5
(compiled 2022.04.07 svn.rca3783a0 for OlexSys, GUI svn.r6498)
;
_journal_date_recd_electronic     2022-08-31
_journal_date_accepted     2022-09-02
_journal_name_full     'IUCrData'
_journal_year     2022
_journal_volume     7
_journal_issue      9
_journal_page_first     0
_journal_page_last     0
_journal_paper_category     HO
_journal_paper_doi     10.1107/S2414314622008781
_journal_coeditor_code     TK4083
_publ_contact_author_name     'Patrick C. Hillesheim'
_publ_contact_author_address
;
Ave Maria University
Department of Chemistry and Physics
5050 Ave Maria Blvd
Ave Maria, Florida USA
34142
;
_publ_contact_author_email     'Patrick.Hillesheim@avemaria.edu'
_publ_contact_author_fax     ?
_publ_contact_author_phone     '2392801528'
_publ_section_title
;
1-Methyl-5-nitroimidazolium chloride
;
loop_
    _publ_author_name
    _publ_author_footnote
    _publ_author_address
    'Bellia, Sophia' .
;
Ave Maria University
Department of Chemistry and Physics
5050 Ave Maria Blvd
Ave Maria, Florida 34142, USA
;
    'Anderson, Grace' .
;
Department of Chemistry and Physics
Florida Gulf Coast University
10501 FGCU Blvd. South
Fort Myers, Florida 33965, USA
;
    'Zeller, Matthias' .
;
Purdue University
Department of Chemistry
560 Oval Drive
West Lafayette, Indiana 47907, USA
;
    'Mirjafari, Arsalan' .
;
Department of Chemistry
State University of New York at Oswego
Oswego, New York 13126, USA
;
    'Hillesheim, Patrick C.' .
;
Ave Maria University
Department of Chemistry and Physics
5050 Ave Maria Blvd
Ave Maria, Florida 34142, USA
;
_publ_section_synopsis
;
A combination of hydrogen-bonding and anion-\p interactions help form the
extended structure of the title salt.
;
_chemical_name_systematic
;
1-Methyl-5-nitroimidazolium chloride
;
_chemical_name_common     ?
_chemical_formula_moiety     'C4 H6 N3 O2 +, Cl -'
_chemical_formula_sum     'C4 H6 Cl N3 O2'
_chemical_formula_iupac     'C4 H6 N3 O2 +, Cl -'
_chemical_formula_weight     163.57
_chemical_melting_point     ?
_space_group_crystal_system     monoclinic
_space_group_name_H-M_alt     'P 1 21/c 1'
_space_group_name_Hall     '-P 2ybc'
loop_
    _space_group_symop_operation_xyz
    'x, y, z'
    '-x, y+1/2, -z+1/2'
    '-x, -y, -z'
    'x, -y-1/2, z-1/2'
_cell_length_a     6.3498(5)
_cell_length_b     9.8991(9)
_cell_length_c     11.5969(10)
_cell_angle_alpha     90
_cell_angle_beta     105.817(3)
_cell_angle_gamma     90
_cell_volume     701.35(10)
_cell_formula_units_Z     4
_cell_measurement_reflns_used     9893
_cell_measurement_theta_min     2.7507
_cell_measurement_theta_max     33.2365
_cell_measurement_temperature     150(2)
loop_
    _twin_individual_id
    _twin_individual_mass_fraction_refined
    1 0.5546(11)
    2 0.4454(11)
_exptl_crystal_description     rod
_exptl_crystal_colour     colourless
_exptl_crystal_size_max     0.35
_exptl_crystal_size_mid     0.15
_exptl_crystal_size_min     0.12
_exptl_crystal_density_diffrn     1.549
_exptl_crystal_density_meas     ?
_exptl_crystal_density_method     ?
_exptl_crystal_F_000     336
_exptl_absorpt_coefficient_mu     0.486
_exptl_absorpt_correction_type     multi-scan
_exptl_absorpt_process_details
;
(SADABS; Krause <i>et al.</i>,  2015)
;
_exptl_absorpt_correction_T_min     0.6591
_exptl_absorpt_correction_T_max     0.7465
_diffrn_ambient_temperature     149.98
_diffrn_source     ?
_diffrn_radiation_type     MoK\a
_diffrn_radiation_wavelength     0.71073
_diffrn_measurement_device_type
;
Bruker AXS D8 Quest diffractometer with PhotonII charge-integrating pixel
array detector (CPAD)
;
_diffrn_measurement_method     'omega and phi scans'
_diffrn_detector_area_resol_mean     7.4074
_diffrn_reflns_number     12789
_diffrn_reflns_av_R_equivalents     0.0374
_diffrn_reflns_av_unetI/netI     0.0288
_diffrn_reflns_theta_min     2.751
_diffrn_reflns_theta_max     33.248
_diffrn_reflns_theta_full     25.242
_diffrn_measured_fraction_theta_max     0.971
_diffrn_measured_fraction_theta_full     0.996
_diffrn_reflns_limit_h_min     -8
_diffrn_reflns_limit_h_max     9
_diffrn_reflns_limit_k_min     -15
_diffrn_reflns_limit_k_max     14
_diffrn_reflns_limit_l_min     -16
_diffrn_reflns_limit_l_max     17
_refine_special_details
;
 Refined as a two-component twin.
H atoms attached to carbon
atoms were positioned geometrically and constrained to ride on their parent
atoms. C---H bond distances were constrained to 0.95 \%A for aromatic C---H
moieties with <i>U</i>~iso~(H) = 1.2 \\times <i>U</i>~eq~(C), and to 0.98 \%A
for CH~3~ moieties with <i>U</i>~iso~(H) = 1.5 \\times <i>U</i>~eq~(C). The
N---H proton on N3 was located as residual electron density and allowed to
refine freely.
;
_reflns_number_total     2681
_reflns_number_gt     2556
_reflns_threshold_expression     'I > 2\s(I)'
_refine_ls_structure_factor_coef     Fsqd
_refine_ls_matrix_type     full
_refine_ls_R_factor_all     0.0275
_refine_ls_R_factor_gt     0.0255
_refine_ls_wR_factor_gt     0.0702
_refine_ls_wR_factor_ref     0.0715
_refine_ls_goodness_of_fit_ref     1.080
_refine_ls_restrained_S_all     1.080
_refine_ls_number_reflns     2681
_refine_ls_number_parameters     97
_refine_ls_number_restraints     0
_refine_ls_hydrogen_treatment     mixed
_refine_ls_weighting_scheme     calc
_refine_ls_weighting_details
              'w=1/[\s^2^(Fo^2^)+(0.0390P)^2^+0.1001P] where P=(Fo^2^+2Fc^2^)/3'
_atom_sites_solution_hydrogens     mixed
_atom_sites_solution_primary     direct
_atom_sites_solution_secondary     difmap
_refine_ls_shift/su_max     0.001
_refine_ls_shift/su_mean     0.000
_refine_diff_density_max     0.351
_refine_diff_density_min     -0.242
_refine_ls_extinction_method     none
_refine_ls_extinction_coef     .
loop_
    _atom_type_symbol
    _atom_type_description
    _atom_type_scat_dispersion_real
    _atom_type_scat_dispersion_imag
    _atom_type_scat_source
    'C' 'C' 0.0033 0.0016
                         'International Tables Vol C Tables 4.2.6.8 and 6.1.1.4'
    'H' 'H' 0.0000 0.0000
                         'International Tables Vol C Tables 4.2.6.8 and 6.1.1.4'
    'Cl' 'Cl' 0.1484 0.1585
                         'International Tables Vol C Tables 4.2.6.8 and 6.1.1.4'
    'N' 'N' 0.0061 0.0033
                         'International Tables Vol C Tables 4.2.6.8 and 6.1.1.4'
    'O' 'O' 0.0106 0.0060
                         'International Tables Vol C Tables 4.2.6.8 and 6.1.1.4'
_computing_data_collection
;
APEX3 (Bruker, 2019)
;
_computing_cell_refinement
;
SAINT (Bruker, 2019)
;
_computing_data_reduction
;
SAINT (Bruker, 2019)
;
_computing_structure_solution
;
SHELXS97 (Sheldrick, 2008)
;
_computing_structure_refinement
;
<i>SHELXL2018/3</i> (Sheldrick, 2015)
<i>ShelXle</i> (H\"ubschle <i>et al.</i>,  2011)
;
_computing_molecular_graphics
;
<i>OLEX2</i> (Dolomanov <i>et al.</i>,  2009)
;
_computing_publication_material
;
<i>OLEX2</i> (Dolomanov <i>et al.</i>,  2009),
publCIF (Westrip, 2010),
CSD (Groom et al., 2016),
enCIFer (Allen <i>et al.</i>,  2004)
;
loop_
    _atom_site_type_symbol
    _atom_site_label
    _atom_site_fract_x
    _atom_site_fract_y
    _atom_site_fract_z
    _atom_site_U_iso_or_equiv
    _atom_site_adp_type
    _atom_site_calc_flag
    _atom_site_occupancy
    _atom_site_disorder_assembly
    _atom_site_disorder_group
    Cl Cl1 0.75167(5) 0.72586(3) 0.07499(2) 0.02027(7) Uani d 1 . .
    O O1 -0.1250(2) 0.37864(11) 0.13424(9) 0.0313(2) Uani d 1 . .
    O O2 -0.14844(16) 0.45993(11) 0.30478(8) 0.02609(19) Uani d 1 . .
    N N3 0.42357(17) 0.61303(11) 0.19454(9) 0.02019(19) Uani d 1 . .
    H H3 0.512(3) 0.6439(18) 0.1567(14) 0.019(4) Uiso d 1 . .
    N N1 0.25774(17) 0.58619(10) 0.33532(8) 0.01734(17) Uani d 1 . .
    N N4 -0.05494(18) 0.44564(10) 0.22517(8) 0.01998(18) Uani d 1 . .
    C C5 0.14730(19) 0.51334(11) 0.23575(9) 0.01723(18) Uani d 1 . .
    C C4 0.2514(2) 0.53027(13) 0.14779(10) 0.0202(2) Uani d 1 . .
    H H4 0.211185 0.491815 0.069785 0.024 Uiso calc 1 . .
    C C2 0.4252(2) 0.64545(12) 0.30717(10) 0.0202(2) Uani d 1 . .
    H H2 0.530167 0.702184 0.358999 0.024 Uiso calc 1 . .
    C C6 0.2176(2) 0.59302(13) 0.45524(10) 0.0224(2) Uani d 1 . .
    H H6A 0.081178 0.642222 0.449455 0.034 Uiso calc 1 . .
    H H6B 0.339456 0.640052 0.510943 0.034 Uiso calc 1 . .
    H H6C 0.205596 0.501290 0.484604 0.034 Uiso calc 1 . .
loop_
    _atom_site_aniso_label
    _atom_site_aniso_U_11
    _atom_site_aniso_U_22
    _atom_site_aniso_U_33
    _atom_site_aniso_U_12
    _atom_site_aniso_U_13
    _atom_site_aniso_U_23
    Cl1 0.02085(12) 0.01942(11) 0.02158(11) -0.00029(9) 0.00752(10) 0.00269(9)
    O1 0.0386(6) 0.0293(5) 0.0243(4) -0.0130(4) 0.0060(4) -0.0054(3)
    O2 0.0224(4) 0.0351(5) 0.0225(4) -0.0009(4) 0.0090(3) 0.0033(3)
    N3 0.0207(4) 0.0232(5) 0.0186(4) 0.0012(4) 0.0086(4) 0.0026(3)
    N1 0.0206(4) 0.0166(4) 0.0161(4) -0.0004(3) 0.0071(3) -0.0011(3)
    N4 0.0217(4) 0.0195(4) 0.0182(4) -0.0011(4) 0.0045(3) 0.0033(3)
    C5 0.0194(5) 0.0169(4) 0.0152(4) 0.0010(4) 0.0044(4) 0.0010(3)
    C4 0.0223(5) 0.0229(5) 0.0160(4) 0.0016(4) 0.0060(4) 0.0014(4)
    C2 0.0214(5) 0.0200(5) 0.0199(5) -0.0011(4) 0.0068(4) -0.0001(4)
    C6 0.0306(6) 0.0232(5) 0.0162(4) -0.0047(4) 0.0110(4) -0.0038(4)
_geom_special_details
;
 All esds (except the esd in the dihedral angle between two l.s. planes)
 are estimated using the full covariance matrix.  The cell esds are taken
 into account individually in the estimation of esds in distances, angles
 and torsion angles; correlations between esds in cell parameters are only
 used when they are defined by crystal symmetry.  An approximate (isotropic)
 treatment of cell esds is used for estimating esds involving l.s. planes.
;
loop_
    _geom_bond_atom_site_label_1
    _geom_bond_atom_site_label_2
    _geom_bond_site_symmetry_2
    _geom_bond_distance
    _geom_bond_publ_flag
    O1 N4 . 1.2223(14) ?
    O2 N4 . 1.2343(13) ?
    N3 H3 . 0.856(19) ?
    N3 C4 . 1.3553(16) ?
    N3 C2 . 1.3423(15) ?
    N1 C5 . 1.3797(14) ?
    N1 C2 . 1.3307(16) ?
    N1 C6 . 1.4822(14) ?
    N4 C5 . 1.4239(16) ?
    C5 C4 . 1.3687(16) ?
    C4 H4 . 0.9500 ?
    C2 H2 . 0.9500 ?
    C6 H6A . 0.9800 ?
    C6 H6B . 0.9800 ?
    C6 H6C . 0.9800 ?
loop_
    _geom_angle_atom_site_label_1
    _geom_angle_atom_site_label_2
    _geom_angle_atom_site_label_3
    _geom_angle_site_symmetry_1
    _geom_angle_site_symmetry_3
    _geom_angle
    _geom_angle_publ_flag
    C4 N3 H3 . . 125.4(11) ?
    C2 N3 H3 . . 125.5(11) ?
    C2 N3 C4 . . 108.98(10) ?
    C5 N1 C6 . . 129.12(10) ?
    C2 N1 C5 . . 106.44(10) ?
    C2 N1 C6 . . 124.29(10) ?
    O1 N4 O2 . . 124.85(12) ?
    O1 N4 C5 . . 115.92(10) ?
    O2 N4 C5 . . 119.21(10) ?
    N1 C5 N4 . . 123.97(10) ?
    C4 C5 N1 . . 108.73(10) ?
    C4 C5 N4 . . 126.94(10) ?
    N3 C4 C5 . . 106.06(10) ?
    N3 C4 H4 . . 127.0 ?
    C5 C4 H4 . . 127.0 ?
    N3 C2 H2 . . 125.1 ?
    N1 C2 N3 . . 109.79(11) ?
    N1 C2 H2 . . 125.1 ?
    N1 C6 H6A . . 109.5 ?
    N1 C6 H6B . . 109.5 ?
    N1 C6 H6C . . 109.5 ?
    H6A C6 H6B . . 109.5 ?
    H6A C6 H6C . . 109.5 ?
    H6B C6 H6C . . 109.5 ?
loop_
    _geom_torsion_atom_site_label_1
    _geom_torsion_atom_site_label_2
    _geom_torsion_atom_site_label_3
    _geom_torsion_atom_site_label_4
    _geom_torsion_site_symmetry_1
    _geom_torsion_site_symmetry_2
    _geom_torsion_site_symmetry_3
    _geom_torsion_site_symmetry_4
    _geom_torsion
    _geom_torsion_publ_flag
    O1 N4 C5 N1 . . . . -175.66(11) ?
    O1 N4 C5 C4 . . . . 11.97(18) ?
    O2 N4 C5 N1 . . . . 5.77(16) ?
    O2 N4 C5 C4 . . . . -166.59(12) ?
    N1 C5 C4 N3 . . . . -0.02(13) ?
    N4 C5 C4 N3 . . . . 173.29(11) ?
    C5 N1 C2 N3 . . . . 0.15(13) ?
    C4 N3 C2 N1 . . . . -0.17(14) ?
    C2 N3 C4 C5 . . . . 0.12(14) ?
    C2 N1 C5 N4 . . . . -173.64(11) ?
    C2 N1 C5 C4 . . . . -0.08(13) ?
    C6 N1 C5 N4 . . . . 10.81(18) ?
    C6 N1 C5 C4 . . . . -175.63(11) ?
    C6 N1 C2 N3 . . . . 175.98(10) ?
loop_
    _geom_hbond_atom_site_label_D
    _geom_hbond_atom_site_label_H
    _geom_hbond_atom_site_label_A
    _geom_hbond_site_symmetry_A
    _geom_hbond_distance_DH
    _geom_hbond_distance_HA
    _geom_hbond_distance_DA
    _geom_hbond_angle_DHA
    _geom_hbond_publ_flag
    N3 H3 Cl1 . 0.856(19) 2.160(19) 3.0141(11) 175.4(15) yes
    C4 H4 Cl1 3_665 0.95 2.78 3.6161(12) 147.2 yes
    C2 H2 Cl1 4_576 0.95 2.62 3.4723(12) 150.3 yes
    C6 H6B Cl1 4_576 0.98 2.85 3.7519(13) 153.9 yes
    C6 H6C Cl1 2_645 0.98 2.84 3.6617(13) 141.5 yes
_shelx_space_group_comment
;
The symmetry employed for this shelxl refinement is uniquely defined
by the following loop, which should always be used as a source of
symmetry information in preference to the above space-group names.
They are only intended as comments.
;
_shelx_estimated_absorpt_T_min     0.848
_shelx_estimated_absorpt_T_max     0.944
_shelx_hkl_file
;
  -1   0   0   56.53    2.27
   1   0   0   78.21    2.32
  -2   0   0  682.29   21.21
   2   0   0  646.47   21.18
   3   0   0  134.85    4.80
   3   0   0  138.77    4.34
  -4   0   0   37.56    1.81
  -4   0   0   38.47    1.81
   4   0   0   41.59    1.31
  -5   0   0    2.86    0.51
  -5   0   0    2.87    0.53
   5   0   0    2.84    0.20
  -6   0   0   88.31    3.71
   6   0   0   98.33    3.06
  -7   0   0   10.21    0.89
   7   0   0    8.70    0.48
   7   0   0   10.76    0.46
   8   0   0   21.42    0.86
   8   0   0   21.98    0.85
   9   0   0    0.34    0.15
   9   0   0    0.19    0.14
   9  -1   0   11.32    0.53
   9  -1   0   10.80    0.52
   8  -1   0    4.72    0.31
   8  -1   0    4.43    0.29
   7  -1   0   10.93    0.45
   7  -1   0    8.75    0.46
   6  -1   0    1.45    0.16
   6  -1   0    1.50    0.18
  -6   1   0    1.65    0.35
  -6   1   0    1.46    0.31
   5  -1   0   49.52    1.70
   5  -1   0   54.46    1.72
  -5   1   0   51.58    2.19
  -5   1   0   52.39    2.20
   4  -1   0   79.67    2.55
  -4   1   0   78.97    3.00
  -3   1   0  234.19    7.82
  -3   1   0  238.11    7.83
  -2   1   0  105.97    3.87
  -2   1   0  124.53    4.37
   1  -1   0   50.16    1.71
   1  -1   0   47.51    1.52
  -1   1   0   46.27    1.70
   1   1   0   47.89    1.54
   1   1   0   48.68    1.88
  -2  -1   0   98.84    3.16
  -2  -1   0  101.66    3.66
   2   1   0  102.53    3.67
   2   1   0   95.74    3.17
  -3  -1   0  231.56    7.99
   3   1   0  234.04    8.00
   3   1   0  231.18    7.34
  -4  -1   0   75.34    3.17
   4   1   0   74.13    3.15
   4   1   0   78.23    2.47
  -5  -1   0   54.48    2.56
   5   1   0   51.94    2.52
   5   1   0   54.25    1.79
  -6  -1   0    1.68    0.43
  -6  -1   0    0.75    0.47
   6   1   0    1.64    0.20
  -7  -1   0   12.49    1.11
   7   1   0   11.04    0.53
  -8  -1   0    3.99    0.94
   8   1   0    4.24    0.32
   8   1   0    4.71    0.38
   9   1   0   10.64    0.57
   9   1   0   12.35    0.58
   9  -2   0    4.61    0.31
   9  -2   0    4.25    0.31
   8  -2   0    7.82    0.39
   8  -2   0    8.66    0.41
   7  -2   0    7.70    0.36
   7  -2   0    7.48    0.37
   6  -2   0   86.15    2.87
   6  -2   0   91.18    2.90
   5  -2   0    6.96    0.30
   5  -2   0    6.88    0.29
  -4   2   0   69.12    2.63
  -4   2   0   70.22    2.62
   3  -2   0   48.49    1.57
  -3   2   0   49.65    1.93
   2  -2   0   77.28    2.53
   2  -2   0   82.74    2.89
  -2   2   0   79.43    2.87
   1  -2   0  226.21    7.34
  -1   2   0  215.98    7.48
   0  -2   0  250.24    8.24
   0   2   0  243.97    8.24
  -1  -2   0  237.68    7.94
   1   2   0  229.12    7.93
   2   2   0   79.48    2.56
   2   2   0   79.34    3.19
  -3  -2   0   49.57    2.35
  -3  -2   0   49.72    1.63
   3   2   0   50.63    1.65
   3   2   0   49.43    2.36
  -4  -2   0   68.92    2.15
   4   2   0   62.34    3.14
   4   2   0   67.93    2.20
  -5  -2   0    7.89    0.94
   5   2   0    7.66    0.95
   5   2   0    7.32    0.37
  -6  -2   0   87.87    3.96
   6   2   0   82.96    3.90
   6   2   0   89.75    2.89
  -7  -2   0    7.91    1.07
   7   2   0    7.65    0.43
   8   2   0    8.28    0.46
   8   2   0    7.95    0.47
   9   2   0    5.01    0.52
   9   2   0    3.43    0.35
   9  -3   0   10.57    0.49
   8  -3   0    2.50    0.22
   8  -3   0    2.40    0.23
   7  -3   0   27.56    0.98
   7  -3   0   26.97    0.97
   6  -3   0    9.11    0.48
   5  -3   0   80.80    2.60
  -5   3   0   80.57    2.90
   4  -3   0   23.32    0.79
  -4   3   0   22.73    1.22
  -4   3   0   24.21    1.19
   3  -3   0   42.65    1.43
   3  -3   0   45.60    1.89
  -3   3   0   43.87    1.86
   2  -3   0  181.99    6.03
   2  -3   0  192.85    6.56
  -2   3   0  201.06    6.59
  -2   3   0  188.10    6.00
   0  -3   0   -0.10    0.17
   0  -3   0    0.06    0.06
   0   3   0    0.10    0.06
   0   3   0   -0.04    0.17
  -2  -3   0  195.12    7.14
   2   3   0  197.84    6.27
   2   3   0  198.33    7.17
  -3  -3   0   43.84    1.49
   3   3   0   45.90    1.57
   3   3   0   44.60    2.34
  -4  -3   0   24.52    0.85
  -4  -3   0   25.51    1.69
   4   3   0   23.50    1.67
   4   3   0   23.91    0.89
  -5  -3   0   85.80    4.19
   5   3   0   74.84    3.73
   5   3   0   76.54    2.61
  -6  -3   0   20.10    1.71
   6   3   0   19.92    0.80
   6   3   0   18.67    1.71
  -7  -3   0   25.72    2.06
   7   3   0   26.63    1.04
  -8  -3   0    1.97    0.96
   8   3   0    2.18    0.28
   9   3   0    8.33    0.64
   9  -4   0    0.87    0.22
   8  -4   0   26.86    0.97
   8  -4   0   25.78    0.95
   7  -4   0   11.84    0.50
   5  -4   0    1.84    0.16
   4  -4   0   70.00    2.80
   4  -4   0   67.05    2.23
  -4   4   0   70.30    2.78
   3  -4   0    8.88    0.75
   3  -4   0    8.93    0.35
  -3   4   0    9.15    0.76
   2  -4   0  169.36    5.37
   2  -4   0  168.52    6.07
  -2   4   0  172.67    6.10
  -2   4   0  166.70    5.35
   1  -4   0  102.97    4.12
   1  -4   0  105.32    3.40
  -1   4   0  109.21    4.18
  -1   4   0  107.24    3.39
   0  -4   0    4.72    0.23
   0  -4   0    4.46    0.62
   0   4   0    4.67    0.23
   0   4   0    4.21    0.64
  -1  -4   0   99.78    4.82
  -1  -4   0  106.69    3.39
   1   4   0  104.63    3.38
   1   4   0  108.78    4.38
  -2  -4   0  160.70    6.41
  -2  -4   0  166.84    5.39
   2   4   0  175.99    5.40
   2   4   0  171.45    6.51
  -3  -4   0    8.62    0.98
   3   4   0    9.66    0.42
   3   4   0    9.10    1.05
  -4  -4   0   56.85    3.17
  -4  -4   0   67.03    2.13
   4   4   0   66.36    2.17
   4   4   0   65.81    3.36
  -5  -4   0    1.59    0.60
  -5  -4   0    1.72    0.17
   5   4   0    1.70    0.61
   5   4   0    1.38    0.21
  -6  -4   0   26.58    2.07
   6   4   0   25.93    2.12
   6   4   0   26.78    1.03
  -7  -4   0    8.74    1.45
   7   4   0    8.28    1.57
   7   4   0   12.64    0.59
   8   4   0   27.59    1.12
   9   4   0    1.51    0.25
   8  -5   0    4.21    0.28
   8  -5   0    4.43    0.28
   7  -5   0   10.28    0.46
   7  -5   0   11.32    0.49
   6  -5   0    1.42    0.17
   5  -5   0   30.41    1.12
  -5   5   0   34.39    1.61
  -5   5   0   34.13    1.99
   4  -5   0   33.65    1.76
   4  -5   0   33.14    1.15
  -4   5   0   35.02    1.78
   3  -5   0   18.37    1.25
   3  -5   0   18.98    0.68
  -3   5   0   19.51    1.29
   2  -5   0   46.72    2.30
  -2   5   0   44.20    2.28
  -2   5   0   47.40    1.54
   1  -5   0   15.98    1.22
   1  -5   0   15.54    0.60
  -1   5   0   16.02    0.58
  -1   5   0   16.59    1.24
   0  -5   0    0.14    0.09
   0  -5   0   -0.12    0.25
   0   5   0    0.02    0.07
   0   5   0   -0.14    0.27
  -1  -5   0   14.47    1.28
  -1  -5   0   15.69    0.60
   1   5   0   15.48    0.60
   1   5   0   15.83    1.33
  -2  -5   0   43.37    1.51
   2   5   0   45.63    1.52
   2   5   0   43.41    2.55
  -3  -5   0   18.22    1.53
  -3  -5   0   15.73    0.69
   3   5   0   20.21    0.73
   3   5   0   20.36    1.64
  -4  -5   0   35.59    2.82
  -4  -5   0   35.10    1.21
   4   5   0   32.71    1.23
   4   5   0   34.00    2.36
  -5  -5   0   32.47    1.15
  -5  -5   0   33.07    2.30
   5   5   0   32.18    1.21
   5   5   0   31.65    2.38
  -6  -5   0    1.51    1.07
  -6  -5   0    1.52    0.17
   6   5   0    2.09    0.75
   6   5   0    1.13    0.29
  -7  -5   0    8.53    1.46
   7   5   0   10.71    0.57
   7   5   0   10.46    1.77
   8   5   0    4.81    0.41
   8  -6   0    5.55    0.32
   8  -6   0    5.11    0.32
   7  -6   0    3.37    0.25
   6  -6   0   19.12    0.73
   5  -6   0    9.94    0.96
   5  -6   0    9.03    0.41
   4  -6   0   54.91    2.63
   4  -6   0   52.89    1.79
  -4   6   0   53.58    2.59
   3  -6   0   18.15    1.38
   3  -6   0   18.55    0.70
  -3   6   0   21.31    1.45
  -3   6   0   17.76    0.61
   2  -6   0   86.82    3.83
   2  -6   0   84.47    2.82
  -2   6   0   89.61    2.79
  -2   6   0   83.65    4.78
   1  -6   0   50.41    2.68
   1  -6   0   48.17    1.76
  -1   6   0   53.75    2.75
  -1   6   0   50.61    1.69
   0  -6   0  103.24    4.66
   0  -6   0  112.09    3.54
   0   6   0  108.61    4.77
   0   6   0  109.53    3.52
  -1  -6   0   49.56    2.76
  -1  -6   0   46.60    1.64
   1   6   0   47.99    1.64
   1   6   0   48.94    2.79
  -2  -6   0   88.41    4.22
  -2  -6   0   87.87    2.92
   2   6   0   90.72    2.93
   2   6   0   86.36    4.27
  -3  -6   0   16.56    2.29
  -3  -6   0   18.56    0.73
   3   6   0   18.94    1.72
   3   6   0   18.12    0.74
  -4  -6   0   51.03    3.13
   4   6   0   55.61    1.87
   4   6   0   51.64    3.23
  -5  -6   0    9.11    0.45
   5   6   0    9.53    0.51
   5   6   0    9.16    1.46
  -6  -6   0   15.30    1.95
   6   6   0   20.08    0.83
   6   6   0   17.78    2.06
   7   6   0    4.20    0.38
   8   6   0    6.61    0.48
   8  -7   0    1.81    0.21
   7  -7   0    0.55    0.13
   6  -7   0    7.00    0.39
   5  -7   0    6.24    0.95
   5  -7   0    7.49    0.37
  -5   7   0    7.68    0.89
   4  -7   0    8.58    1.05
   4  -7   0    9.20    0.43
  -4   7   0    9.49    1.05
   3  -7   0   52.53    1.77
   3  -7   0   51.87    2.79
  -3   7   0   54.39    2.82
  -3   7   0   49.93    1.68
   2  -7   0   17.57    0.67
   2  -7   0   16.57    1.44
  -2   7   0   15.35    1.39
  -2   7   0   16.99    0.63
   1  -7   0   31.66    2.22
   1  -7   0   27.30    1.15
  -1   7   0   32.47    1.07
  -1   7   0   28.41    2.78
   0  -7   0    0.07    0.10
   0  -7   0    0.32    0.38
   0   7   0    0.00    0.09
   0   7   0   -0.39    0.31
  -1  -7   0   31.06    2.26
  -1  -7   0   32.08    1.15
   1   7   0   32.96    2.33
   1   7   0   30.86    1.14
  -2  -7   0   18.26    1.66
  -2  -7   0   17.26    0.71
   2   7   0   17.05    1.69
   2   7   0   17.30    0.71
  -3  -7   0   51.52    3.18
  -3  -7   0   51.89    1.77
   3   7   0   50.78    1.78
   3   7   0   48.09    3.16
   4   7   0    8.36    1.55
   4   7   0    8.81    0.48
  -5  -7   0    7.23    1.34
  -5  -7   0    7.73    0.42
   5   7   0    8.66    1.51
   5   7   0    7.11    0.46
  -6  -7   0    3.77    1.10
  -6  -7   0    6.52    0.37
   6   7   0    8.28    1.61
   6   7   0    6.42    0.46
   7   7   0    0.62    0.20
   8  -8   0    0.57    0.15
   7  -8   0    7.66    0.42
   6  -8   0    1.65    0.23
   5  -8   0    2.39    0.24
   4  -8   0    1.27    0.53
   4  -8   0    1.15    0.17
  -4   8   0    1.20    0.50
   3  -8   0   10.80    0.51
   3  -8   0   10.38    1.23
  -3   8   0   10.47    0.41
  -3   8   0   12.40    1.32
   2  -8   0   13.65    1.38
   2  -8   0   12.18    0.56
  -2   8   0   13.44    1.39
  -2   8   0   12.14    0.51
   1  -8   0   68.19    2.33
   1  -8   0   68.63    3.68
  -1   8   0   68.05    3.72
  -1   8   0   70.12    2.30
   0  -8   0   53.85    3.15
   0  -8   0   48.12    1.94
   0   8   0   48.93    1.72
  -1  -8   0   69.39    2.42
  -1  -8   0   72.73    3.95
   1   8   0   75.23    4.05
   1   8   0   70.04    2.41
  -2  -8   0   12.39    0.58
  -2  -8   0   11.59    1.51
   2   8   0   11.74    1.49
   2   8   0   12.32    0.57
  -3  -8   0    9.67    1.43
  -3  -8   0   10.55    0.53
   3   8   0   10.85    0.54
   3   8   0    9.38    1.43
  -4  -8   0    1.74    0.79
   4   8   0    0.86    0.83
   4   8   0    1.13    0.21
  -5  -8   0    2.24    0.26
  -5  -8   0    2.45    0.88
   5   8   0    2.20    0.31
   5   8   0    1.01    1.19
  -6  -8   0   -1.93    1.50
  -7  -8   0    6.87    0.42
   7   8   0    7.02    0.51
   7  -9   0    4.03    0.32
   6  -9   0    3.53    0.29
   5  -9   0    8.81    0.47
   4  -9   0    2.12    0.26
   3  -9   0   40.46    1.47
   3  -9   0   40.84    2.70
  -3   9   0   40.20    1.37
  -3   9   0   41.44    2.71
   2  -9   0   10.59    1.38
   2  -9   0   11.21    0.56
  -2   9   0   14.55    1.59
  -2   9   0   11.66    0.50
   1  -9   0    0.65    0.53
   1  -9   0    0.37    0.16
  -1   9   0    0.78    0.14
  -1   9   0   -0.32    0.46
   0  -9   0   -0.08    0.45
   0  -9   0    0.01    0.14
   0   9   0    0.03    0.10
   0   9   0   -0.83    0.47
  -1  -9   0    0.15    0.51
  -1  -9   0    0.36    0.17
   1   9   0    0.51    0.15
  -2  -9   0   11.82    1.62
  -2  -9   0   10.94    0.57
   2   9   0   10.66    0.55
   2   9   0   14.02    1.66
  -3  -9   0   40.58    1.50
  -3  -9   0   41.22    3.01
   3   9   0   41.30    1.51
   3   9   0   37.92    2.99
  -4  -9   0    1.95    0.87
  -4  -9   0    2.24    0.27
   4   9   0    2.08    0.29
   4   9   0    4.04    1.01
  -5  -9   0   10.60    1.74
   5   9   0    8.91    0.54
   5   9   0    6.05    1.39
  -6  -9   0    3.82    0.31
   6   9   0    3.13    0.56
   7 -10   0    9.33    0.51
   6 -10   0    1.25    0.21
   5 -10   0   14.06    0.66
   4 -10   0    1.51    0.26
   3 -10   0    2.21    0.28
   2 -10   0    7.45    0.45
   2 -10   0    7.42    1.28
  -2  10   0    6.31    1.29
   1 -10   0    1.77    0.67
   1 -10   0    2.02    0.27
  -1  10   0    1.88    0.22
  -1  10   0    0.53    0.62
   0 -10   0    0.06    0.15
   0 -10   0    0.28    0.56
   0  10   0    0.22    0.14
   0  10   0   -0.80    0.45
  -1 -10   0    0.94    0.62
  -1 -10   0    2.00    0.29
   1  10   0    1.74    0.24
   1  10   0    3.21    0.86
  -2 -10   0    8.69    1.37
  -2 -10   0    7.06    0.46
   2  10   0    6.19    1.26
   2  10   0    6.63    0.43
  -3 -10   0    2.36    0.30
  -3 -10   0    1.25    0.81
   3  10   0    2.59    1.05
   3  10   0    2.06    0.30
  -4 -10   0    1.42    0.22
  -4 -10   0    1.35    0.86
   4  10   0    1.38    0.23
   4  10   0   -0.76    1.00
  -6 -10   0    2.00    0.25
   6  10   0    1.90    0.29
   6 -11   0    2.13    0.32
   5 -11   0    9.76    0.55
   4 -11   0    4.53    0.38
   3 -11   0    9.76    0.81
   2 -11   0    2.24    0.31
   1 -11   0   15.03    0.74
   1 -11   0   16.01    1.89
  -1  11   0   16.47    1.99
   0 -11   0   -0.01    0.15
   0 -11   0    0.30    0.87
   0  11   0    1.17    0.78
  -1 -11   0   13.21    1.74
  -1 -11   0   14.95    0.72
   1  11   0   14.39    0.69
   1  11   0   12.30    2.04
  -2 -11   0    3.06    0.99
  -2 -11   0    2.02    0.30
   2  11   0    1.83    0.29
   2  11   0    1.32    0.82
  -3 -11   0   10.21    1.80
   3  11   0   10.85    0.67
   3  11   0   12.25    2.12
  -4 -11   0    6.44    1.51
  -4 -11   0    3.62    0.36
   4  11   0    3.20    1.90
  -5 -11   0   10.04    0.56
   5 -12   0    3.50    0.38
   4 -12   0    1.47    0.25
   3 -12   0    1.34    0.24
   2 -12   0    3.77    0.57
   1 -12   0    4.83    0.42
   0 -12   0    7.70    0.52
   0  12   0    7.36    1.79
  -1 -12   0    4.51    0.41
  -1 -12   0    4.55    1.16
   1  12   0    3.71    1.26
  -2 -12   0    3.63    1.14
  -2 -12   0    3.80    0.38
   2  12   0    4.12    1.45
  -3 -12   0    1.21    0.24
  -3 -12   0    0.99    1.12
   3  12   0    1.98    1.30
  -4 -12   0    1.49    0.25
  -5 -12   0    2.75    0.34
   4 -13   0    1.62    0.27
   3 -13   0   21.76    0.99
   2 -13   0    3.40    0.37
   1 -13   0    9.81    0.71
   0 -13   0   -0.10    0.15
  -1 -13   0    9.54    0.60
  -2 -13   0    3.55    0.38
   2  13   0    1.53    2.09
  -3 -13   0   18.91    0.92
  -4 -13   0    1.66    0.30
   3 -14   0    0.96    0.24
   2 -14   0    1.02    0.23
   1 -14   0   20.36    0.99
   0 -14   0    1.76    0.30
  -1 -14   0   19.28    0.95
  -2 -14   0    0.62    0.19
  -3 -14   0    0.53    0.23
   1 -15   0    1.53    0.28
   0 -15   0    0.28    0.19
  -1 -15   0    1.04    0.26
  -1 -15   1    0.79    0.22
   0 -15   1    2.77    0.36
   1 -15   1    4.27    0.44
  -3 -14   1    8.51    0.58
  -2 -14   1    4.06    0.41
  -1 -14   1   24.52    1.12
   0 -14   1   31.70    1.36
   1 -14   1    6.21    0.51
   2 -14   1   11.98    0.70
   3 -14   1    4.78    0.45
  -3 -13   1    2.84    0.36
   2  13  -1    1.95    1.33
  -2 -13   1    1.32    0.25
  -1 -13   1    7.18    0.51
   0 -13   1    3.27    0.37
   1 -13   1    0.79    0.25
   2 -13   1   13.11    0.72
   3 -13   1    3.25    0.38
   4 -13   1    8.52    0.55
  -5 -12   1    8.88    0.53
  -4 -12   1   13.74    0.72
   3  12  -1    6.05    1.48
  -3 -12   1    6.66    1.41
  -3 -12   1    7.05    0.59
   2  12  -1    5.58    1.62
  -2 -12   1    4.42    1.27
  -2 -12   1    5.57    0.45
   1  12  -1    4.79    1.36
  -1 -12   1    5.96    0.46
  -1 -12   1    5.07    1.14
   0  12  -1    0.94    0.88
   1 -12   1   25.42    1.09
   2 -12   1    3.71    0.61
   3 -12   1   10.56    0.60
   4 -12   1    4.57    0.40
   5 -12   1    5.57    0.43
   5  11  -1    1.34    0.26
  -5 -11   1    0.94    0.18
   4  11  -1   15.24    0.80
   4  11  -1   15.14    2.83
  -4 -11   1   14.43    0.73
  -4 -11   1   12.74    3.43
   3  11  -1    3.89    1.28
  -3 -11   1    2.70    1.00
  -3 -11   1    2.80    0.34
   2  11  -1  117.08    6.48
   2  11  -1  124.29    4.12
  -2 -11   1  120.28    6.35
  -2 -11   1  127.44    4.14
   1  11  -1   13.80    2.00
   1  11  -1   17.02    0.76
  -1 -11   1   16.83    2.03
  -1 -11   1   17.34    0.80
   0  11  -1   51.42    3.91
   0 -11   1   61.69    5.01
   0 -11   1   63.56    2.15
  -1  11  -1   28.52    2.61
   1 -11   1   24.78    2.43
   1 -11   1   25.79    1.08
   2 -11   1    7.84    0.49
   3 -11   1    3.82    0.53
   4 -11   1   27.01    1.11
   5 -11   1    1.43    0.23
   6  10  -1    4.14    0.44
  -6 -10   1    4.53    0.36
   5  10  -1   13.26    0.71
   4  10  -1   24.75    1.05
   4  10  -1   26.21    2.72
  -4 -10   1   21.90    2.38
  -4 -10   1   24.43    1.02
   3  10  -1   15.59    0.73
   3  10  -1   15.43    1.96
  -3 -10   1   13.83    1.89
  -3 -10   1   15.38    0.72
   2  10  -1    4.53    1.17
   2  10  -1    4.83    0.37
  -2 -10   1    4.74    0.41
  -2 -10   1    4.84    1.02
   1  10  -1    2.32    0.26
   1  10  -1    3.79    1.06
  -1 -10   1    2.90    0.31
  -1 -10   1    2.62    0.93
   0  10  -1   18.52    2.06
   0  10  -1   16.32    0.81
   0 -10   1   16.42    1.85
   0 -10   1   17.91    0.78
  -1  10  -1   13.63    0.61
  -1  10  -1   14.34    1.80
   1 -10   1   13.92    0.66
   1 -10   1   13.51    1.65
  -2  10  -1   24.96    2.29
   2 -10   1   24.20    2.22
   2 -10   1   24.56    1.00
   3 -10   1   20.00    0.85
   4 -10   1    7.22    0.45
   5 -10   1    2.48    0.29
   6 -10   1    5.08    0.38
   6   9  -1   11.15    0.63
  -6  -9   1   10.60    0.55
   5   9  -1    2.33    1.19
  -5  -9   1    3.21    0.32
  -5  -9   1    3.13    0.91
   4   9  -1   11.95    0.61
   4   9  -1   10.60    1.81
  -4  -9   1    7.84    1.55
  -4  -9   1   11.76    0.58
   3   9  -1    9.39    1.61
   3   9  -1   10.84    0.57
  -3  -9   1   10.66    0.55
  -3  -9   1   10.40    1.54
   2   9  -1   18.27    2.01
   2   9  -1   17.47    0.78
  -2  -9   1   19.06    1.97
  -2  -9   1   18.82    0.79
   1   9  -1    0.75    0.16
   1   9  -1    1.37    0.73
  -1  -9   1    0.16    0.51
   0   9  -1   69.13    2.37
   0   9  -1   70.51    4.09
   0  -9   1   69.80    2.40
   0  -9   1   70.55    3.99
  -1   9  -1   11.39    1.44
  -1   9  -1   10.26    0.48
   1  -9   1   10.32    0.52
   1  -9   1    9.22    1.35
  -2   9  -1   36.48    1.30
  -2   9  -1   36.91    2.65
   2  -9   1   36.42    1.36
   2  -9   1   38.53    2.63
  -3   9  -1   24.85    0.88
  -3   9  -1   23.83    2.04
   3  -9   1   24.75    2.09
   3  -9   1   24.25    0.96
   4  -9   1   21.68    0.88
   5  -9   1    1.96    0.26
   6  -9   1   17.19    0.75
   7  -9   1    0.64    0.19
   7   8  -1   16.91    0.82
  -7  -8   1   14.68    0.75
   6   8  -1    6.60    0.47
   6   8  -1    3.38    1.34
  -6  -8   1    6.40    0.38
   5   8  -1   33.53    1.28
   5   8  -1   29.66    2.71
  -5  -8   1   32.27    1.22
  -5  -8   1   31.59    2.64
   4   8  -1   11.49    1.65
   4   8  -1   11.63    0.58
  -4  -8   1   11.02    0.55
  -4  -8   1   11.32    1.58
   3   8  -1   69.70    4.13
   3   8  -1   68.96    2.37
  -3  -8   1   69.35    3.96
  -3  -8   1   68.35    2.36
   2   8  -1   12.01    0.60
   2   8  -1   11.02    1.47
  -2  -8   1   11.69    0.56
  -2  -8   1   12.34    1.50
   1   8  -1   86.04    2.89
   1   8  -1   89.25    4.58
  -1  -8   1   85.83    4.45
  -1  -8   1   85.61    2.90
   0   8  -1   36.10    1.28
   0  -8   1   34.26    1.49
   0  -8   1   38.18    2.61
  -1   8  -1   40.32    1.42
  -1   8  -1   40.04    2.69
   1  -8   1   41.02    2.64
   1  -8   1   41.94    1.46
  -2   8  -1   48.51    1.66
  -2   8  -1   47.03    2.91
   2  -8   1   50.74    1.71
   2  -8   1   48.78    2.91
  -3   8  -1   65.71    3.64
  -3   8  -1   76.07    2.32
   3  -8   1   68.79    3.67
   3  -8   1   68.90    2.37
  -4   8  -1   48.46    2.78
   4  -8   1   47.58    1.62
   4  -8   1   40.87    2.85
   5  -8   1   32.31    1.21
   6  -8   1    8.34    0.45
   7  -8   1    8.12    0.45
   7   7  -1    3.15    0.36
  -7  -7   1    2.76    0.31
   6   7  -1   15.86    2.05
   6   7  -1   13.96    0.70
  -6  -7   1   13.89    0.62
  -6  -7   1   16.67    1.83
   5   7  -1   16.58    1.89
   5   7  -1   18.54    0.81
  -5  -7   1   19.01    0.76
  -5  -7   1   18.83    1.90
   4   7  -1   29.47    3.22
   4   7  -1   28.45    1.10
  -4  -7   1   27.77    2.29
   3   7  -1    0.73    0.16
   3   7  -1    0.51    0.58
  -3  -7   1    0.86    0.16
  -3  -7   1    1.31    0.55
   2   7  -1   22.79    0.90
   2   7  -1   24.34    1.99
  -2  -7   1   24.17    1.94
  -2  -7   1   24.24    0.92
   1   7  -1   35.01    2.44
   1   7  -1   33.93    1.23
  -1  -7   1   33.57    2.32
  -1  -7   1   35.21    1.24
   0   7  -1   19.69    1.75
   0   7  -1   19.75    0.77
   0  -7   1   22.38    1.76
   0  -7   1   20.45    0.80
  -1   7  -1   25.76    0.91
   1  -7   1   22.17    0.99
   1  -7   1   29.44    2.03
  -2   7  -1    9.12    1.15
  -2   7  -1   11.56    0.46
   2  -7   1   11.40    0.50
   2  -7   1   12.55    1.25
  -3   7  -1    9.22    0.37
  -3   7  -1    9.86    1.15
   3  -7   1    9.76    0.45
   3  -7   1    9.16    1.09
  -4   7  -1   18.21    2.21
   4  -7   1   29.11    2.25
   4  -7   1   23.40    0.88
  -5   7  -1   11.96    1.75
   5  -7   1   14.90    0.61
  -6   7  -1   34.60    1.93
   8  -7   1    5.79    0.53
   8  -7   1    5.10    0.34
   8   6  -1   11.74    0.66
   7   6  -1   14.34    0.91
   7   6  -1   10.17    2.57
  -7  -6   1   14.61    2.00
   6   6  -1    6.41    0.42
   6   6  -1    7.29    1.42
  -6  -6   1    5.88    1.60
   5   6  -1    6.90    0.43
   5   6  -1    7.88    1.33
  -5  -6   1    7.27    0.38
   4   6  -1   34.21    1.21
   4   6  -1   32.40    2.40
  -4  -6   1   34.15    2.34
  -4  -6   1   29.61    1.18
   3   6  -1   30.72    1.11
  -3  -6   1   29.24    2.13
  -3  -6   1   30.06    1.09
   2   6  -1   42.97    2.69
   2   6  -1   45.72    1.55
  -2  -6   1   43.39    1.54
  -2  -6   1   46.57    2.70
   1   6  -1   59.81    2.04
   1   6  -1   61.40    3.26
  -1  -6   1   62.91    3.20
  -1  -6   1   60.37    2.05
   0   6  -1    5.27    0.87
   0   6  -1    6.11    0.30
   0  -6   1    6.02    0.87
   0  -6   1    5.96    0.32
  -1   6  -1   82.78    2.72
  -1   6  -1   82.01    3.85
   1  -6   1   85.59    3.86
  -2   6  -1  122.50    3.94
  -2   6  -1  127.00    5.17
   2  -6   1  119.08    3.97
   2  -6   1  123.83    5.10
  -3   6  -1   13.24    0.48
  -3   6  -1   14.09    1.20
   3  -6   1   13.56    0.55
   3  -6   1   14.64    1.24
  -4   6  -1   13.44    1.20
   4  -6   1   12.23    1.19
   4  -6   1   13.01    0.54
  -5   6  -1   13.22    1.17
   5  -6   1   12.91    0.55
   5  -6   1   13.24    1.16
  -6   6  -1    0.44    0.39
   6  -6   1    0.35    0.13
   7  -6   1    3.33    0.26
   8  -6   1   10.37    0.48
   8  -6   1    9.74    0.49
   8   5  -1   14.57    0.71
   7   5  -1   29.60    1.17
   7   5  -1   27.41    2.48
  -7  -5   1   30.94    2.42
   6   5  -1   24.22    2.09
   6   5  -1   24.10    0.96
  -6  -5   1   21.89    1.96
  -6  -5   1   24.14    0.84
   5   5  -1   11.78    0.57
   5   5  -1   12.80    1.50
  -5  -5   1   12.97    0.53
  -5  -5   1   13.30    1.44
   4   5  -1   96.44    3.17
   4   5  -1   93.41    4.50
  -4  -5   1   97.98    3.15
   3   5  -1   47.70    2.74
   3   5  -1   46.47    1.62
  -3  -5   1   47.53    2.67
   2   5  -1   38.08    1.26
   2   5  -1   36.26    2.43
  -2  -5   1   36.54    1.26
  -2  -5   1   32.42    2.26
   1   5  -1   17.89    1.47
   1   5  -1   18.70    0.70
  -1  -5   1   19.42    0.71
  -1  -5   1   18.59    1.45
   0   5  -1  112.83    3.67
   0   5  -1  120.05    4.81
   0  -5   1  111.70    3.68
   0  -5   1  112.58    4.70
  -1   5  -1  103.27    4.22
  -1   5  -1   96.88    3.17
   1  -5   1   95.13    3.18
   1  -5   1   99.44    4.16
  -2   5  -1  251.68    8.72
  -2   5  -1  239.84    7.64
   2  -5   1  226.66    7.66
   2  -5   1  248.13    8.70
  -3   5  -1    7.04    0.26
  -3   5  -1    7.06    0.81
   3  -5   1    7.13    0.33
   3  -5   1    8.83    0.88
  -4   5  -1   38.82    2.05
   4  -5   1   39.40    1.32
   4  -5   1   37.88    2.06
  -5   5  -1   37.94    1.95
   5  -5   1   37.16    1.29
  -6   5  -1   14.58    0.98
  -6   5  -1   13.16    0.95
   6  -5   1   13.36    0.56
   7  -5   1    8.85    0.42
   7  -5   1    8.23    0.43
   8  -5   1    4.19    0.30
   8  -5   1    3.85    0.29
   8   4  -1    0.80    0.21
   7   4  -1    4.75    0.36
   7   4  -1    3.12    0.95
  -7  -4   1    5.89    1.18
   6   4  -1   12.37    1.40
   6   4  -1   10.85    0.53
  -6  -4   1   10.84    1.33
   5   4  -1   37.01    1.34
   5   4  -1   38.38    2.60
  -5  -4   1   37.66    1.27
   4   4  -1    9.29    1.11
   4   4  -1    9.64    0.56
  -4  -4   1   11.27    1.13
  -4  -4   1   10.68    0.43
   3   4  -1   50.99    1.70
   3   4  -1   51.83    2.69
  -3  -4   1   47.69    2.96
   2   4  -1   16.30    0.63
   2   4  -1   16.45    1.32
  -2  -4   1   16.80    0.62
  -2  -4   1   17.17    1.32
   1   4  -1  112.24    4.48
   1   4  -1  109.04    3.50
  -1  -4   1  111.38    3.51
  -1  -4   1  101.53    5.30
   0   4  -1   61.05    2.78
   0   4  -1   59.21    1.96
   0  -4   1   60.89    1.97
   0  -4   1   59.66    2.74
  -1   4  -1   24.58    1.48
  -1   4  -1   23.47    0.80
   1  -4   1   24.22    1.45
   1  -4   1   22.26    0.81
  -2   4  -1   40.07    2.00
  -2   4  -1   40.05    1.30
   2  -4   1   38.65    1.99
   2  -4   1   40.54    1.33
  -3   4  -1   11.31    0.92
   3  -4   1    9.33    1.21
  -4   4  -1   43.37    2.12
   4  -4   1   43.77    1.47
   4  -4   1   44.81    2.16
  -5   4  -1   17.87    1.17
  -5   4  -1   16.47    1.13
   5  -4   1   17.37    0.65
  -6   4  -1    1.24    0.34
  -6   4  -1    0.77    0.29
   7  -4   1    6.57    0.35
   7  -4   1    7.11    0.37
   8  -4   1    4.04    0.30
   8  -4   1    4.26    0.30
   9   3  -1    3.01    0.34
   8   3  -1    5.35    0.38
  -8  -3   1    7.35    1.32
   7   3  -1    6.70    1.30
   7   3  -1    6.94    0.40
  -7  -3   1    3.83    1.24
   6   3  -1    9.29    0.45
   6   3  -1    8.45    1.11
  -6  -3   1    8.34    1.11
   5   3  -1    1.21    0.46
   5   3  -1    0.86    0.15
  -5  -3   1    0.55    0.38
   4   3  -1   22.65    0.83
   4   3  -1   22.83    1.58
  -4  -3   1   24.51    1.60
  -4  -3   1   22.27    0.79
   3   3  -1  124.98    4.07
   3   3  -1  130.36    5.04
  -3  -3   1  125.01    4.05
   2   3  -1  106.13    3.42
   2   3  -1  106.34    4.25
  -2  -3   1  106.61    4.22
   0   3  -1   37.81    2.15
   0   3  -1   38.05    1.27
   0  -3   1   38.59    1.27
   0  -3   1   39.86    1.89
  -1   3  -1   59.48    1.89
  -1   3  -1   59.28    2.50
   1  -3   1   58.55    2.49
   1  -3   1   57.56    1.90
  -2   3  -1    4.36    0.52
  -2   3  -1    4.61    0.19
   2  -3   1    4.99    0.56
   2  -3   1    4.67    0.21
  -3   3  -1   72.85    2.95
   3  -3   1   70.18    2.43
   3  -3   1   73.54    2.98
  -4   3  -1    3.19    0.51
  -4   3  -1    2.96    0.50
   4  -3   1    3.39    0.19
  -5   3  -1    7.04    0.73
  -5   3  -1    7.91    0.75
   5  -3   1    7.99    0.34
  -6   3  -1    3.71    0.56
   6  -3   1    3.33    0.23
   6  -3   1    3.04    0.24
   7  -3   1   15.87    0.67
   8  -3   1    4.42    0.32
   9  -3   1    4.49    0.32
   9  -3   1    4.47    0.33
   9   2  -1    5.10    0.38
   9   2  -1    5.37    0.39
  -8  -2   1    0.53    0.63
  -7  -2   1   -0.51    0.40
   6   2  -1   10.93    0.50
   6   2  -1   11.08    1.11
  -6  -2   1   12.71    1.12
   5   2  -1  110.29    3.59
   5   2  -1  107.68    4.49
  -5  -2   1  114.90    4.52
   4   2  -1   46.82    1.54
   4   2  -1   45.91    2.31
  -4  -2   1   45.12    2.70
  -4  -2   1   46.39    1.48
   3   2  -1   57.11    1.89
   3   2  -1   59.19    2.58
  -3  -2   1   56.90    1.87
  -3  -2   1   58.58    2.56
   2   2  -1   55.09    1.84
   2   2  -1   57.46    2.44
  -2  -2   1   58.15    1.84
   1   2  -1  224.01    7.79
  -1  -2   1  234.54    7.81
   0   2  -1  169.95    5.94
   0  -2   1  175.25    5.94
  -1   2  -1  626.71   20.31
   1  -2   1  634.46   20.31
  -2   2  -1   11.90    0.79
  -2   2  -1   11.38    0.40
   2  -2   1   12.45    0.80
   2  -2   1   11.68    0.42
  -3   2  -1  187.96    6.44
   3  -2   1  180.56    5.83
  -4   2  -1   48.67    2.14
  -4   2  -1   47.23    2.13
   4  -2   1   45.60    1.55
  -5   2  -1    3.77    0.60
  -5   2  -1    3.64    0.59
   5  -2   1    3.98    0.23
   5  -2   1    4.04    0.24
  -6   2  -1   36.19    1.76
   6  -2   1   33.21    1.20
   6  -2   1   35.70    1.23
   7  -2   1   11.38    0.62
   7  -2   1   10.23    0.51
   8  -2   1    0.39    0.15
   8  -2   1    0.33    0.13
   9  -2   1    2.62    0.27
   9   1  -1   11.27    0.56
   8   1  -1    1.01    0.17
   8   1  -1    1.11    0.18
   7   1  -1   43.91    1.49
  -7  -1   1   40.63    2.07
   6   1  -1    6.46    0.33
  -6  -1   1    5.47    0.72
   5   1  -1   17.49    0.64
   5   1  -1   16.39    1.14
  -5  -1   1   17.46    1.16
   4   1  -1   35.16    1.18
   4   1  -1   35.80    1.73
  -4  -1   1   35.15    1.71
   3   1  -1   27.29    1.40
   3   1  -1   27.56    0.90
  -3  -1   1   25.02    1.52
   2   1  -1  173.20    5.77
   2   1  -1  184.11    6.21
  -2  -1   1  180.25    5.75
  -2  -1   1  193.70    6.22
   1   1  -1   60.19    1.93
   1   1  -1   61.27    2.26
   0   1  -1    0.71    0.06
   0   1  -1    0.67    0.16
   0  -1   1    0.63    0.16
  -1   1  -1  108.37    3.48
  -1   1  -1  112.06    3.86
  -2   1  -1  194.33    6.62
  -3   1  -1   51.88    2.17
   3  -1   1   48.15    1.62
  -4   1  -1   24.22    1.70
  -4   1  -1   28.73    1.52
   4  -1   1   28.99    0.95
   4  -1   1   27.04    0.93
  -5   1  -1   69.88    3.11
  -5   1  -1   76.37    3.16
   5  -1   1   73.45    2.43
   5  -1   1   77.87    2.44
   6  -1   1    8.33    0.40
  -7   1  -1   14.33    1.07
   7  -1   1   12.70    0.60
   7  -1   1   13.68    0.64
   8  -1   1   -0.15    0.13
   8  -1   1    0.11    0.13
   9  -1   1   -0.10    0.23
   9  -1   1    0.43    0.16
   9   0  -1    0.04    0.12
   9   0  -1   -0.07    0.12
   8   0  -1   -0.02    0.11
   8   0  -1    0.00    0.12
   7   0  -1   10.88    0.48
   6   0  -1    0.09    0.10
  -6   0   1    0.33    0.22
   5   0  -1    0.26    0.08
  -5   0   1    0.32    0.20
  -5   0   1    0.16    0.19
  -4   0   1    0.32    0.17
   3   0  -1  115.08    3.84
   3   0  -1  109.38    3.50
  -3   0   1  107.75    3.83
   2   0  -1    0.15    0.09
   2   0  -1    0.02    0.02
  -2   0   1   -0.14    0.09
   1   0  -1   64.59    1.91
  -1   0   1   47.26    1.87
  -2   0  -1    0.03    0.13
   2   0   1    0.05    0.05
   3   0   1   75.99    2.45
  -4   0  -1    0.10    0.26
  -4   0  -1   -0.15    0.19
   4   0   1   -0.05    0.07
  -5   0  -1   64.72    2.97
   5   0   1   63.82    2.15
   5   0   1   66.88    2.16
  -6   0  -1    0.58    0.38
  -6   0  -1   -0.50    0.43
   6   0   1    0.03    0.11
   6   0   1   -0.05    0.10
  -7   0  -1    7.48    0.96
   7   0   1    6.91    0.42
   7   0   1    8.84    0.44
   8   0   1   -0.02    0.12
   8   0   1   -0.11    0.20
   9   0   1    8.38    0.49
   9  -1  -1   10.85    0.50
   8  -1  -1    1.06    0.16
   7  -1  -1   40.36    1.40
   7  -1  -1   42.47    1.42
   6  -1  -1    5.62    0.32
   5  -1  -1   17.69    0.59
  -5   1   1   15.41    0.74
  -5   1   1   16.66    0.74
   4  -1  -1   36.80    1.16
  -4   1   1   36.80    1.35
  -4   1   1   33.54    1.32
  -3   1   1   30.55    1.00
  -3   1   1   24.92    0.97
   1  -1  -1   57.63    1.95
  -1   1   1   57.28    1.94
   0  -1  -1    0.58    0.15
   0   1   1    0.79    0.06
   0   1   1    0.69    0.15
   1   1   1  106.89    3.65
   1   1   1   93.14    3.20
  -2  -1  -1  152.84    5.90
   2   1   1  184.70    6.02
  -3  -1  -1   50.71    2.31
   3   1   1   50.73    1.64
   3   1   1   47.78    2.28
  -4  -1  -1   27.39    2.19
   4   1   1   29.14    1.72
   4   1   1   29.01    1.00
  -5  -1  -1   82.12    3.65
   5   1   1   81.16    2.69
  -6  -1  -1    8.08    1.05
   6   1   1    8.85    0.44
  -7  -1  -1   15.06    1.37
   7   1   1   12.21    0.65
   7   1   1   13.43    0.61
  -8  -1  -1    0.76    0.67
   8   1   1    0.11    0.23
   9   1   1    0.73    0.26
   9   1   1    0.13    0.19
   9  -2  -1    4.93    0.29
   9  -2  -1    4.64    0.29
   8  -2  -1    0.10    0.10
   8  -2  -1    0.32    0.12
   7  -2  -1    0.92    0.14
   7  -2  -1    0.85    0.13
   6  -2  -1   10.10    0.42
   6  -2  -1   11.09    0.41
   5  -2  -1  105.17    3.34
   4  -2  -1   43.31    1.40
   3  -2  -1   50.89    1.61
  -3   2   1   46.10    1.71
  -3   2   1   56.42    1.74
   2  -2  -1   54.63    1.80
   2  -2  -1   58.48    2.03
  -2   2   1   57.77    2.02
   1  -2  -1  216.78    7.09
  -1   2   1  211.11    7.16
   0  -2  -1  165.74    5.72
   0   2   1  165.83    5.72
  -1  -2  -1  630.38   20.39
   1   2   1  625.71   20.40
   2   2   1   11.22    0.93
   2   2   1   11.51    0.45
  -3  -2  -1  175.50    6.70
  -3  -2  -1  182.13    5.80
   3   2   1  184.80    6.76
   3   2   1  188.38    5.83
  -4  -2  -1   48.46    2.51
   4   2   1   48.32    1.62
   4   2   1   46.51    2.49
  -5  -2  -1    3.17    0.71
   5   2   1    3.36    0.65
   5   2   1    4.13    0.27
  -6  -2  -1   36.07    2.26
   6   2   1   35.95    1.30
  -7  -2  -1   10.13    2.01
   7   2   1    8.80    0.64
   7   2   1   11.34    0.53
  -8  -2  -1   -0.23    1.02
   8   2   1    0.37    0.17
   8   2   1    0.11    0.16
   9   2   1    3.37    0.37
   8  -3  -1    5.52    0.28
   7  -3  -1    7.00    0.32
   7  -3  -1    7.02    0.33
   6  -3  -1    8.67    0.35
   5  -3  -1    0.85    0.10
   4  -3  -1   19.67    0.70
   3  -3  -1  119.36    3.88
   3  -3  -1  125.93    4.22
  -3   3   1  123.17    4.22
   2  -3  -1  106.00    3.71
   2  -3  -1   96.29    3.26
  -2   3   1  106.49    3.72
   1  -3  -1 1000.00   31.77
  -1   3   1  986.82   31.77
   0  -3  -1   38.11    1.22
   0  -3  -1   37.48    1.80
   0   3   1   32.34    2.24
   0   3   1   38.21    1.22
  -1  -3  -1   59.52    1.90
  -1  -3  -1   57.43    2.61
   1   3   1   57.44    2.61
   1   3   1   57.27    1.89
  -2  -3  -1    4.28    0.62
   2   3   1    4.85    0.25
   2   3   1    4.56    0.68
  -3  -3  -1   70.61    2.38
   3   3   1   74.65    2.40
   3   3   1   73.79    3.41
  -4  -3  -1    2.67    0.60
  -4  -3  -1    3.45    0.21
   4   3   1    4.62    0.79
   4   3   1    3.54    0.25
  -5  -3  -1    7.25    1.09
   5   3   1    6.48    1.44
   5   3   1    8.27    0.41
  -6  -3  -1    3.59    0.79
   6   3   1    3.62    0.30
   6   3   1    3.00    0.75
  -7  -3  -1   18.91    1.90
   7   3   1   20.61    0.85
   8   3   1    4.31    0.39
   8   3   1    4.91    0.39
   9   3   1    6.32    0.45
   9  -4  -1    2.47    0.20
   8  -4  -1    0.28    0.10
   8  -4  -1    0.31    0.11
   7  -4  -1    5.23    0.27
   7  -4  -1    4.89    0.25
   5  -4  -1   34.74    1.15
   4  -4  -1   10.32    0.40
   4  -4  -1   12.10    0.70
   3  -4  -1   50.59    2.12
   3  -4  -1   48.45    1.64
  -3   4   1   51.62    2.14
   2  -4  -1   16.47    1.05
   2  -4  -1   16.15    0.58
  -2   4   1   17.05    1.06
  -2   4   1   16.21    0.55
   1  -4  -1  113.62    4.33
   1  -4  -1  109.51    3.58
  -1   4   1  112.18    4.33
  -1   4   1  111.87    3.56
   0  -4  -1   61.09    2.79
   0  -4  -1   61.49    2.02
   0   4   1   60.87    2.01
   0   4   1   63.57    2.83
  -1  -4  -1   24.42    1.58
  -1  -4  -1   24.11    0.85
   1   4   1   23.49    0.85
   1   4   1   23.97    2.21
  -2  -4  -1   40.71    1.38
  -2  -4  -1   39.08    2.24
   2   4   1   40.97    1.39
   2   4   1   41.38    2.31
  -3  -4  -1   10.72    1.12
   3   4   1   11.49    0.49
   3   4   1   11.46    1.18
  -4  -4  -1   42.90    1.49
   4   4   1   43.84    2.64
   4   4   1   43.98    1.52
  -5  -4  -1   17.57    0.69
  -5  -4  -1   19.61    1.65
   5   4   1   17.69    1.66
  -6  -4  -1    2.06    0.74
   6   4   1    2.38    0.28
   6   4   1    1.12    0.75
  -7  -4  -1    8.56    1.46
   7   4   1    8.03    1.51
   7   4   1    6.86    0.46
   8   4   1    4.02    0.39
   8   4   1    5.22    0.41
   9  -5  -1    0.58    0.11
   8  -5  -1   13.78    0.56
   8  -5  -1   15.13    0.57
   6  -5  -1   22.87    0.81
   5  -5  -1   13.06    0.49
  -5   5   1   13.79    0.68
  -5   5   1   12.00    0.63
   4  -5  -1   96.17    3.08
   4  -5  -1   92.05    3.65
  -4   5   1   98.89    3.67
   3  -5  -1   45.36    1.59
   3  -5  -1   48.99    2.26
  -3   5   1   51.94    2.40
   2  -5  -1   36.45    1.94
  -2   5   1   38.70    1.99
  -2   5   1   37.59    1.23
   1  -5  -1   18.55    0.68
   1  -5  -1   19.49    1.35
  -1   5   1   18.71    0.67
  -1   5   1   18.39    1.32
   0  -5  -1  116.56    4.74
   0  -5  -1  113.80    3.70
   0   5   1  113.63    3.69
   0   5   1  114.88    4.75
  -1  -5  -1   98.70    3.21
  -1  -5  -1   99.80    4.33
   1   5   1   97.38    3.21
   1   5   1   98.95    4.33
  -2  -5  -1  238.58    7.73
  -2  -5  -1  243.08    9.09
   2   5   1  246.01    7.74
  -3  -5  -1    8.27    1.05
  -3  -5  -1    7.06    0.36
   3   5   1    7.23    0.38
   3   5   1    6.41    1.01
  -4  -5  -1   37.73    2.52
  -4  -5  -1   39.07    1.37
   4   5   1   38.92    1.39
   4   5   1   39.37    2.63
  -5  -5  -1   36.89    1.29
  -5  -5  -1   30.95    2.42
   5   5   1   37.52    2.69
   5   5   1   39.31    1.36
  -6  -5  -1   12.88    1.82
  -6  -5  -1   13.31    0.55
   6   5   1   13.67    0.66
  -7  -5  -1   10.02    1.76
   7   5   1   12.92    2.65
   7   5   1    9.45    0.56
   8   5   1    4.31    0.41
   8  -6  -1   11.57    0.49
   7  -6  -1   11.07    0.46
   6  -6  -1    5.82    0.30
   5  -6  -1    6.86    0.33
   5  -6  -1    7.81    0.69
   4  -6  -1   33.68    1.81
   4  -6  -1   33.40    1.14
  -4   6   1   31.82    1.78
   3  -6  -1   31.85    1.80
   3  -6  -1   29.96    1.06
  -3   6   1   29.75    1.78
   2  -6  -1   45.09    2.37
   2  -6  -1   42.23    1.48
  -2   6   1   44.18    1.44
   1  -6  -1   60.95    3.04
  -1   6   1   61.26    2.02
  -1   6   1   61.00    3.05
   0  -6  -1    4.69    0.83
   0  -6  -1    5.90    0.32
   0   6   1    5.96    0.89
   0   6   1    5.82    0.30
  -1  -6  -1   85.24    3.99
  -1  -6  -1   82.67    2.72
   1   6   1   83.46    4.01
   1   6   1   79.09    2.71
  -2  -6  -1  118.92    4.01
  -2  -6  -1  120.72    5.41
   2   6   1  126.97    4.02
   2   6   1  126.34    5.52
  -3  -6  -1   13.38    1.42
  -3  -6  -1   13.29    0.58
   3   6   1   14.18    0.61
  -4  -6  -1   11.68    1.42
   4   6   1   12.75    0.59
   4   6   1   13.53    1.63
  -5  -6  -1   12.97    0.58
   5   6   1   13.60    0.63
   5   6   1   11.14    1.58
  -6  -6  -1    0.60    0.15
  -6  -6  -1    0.15    0.78
   6   6   1   -0.82    0.71
   6   6   1    0.41    0.18
   7   6   1    2.32    0.32
   7  -7  -1    3.00    0.24
   6  -7  -1   13.68    0.65
   5  -7  -1   18.25    0.69
   5  -7  -1   17.00    1.21
  -5   7   1   17.71    1.24
   4  -7  -1   26.98    1.01
   4  -7  -1   27.74    1.78
  -4   7   1   30.61    1.82
   3  -7  -1    0.96    0.40
   3  -7  -1    0.85    0.14
  -3   7   1    1.20    0.40
  -3   7   1    0.95    0.08
   2  -7  -1   25.07    0.90
   2  -7  -1   23.65    1.70
  -2   7   1   24.08    1.73
  -2   7   1   23.28    0.84
   1  -7  -1   35.29    2.27
   1  -7  -1   29.86    1.25
  -1   7   1   35.30    1.17
   0  -7  -1   20.74    0.82
   0  -7  -1   22.23    1.78
   0   7   1   20.10    0.77
   0   7   1   18.88    1.68
  -1  -7  -1   24.89    2.02
  -1  -7  -1   26.60    0.99
   1   7   1   25.52    1.03
   1   7   1   27.40    2.08
  -2  -7  -1   11.53    0.52
  -2  -7  -1    9.50    1.34
   2   7   1   10.53    1.39
   2   7   1   11.16    0.52
  -3  -7  -1   10.43    1.34
  -3  -7  -1    9.49    0.48
   3   7   1    9.65    0.49
   3   7   1    9.90    1.39
  -4  -7  -1   20.69    0.87
  -4  -7  -1   23.81    2.13
   4   7   1   24.57    0.94
   4   7   1   18.55    2.73
  -5  -7  -1   13.83    1.81
  -5  -7  -1   14.42    0.64
   5   7   1   15.31    0.70
   5   7   1   11.81    1.80
  -6  -7  -1   35.06    1.28
   6   7   1   32.62    2.94
   6   7   1   35.80    1.38
   7   7   1    2.33    0.31
   7  -8  -1   13.15    0.57
   6  -8  -1    6.54    0.36
   5  -8  -1   32.58    1.18
   4  -8  -1   11.05    0.50
   4  -8  -1   10.08    1.18
  -4   8   1   10.60    1.16
   3  -8  -1   70.70    3.56
   3  -8  -1   70.71    2.36
  -3   8   1   71.62    3.60
  -3   8   1   68.34    2.26
   2  -8  -1   12.15    1.27
   2  -8  -1   11.91    0.54
  -2   8   1   11.67    0.48
  -2   8   1   12.21    1.33
   1  -8  -1   85.62    2.87
   1  -8  -1   84.62    4.25
  -1   8   1   85.69    4.30
  -1   8   1   87.61    2.84
   0  -8  -1   37.20    2.56
   0  -8  -1   32.48    1.50
   0   8   1   37.01    1.30
   0   8   1   40.41    3.02
  -1  -8  -1   39.59    2.78
  -1  -8  -1   41.05    1.49
   1   8   1   42.66    2.89
   1   8   1   41.49    1.47
  -2  -8  -1   48.13    1.72
  -2  -8  -1   49.29    3.19
   2   8   1   51.40    3.25
   2   8   1   47.08    1.72
  -3  -8  -1   67.55    2.28
  -3  -8  -1   63.45    3.89
   3   8   1   65.14    4.04
  -4  -8  -1   45.26    3.22
  -4  -8  -1   46.90    1.66
   4   8   1   44.16    3.26
   4   8   1   45.68    1.68
  -5  -8  -1   23.26    3.76
  -5  -8  -1   30.21    1.15
   5   8   1   28.15    2.84
   5   8   1   31.02    1.20
  -6  -8  -1    7.41    0.44
   6   8   1    9.15    0.55
  -7  -8  -1    8.88    0.58
   7   8   1    9.90    0.80
   7  -9  -1    7.38    0.42
   6  -9  -1   10.40    0.51
   5  -9  -1    3.30    0.29
   4  -9  -1   12.18    0.57
   3  -9  -1   11.31    1.40
   3  -9  -1   11.06    0.53
  -3   9   1    9.50    1.32
  -3   9   1   10.60    0.42
   2  -9  -1   18.15    0.77
   2  -9  -1   18.32    1.72
  -2   9   1   18.78    0.74
  -2   9   1   18.42    1.75
   1  -9  -1    0.33    0.15
   1  -9  -1    0.45    0.51
  -1   9   1    0.49    0.13
  -1   9   1   -0.44    0.46
   0  -9  -1   66.13    3.89
   0  -9  -1   69.05    2.35
   0   9   1   69.71    2.32
   0   9   1   66.97    3.94
  -1  -9  -1    9.78    0.69
  -1  -9  -1   10.06    1.55
   1   9   1   11.47    1.57
   1   9   1   10.20    0.51
  -2  -9  -1   35.67    2.81
  -2  -9  -1   35.96    1.36
   2   9   1   35.83    1.34
   2   9   1   36.76    2.89
  -3  -9  -1   23.94    0.98
  -3  -9  -1   24.37    2.32
   3   9   1   23.11    2.38
   3   9   1   23.57    0.98
  -4  -9  -1   21.20    0.89
  -4  -9  -1   20.43    2.27
   4   9   1   17.84    2.17
   4   9   1   21.20    0.92
  -5  -9  -1    0.11    0.84
   5   9   1    1.85    0.26
   5   9   1    1.23    1.03
  -6  -9  -1   16.16    0.74
   6   9   1   16.60    0.82
   7 -10  -1    0.58    0.20
   6 -10  -1    4.17    0.33
   5 -10  -1   13.42    0.64
   3 -10  -1   16.18    0.73
   2 -10  -1    4.41    0.95
   2 -10  -1    4.47    0.35
  -2  10   1    3.91    0.90
   1 -10  -1    2.44    0.28
   1 -10  -1    1.62    0.73
  -1  10   1    2.40    0.24
  -1  10   1    0.99    0.71
   0 -10  -1   18.40    0.82
   0 -10  -1   21.08    2.04
   0  10   1   18.28    0.80
   0  10   1   18.65    2.05
  -1 -10  -1   14.36    0.68
  -1 -10  -1   13.98    1.78
   1  10   1   13.98    1.75
   1  10   1   13.11    0.64
  -2 -10  -1   23.46    1.01
  -2 -10  -1   21.44    2.29
   2  10   1   23.26    0.98
   2  10   1   26.32    2.56
  -3 -10  -1   18.21    3.23
  -3 -10  -1   19.39    0.86
   3  10   1   18.04    2.73
   3  10   1   19.71    0.87
  -4 -10  -1    9.77    1.80
  -4 -10  -1    6.78    0.45
   4  10   1    4.95    1.23
   4  10   1    6.92    0.48
  -6 -10  -1    4.21    0.37
   6 -11  -1   10.40    0.57
   5 -11  -1    0.94    0.21
   4 -11  -1   15.73    0.74
   3 -11  -1    2.24    0.37
   2 -11  -1  137.15    4.57
   1 -11  -1   16.83    1.99
   1 -11  -1   17.80    0.81
  -1  11   1   18.82    2.14
   0 -11  -1   62.61    2.18
   0 -11  -1   62.19    5.60
   0  11   1   55.17    4.56
  -1 -11  -1   25.26    1.05
  -1 -11  -1   23.78    2.43
   1  11   1   23.28    2.54
  -2 -11  -1    7.49    1.51
  -2 -11  -1    7.09    0.48
   2  11   1    6.84    0.45
   2  11   1    5.71    1.57
  -3 -11  -1    3.71    0.57
  -3 -11  -1    4.85    1.26
   3  11   1    2.90    1.19
   3  11   1    4.67    0.40
  -4 -11  -1   25.75    1.07
  -4 -11  -1   23.77    2.95
   4  11   1   24.07    1.08
   4  11   1   21.11    3.51
  -5 -11  -1    1.85    0.29
   5  11   1    1.53    0.26
   5 -12  -1    7.82    0.50
   4 -12  -1   13.60    0.70
   3 -12  -1    6.84    0.49
  -3  12   1    7.72    0.35
   1 -12  -1    5.91    0.46
   0  12   1    1.58    1.31
  -1 -12  -1   25.28    1.10
  -1 -12  -1   26.80    2.70
   1  12   1   24.44    2.82
  -2 -12  -1    3.63    0.37
  -2 -12  -1    4.89    1.70
   2  12   1    2.58    1.33
  -3 -12  -1   10.92    1.96
  -3 -12  -1   10.12    0.62
   3  12   1   10.69    2.16
  -4 -12  -1    3.47    0.38
  -5 -12  -1    4.02    0.44
   5 -13  -1    3.81    0.40
   4 -13  -1    4.28    0.41
   3 -13  -1    2.70    0.35
   2 -13  -1    1.16    0.24
   1 -13  -1    7.82    0.61
   0 -13  -1    3.16    0.37
  -1 -13  -1    0.40    0.20
  -2 -13  -1   13.60    0.74
  -3 -13  -1    2.11    0.31
  -4 -13  -1    5.97    0.71
   3 -14  -1    8.53    0.58
   2 -14  -1    4.81    0.44
   1 -14  -1   25.29    1.14
   0 -14  -1   31.11    1.34
  -1 -14  -1    6.33    0.52
  -2 -14  -1   11.21    0.68
  -3 -14  -1    3.58    0.41
   1 -15  -1    1.04    0.24
   0 -15  -1    3.21    0.40
  -1 -15  -1    3.05    0.39
  -1 -15   2    4.12    0.44
   0 -15   2    0.36    0.21
   1 -15   2    0.33    0.20
  -3 -14   2    6.05    0.49
  -2 -14   2    0.34    0.20
  -1 -14   2    6.15    0.49
   0 -14   2    1.23    0.25
   1 -14   2    5.10    0.46
   2 -14   2    3.31    0.39
   3 -14   2    1.40    0.28
  -4 -13   2    4.68    0.58
  -3 -13   2    3.00    0.35
   2  13  -2    4.22    1.65
  -2 -13   2    4.21    0.41
  -2 -13   2    1.13    1.62
  -1 -13   2    0.64    0.22
   0 -13   2    0.32    0.19
   1 -13   2   17.54    0.89
   2 -13   2    3.26    0.39
   3 -13   2    1.21    0.26
   4 -13   2    4.18    0.42
  -5 -12   2    0.50    0.17
  -4 -12   2    0.35    0.16
   3  12  -2    4.69    1.53
  -3 -12   2    6.55    0.64
  -3 -12   2    4.92    1.28
   2  12  -2    5.60    1.45
  -2 -12   2    4.40    1.24
  -2 -12   2    4.15    0.39
   1  12  -2   20.61    2.60
  -1 -12   2   19.54    2.35
  -1 -12   2   21.18    0.95
   0  12  -2   -0.03    1.09
   1 -12   2    1.40    0.25
   2 -12   2    1.26    0.27
   3 -12   2   16.99    0.83
   4 -12   2    8.62    0.56
   5 -12   2    4.26    0.61
  -5 -11   2    2.47    0.29
   4  11  -2    0.25    0.17
   4  11  -2    0.81    1.04
  -4 -11   2   -1.03    1.24
  -4 -11   2    0.03    0.14
   3  11  -2    2.95    1.08
  -3 -11   2    1.85    0.27
  -3 -11   2    0.62    0.85
   2  11  -2    1.71    0.26
   2  11  -2    3.09    1.04
  -2 -11   2    1.82    0.28
  -2 -11   2    1.36    0.88
   1  11  -2   18.79    2.34
   1  11  -2   19.54    0.89
  -1 -11   2   23.74    2.32
  -1 -11   2   21.82    0.93
   0  11  -2    5.26    1.43
   0 -11   2    8.08    0.50
  -1  11  -2   22.43    2.40
   1 -11   2   25.70    2.61
   1 -11   2   25.31    1.04
   2 -11   2    1.11    0.22
   3 -11   2   12.49    0.66
   4 -11   2    8.45    0.53
   5 -11   2    1.82    0.27
   6 -11   2    0.11    0.18
   6  10  -2    0.20    0.22
  -6 -10   2    0.57    0.15
   5  10  -2    5.05    0.42
  -5 -10   2    3.96    1.40
   4  10  -2    0.22    0.85
   4  10  -2    0.02    0.15
  -4 -10   2   -0.01    0.12
   3  10  -2   13.59    2.03
   3  10  -2   14.17    0.70
  -3 -10   2   14.75    0.70
  -3 -10   2   15.48    1.89
   2  10  -2    7.35    1.40
   2  10  -2    5.74    0.40
  -2 -10   2    6.32    0.53
  -2 -10   2    7.64    1.45
   1  10  -2   10.66    1.68
   1  10  -2   11.01    0.56
  -1 -10   2   10.90    1.67
  -1 -10   2   11.67    0.59
   0  10  -2    6.86    1.29
   0  10  -2    6.68    0.40
   0 -10   2    6.18    0.43
   0 -10   2    4.85    1.12
  -1  10  -2   11.13    1.62
  -1  10  -2   10.70    0.57
   1 -10   2   11.80    1.73
   1 -10   2   11.19    0.58
  -2  10  -2    3.61    0.99
   2 -10   2    4.30    1.03
   2 -10   2    5.16    0.38
   3 -10   2   10.77    0.57
   4 -10   2    1.49    0.23
   5 -10   2   13.61    0.66
   6 -10   2    0.39    0.18
   6   9  -2    2.66    0.35
  -6  -9   2    2.49    0.27
   5   9  -2   16.08    0.80
   5   9  -2   11.88    2.34
  -5  -9   2   16.05    0.72
  -5  -9   2   20.51    2.14
   4   9  -2    3.00    0.91
   4   9  -2    3.39    0.34
  -4  -9   2    3.02    0.29
   3   9  -2    8.50    1.54
   3   9  -2    8.61    0.49
  -3  -9   2    9.13    1.49
  -3  -9   2    8.25    0.48
   2   9  -2   13.56    1.72
   2   9  -2   12.64    0.62
  -2  -9   2   13.15    1.68
  -2  -9   2   14.12    0.64
   1   9  -2   12.95    0.58
   1   9  -2   10.23    1.66
  -1  -9   2   12.48    1.62
  -1  -9   2   12.12    0.60
   0   9  -2   25.26    2.25
   0   9  -2   24.38    0.97
   0  -9   2   26.16    1.01
   0  -9   2   25.45    2.26
  -1   9  -2   48.60    3.18
  -1   9  -2   45.81    1.62
   1  -9   2   45.49    3.04
   1  -9   2   45.33    1.65
  -2   9  -2   38.54    2.75
  -2   9  -2   35.54    1.29
   2  -9   2   36.43    1.35
   2  -9   2   35.97    2.79
  -3   9  -2   13.03    1.54
   3  -9   2   10.43    0.53
   3  -9   2    7.81    1.45
   4  -9   2   27.34    1.07
   5  -9   2    0.14    0.15
   6  -9   2    3.16    0.32
   7   8  -2    0.89    0.22
   6   8  -2    0.04    0.16
   6   8  -2    1.05    0.94
  -6  -8   2    0.13    0.12
   5   8  -2    0.75    0.79
  -5  -8   2    1.03    0.75
   4   8  -2   11.31    1.60
   4   8  -2   12.47    0.60
  -4  -8   2   10.87    1.50
  -4  -8   2   12.04    0.56
   3   8  -2   56.13    3.62
   3   8  -2   56.87    1.99
  -3  -8   2   59.42    3.55
  -3  -8   2   55.79    1.98
   2   8  -2   13.52    1.63
   2   8  -2   14.51    0.72
  -2  -8   2   12.45    1.56
  -2  -8   2   14.72    0.64
   1   8  -2   32.41    1.18
   1   8  -2   30.78    2.42
  -1  -8   2   31.88    1.20
  -1  -8   2   33.82    2.49
   0   8  -2    2.35    1.09
   0   8  -2    1.50    0.20
   0  -8   2    2.01    0.67
  -1   8  -2   26.54    2.13
  -1   8  -2   25.35    0.95
   1  -8   2   25.58    0.99
   1  -8   2   26.29    2.12
  -2   8  -2    0.72    0.12
  -2   8  -2    0.35    0.48
   2  -8   2    0.50    0.15
   2  -8   2   -0.22    0.46
  -3   8  -2    2.09    0.17
  -3   8  -2    1.86    0.75
   3  -8   2    2.16    0.25
  -4   8  -2    3.60    0.95
   4  -8   2    4.73    0.34
   5  -8   2    4.63    0.39
   6  -8   2    5.63    0.37
   7  -8   2    7.00    0.42
   7   7  -2    9.35    0.56
  -7  -7   2    9.23    0.42
   6   7  -2    7.18    1.38
   6   7  -2    7.30    0.47
  -6  -7   2    7.28    1.37
  -6  -7   2    7.39    0.39
   5   7  -2   39.68    1.43
   5   7  -2   38.18    2.92
  -5  -7   2   35.01    2.69
  -5  -7   2   38.46    1.38
   4   7  -2    5.98    1.21
   4   7  -2    5.31    0.36
  -4  -7   2    6.69    1.10
   3   7  -2    0.87    0.58
   3   7  -2    0.88    0.17
  -3  -7   2    1.03    0.16
  -3  -7   2    0.75    0.53
   2   7  -2   16.31    0.69
   2   7  -2   16.43    1.68
  -2  -7   2   16.00    0.68
  -2  -7   2   18.39    1.64
   1   7  -2   29.46    2.20
   1   7  -2   27.46    1.04
  -1  -7   2   29.34    2.14
  -1  -7   2   27.92    1.05
   0   7  -2   11.03    1.33
   0   7  -2   12.20    0.52
   0  -7   2   12.00    1.36
   0  -7   2   12.32    0.56
  -1   7  -2    8.38    0.39
  -1   7  -2    9.64    1.22
   1  -7   2    8.59    1.12
   1  -7   2    7.96    0.42
  -2   7  -2   49.51    1.67
  -2   7  -2   51.31    2.90
   2  -7   2   47.28    2.84
   2  -7   2   50.21    1.71
  -3   7  -2   26.33    0.92
  -3   7  -2   25.66    1.95
   3  -7   2   27.72    2.00
   3  -7   2   26.83    0.99
  -4   7  -2    3.18    0.77
   4  -7   2    5.14    0.99
   4  -7   2    3.97    0.29
   5  -7   2    2.99    0.27
  -6   7  -2   21.15    1.71
   8  -7   2    2.06    0.28
   8   6  -2    2.11    0.33
   7   6  -2   18.33    0.84
   7   6  -2   19.26    2.08
  -7  -6   2   18.35    1.98
   6   6  -2    1.53    0.22
   6   6  -2    0.34    1.27
  -6  -6   2    1.47    0.19
  -6  -6   2    1.15    0.91
   5   6  -2   22.40    0.88
   5   6  -2   21.20    2.01
  -5  -6   2   20.40    0.81
   4   6  -2    0.71    0.16
   4   6  -2    0.11    0.49
  -4  -6   2    1.22    0.46
  -4  -6   2    0.70    0.14
   3   6  -2   30.99    3.33
   3   6  -2   33.69    1.22
  -3  -6   2   34.47    1.21
  -3  -6   2   34.52    2.30
   2   6  -2   87.91    2.89
   2   6  -2   85.40    4.24
  -2  -6   2   91.93    4.25
  -2  -6   2   85.38    2.88
   1   6  -2   93.44    3.11
   1   6  -2   98.00    4.49
  -1  -6   2   95.13    4.38
  -1  -6   2   94.33    3.12
   0   6  -2   33.44    2.16
   0   6  -2   32.15    1.13
   0  -6   2   32.14    2.11
   0  -6   2   31.58    1.14
  -1   6  -2   78.22    3.75
  -1   6  -2   78.62    2.58
   1  -6   2   79.07    3.74
  -2   6  -2   24.53    1.80
  -2   6  -2   25.71    0.90
   2  -6   2   26.08    1.81
   2  -6   2   25.42    0.93
  -3   6  -2  103.52    3.38
  -3   6  -2  103.57    4.60
   3  -6   2  106.18    4.63
   3  -6   2  108.28    3.44
  -4   6  -2   15.46    1.42
   4  -6   2   16.05    1.40
   4  -6   2   15.97    0.64
  -5   6  -2   44.43    2.42
   5  -6   2   38.00    3.00
   5  -6   2   41.13    1.45
  -6   6  -2    3.44    0.75
   6  -6   2    4.49    0.32
   7  -6   2   14.38    0.62
   7  -6   2   13.31    0.63
   8  -6   2    1.06    0.18
   8  -6   2    0.95    0.26
   8   5  -2   11.66    0.61
   7   5  -2    3.88    0.36
   7   5  -2    2.86    0.93
  -7  -5   2    2.68    0.91
   6   5  -2   19.77    1.96
   6   5  -2   21.76    0.89
  -6  -5   2   21.70    0.77
  -6  -5   2   24.93    1.93
   5   5  -2    7.50    1.16
   5   5  -2    5.58    0.51
  -5  -5   2    6.80    0.98
  -5  -5   2    6.46    0.32
   4   5  -2   27.44    1.04
   4   5  -2   29.79    2.10
  -4  -5   2   28.13    1.01
   3   5  -2   56.16    3.02
   3   5  -2   54.70    1.85
  -3  -5   2   52.58    2.87
   2   5  -2   36.00    2.77
   2   5  -2   37.26    1.25
  -2  -5   2   34.42    2.20
  -2  -5   2   35.26    1.24
   1   5  -2  120.00    5.05
   1   5  -2  118.99    3.86
  -1  -5   2  122.36    3.87
  -1  -5   2  116.25    4.97
   0   5  -2  234.06    7.52
   0   5  -2  243.36    8.76
   0  -5   2  236.31    8.70
   0  -5   2  234.00    7.53
  -1   5  -2   67.27    3.19
  -1   5  -2   67.46    2.20
   1  -5   2   67.32    2.21
   1  -5   2   66.21    3.16
  -2   5  -2  224.95    7.02
  -2   5  -2  221.69    8.17
   2  -5   2  218.34    7.04
   2  -5   2  219.25    8.16
  -3   5  -2   11.22    1.10
  -3   5  -2   12.53    0.45
   3  -5   2   12.48    1.16
   3  -5   2   12.62    0.51
  -4   5  -2    0.66    0.38
   4  -5   2    0.25    0.35
   4  -5   2    0.77    0.13
  -5   5  -2    2.30    0.52
  -5   5  -2    2.20    0.58
   5  -5   2    2.62    0.23
  -6   5  -2    8.68    1.03
   6  -5   2    8.65    0.43
   7  -5   2    6.04    0.40
   7  -5   2    5.78    0.35
   8  -5   2    2.51    0.26
   8  -5   2    2.64    0.27
   9   4  -2    1.57    0.31
   8   4  -2    5.29    0.38
  -8  -4   2    4.62    1.06
   7   4  -2    6.39    0.41
   7   4  -2    6.57    1.22
  -7  -4   2    7.28    1.25
   6   4  -2   67.41    3.57
   6   4  -2   67.36    2.28
  -6  -4   2   66.59    3.44
   5   4  -2    9.71    1.88
   5   4  -2   12.08    0.54
  -5  -4   2   13.17    0.48
  -5  -4   2   12.43    1.27
   4   4  -2   28.95    1.04
   4   4  -2   28.36    1.93
  -4  -4   2   29.51    1.90
  -4  -4   2   29.24    1.01
   3   4  -2   58.03    1.95
   3   4  -2   59.80    2.97
  -3  -4   2   57.58    1.94
   2   4  -2  148.43    4.84
   2   4  -2  155.43    5.95
  -2  -4   2  149.90    5.88
  -2  -4   2  151.28    4.84
   1   4  -2   29.43    1.00
   1   4  -2   28.44    1.76
  -1  -4   2   29.13    1.00
  -1  -4   2   27.69    2.35
   0   4  -2   29.02    1.73
   0   4  -2   29.17    1.00
   0  -4   2   29.15    1.00
   0  -4   2   29.10    1.73
  -1   4  -2  125.29    3.99
  -1   4  -2  127.92    4.92
   1  -4   2  121.94    4.00
   1  -4   2  123.93    4.90
  -2   4  -2   48.14    2.41
  -2   4  -2   49.40    1.61
   2  -4   2   49.58    1.64
   2  -4   2   49.70    2.45
  -3   4  -2   85.39    3.65
  -3   4  -2   82.41    2.70
   3  -4   2   83.65    2.75
   3  -4   2   87.15    3.67
  -4   4  -2   42.35    2.25
   4  -4   2   42.71    1.46
   4  -4   2   44.33    2.31
  -5   4  -2   53.19    2.62
  -5   4  -2   54.31    2.64
   5  -4   2   51.67    1.78
  -6   4  -2   11.18    1.05
   6  -4   2   11.67    0.50
   6  -4   2   11.21    0.51
  -7   4  -2    0.68    0.48
   7  -4   2    0.33    0.13
   7  -4   2    0.25    0.21
   8  -4   2    0.46    0.15
   8  -4   2    0.33    0.14
   9   3  -2    1.25    0.22
   8   3  -2    1.65    0.22
  -8  -3   2    2.73    0.89
   7   3  -2   13.15    1.38
   7   3  -2   12.70    0.59
  -7  -3   2   14.20    1.59
   6   3  -2   17.39    1.46
   6   3  -2   17.03    0.67
  -6  -3   2   14.79    1.34
   5   3  -2   15.53    0.63
   5   3  -2   16.23    1.37
  -5  -3   2   17.04    1.34
   4   3  -2   90.77    2.99
   4   3  -2   91.71    3.98
  -4  -3   2   91.55    2.95
  -4  -3   2   94.44    3.95
   3   3  -2  150.02    5.48
   3   3  -2  139.06    4.45
  -3  -3   2  145.60    4.44
  -3  -3   2  121.22    5.24
   2   3  -2  228.62    7.00
   2   3  -2  225.24    7.92
  -2  -3   2  207.85    7.83
   1   3  -2   57.38    2.60
   1   3  -2   57.11    1.88
  -1  -3   2   57.48    2.59
  -1  -3   2   58.23    1.88
   0   3  -2  403.46   13.83
   0  -3   2  411.69   13.65
  -1   3  -2  141.17    5.21
  -1   3  -2  140.89    4.43
   1  -3   2  142.90    5.21
   1  -3   2  132.18    4.43
  -2   3  -2  162.51    5.15
  -2   3  -2  157.56    5.94
   2  -3   2  171.17    6.03
   2  -3   2  158.96    5.17
  -3   3  -2   88.51    3.65
   3  -3   2   92.51    3.81
   3  -3   2   84.09    2.86
  -4   3  -2   67.34    3.01
  -4   3  -2   66.80    3.00
   4  -3   2   65.45    2.18
  -5   3  -2    8.74    0.89
  -5   3  -2    9.11    0.96
   5  -3   2    9.53    0.42
  -6   3  -2   35.80    1.97
   6  -3   2   34.32    1.24
   6  -3   2   34.49    1.23
   7  -3   2    2.04    0.23
   7  -3   2    2.12    0.29
   8  -3   2   25.95    0.95
   8  -3   2   22.18    0.94
   9   2  -2   14.19    0.65
   8   2  -2   39.08    1.46
   7   2  -2   25.67    0.98
  -7  -2   2   27.41    1.64
   6   2  -2    4.80    0.77
   6   2  -2    5.33    0.31
  -6  -2   2    5.00    0.72
   5   2  -2   25.12    1.59
  -5  -2   2   24.30    1.52
   4   2  -2   29.78    1.67
   4   2  -2   30.19    1.05
  -4  -2   2   30.96    1.74
  -4  -2   2   31.28    0.98
   3   2  -2   45.18    1.64
   3   2  -2   52.05    2.33
  -3  -2   2   51.14    1.63
  -3  -2   2   53.49    2.31
   2   2  -2   96.99    3.06
   2   2  -2   97.88    3.71
  -2  -2   2   92.07    3.05
   1   2  -2  557.76   18.18
  -1  -2   2  557.70   18.18
  -1   2  -2  567.03   18.71
   1  -2   2  580.89   18.73
  -2   2  -2   23.29    1.33
  -2   2  -2   22.26    0.75
   2  -2   2   21.11    0.76
   2  -2   2   22.74    1.32
  -3   2  -2  107.70    4.04
   3  -2   2   92.89    3.31
  -4   2  -2   26.36    1.59
   4  -2   2   25.35    0.90
  -5   2  -2   15.34    1.19
  -5   2  -2   13.87    1.16
   5  -2   2   13.71    0.56
   5  -2   2   14.65    0.58
  -6   2  -2   14.27    1.24
   6  -2   2   15.28    0.62
   6  -2   2   16.19    0.64
  -7   2  -2    6.45    0.91
   7  -2   2    5.08    0.37
   7  -2   2    6.08    0.35
   8  -2   2    6.53    0.39
   9   1  -2    1.69    0.24
   9   1  -2    2.11    0.25
   8   1  -2   17.23    0.71
   7   1  -2    8.00    0.49
  -7  -1   2   10.91    0.75
  -7  -1   2   10.48    0.80
   6   1  -2   68.21    2.38
  -6  -1   2   78.15    3.36
   5   1  -2   49.13    2.18
  -5  -1   2   46.95    2.12
   4   1  -2   37.60    1.43
   4   1  -2   47.11    2.00
  -4  -1   2   48.01    1.99
   3   1  -2   21.95    0.74
  -3  -1   2   22.35    1.16
   2   1  -2  125.91    4.26
  -2  -1   2  121.93    4.23
  -2  -1   2  111.41    3.77
   1   1  -2  121.65    4.28
   0   1  -2   34.94    1.11
   0   1  -2   33.30    1.52
   0  -1   2   34.09    1.53
   0  -1   2   33.78    1.11
  -1   1  -2  224.01    7.99
   1  -1   2  247.93    8.05
  -2   1  -2   87.92    3.39
   2  -1   2   82.63    2.73
  -3   1  -2   72.96    3.01
  -3   1  -2   73.02    3.00
   3  -1   2   72.86    2.25
   3  -1   2   58.48    2.24
  -4   1  -2   58.54    2.73
  -4   1  -2   58.75    2.73
   4  -1   2   56.50    1.92
   4  -1   2   59.50    1.93
  -5   1  -2   42.77    2.29
  -5   1  -2   42.71    2.31
   5  -1   2   44.31    1.50
   5  -1   2   44.23    1.49
  -6   1  -2   13.89    1.27
  -6   1  -2   14.53    1.29
   6  -1   2   15.55    0.63
   6  -1   2   14.97    0.61
   7  -1   2    5.85    0.37
   7  -1   2    5.24    0.35
   9  -1   2    1.43    0.24
   9  -1   2    2.07    0.26
   9   0  -2    0.47    0.13
   9   0  -2    0.20    0.12
   8   0  -2   12.83    0.57
   8   0  -2   15.03    0.58
   7   0  -2    0.45    0.18
   6   0  -2   18.52    0.67
   5   0  -2   48.45    1.58
  -5   0   2   48.32    1.84
   4   0  -2   90.21    2.95
   4   0  -2   94.42    3.25
  -4   0   2   93.45    3.25
   3   0  -2  144.95    4.80
  -3   0   2  142.02    4.78
   2   0  -2  669.49   20.53
  -2   0   2  622.01   20.60
  -1   0  -2   89.60    4.04
  -2   0  -2   64.97    3.01
  -2   0  -2   78.56    3.11
   2   0   2   77.47    2.46
   2   0   2   83.44    2.47
  -3   0  -2   11.11    0.94
  -3   0  -2   11.94    0.98
   3   0   2   11.97    0.46
   3   0   2   11.47    0.45
  -4   0  -2  164.74    7.25
  -4   0  -2  145.41    5.78
   4   0   2  143.10    4.85
   4   0   2  156.29    4.87
  -5   0  -2   40.39    2.30
  -5   0  -2   41.41    2.30
   5   0   2   43.18    1.45
   5   0   2   41.64    1.43
  -6   0  -2   59.34    3.02
   6   0   2   59.49    1.99
   6   0   2   56.03    1.97
  -7   0  -2   54.85    2.87
   7   0   2   55.01    1.81
   7   0   2   44.79    1.79
  -8   0  -2    3.70    1.35
   8   0   2    4.52    0.53
   9   0   2    8.73    0.54
   9   0   2    9.44    0.52
   9  -1  -2    2.34    0.21
   9  -1  -2    2.17    0.20
   8  -1  -2   16.86    0.61
   8  -1  -2   14.81    0.61
   7  -1  -2   10.96    0.45
   6  -1  -2   66.93    2.17
   5  -1  -2   51.84    1.67
   2  -1  -2  119.54    3.79
   2  -1  -2  115.15    3.79
   1  -1  -2  116.51    3.67
  -1   1   2  117.50    3.67
  -1   1   2  115.22    3.96
   0  -1  -2   33.51    1.47
   0  -1  -2   33.37    1.08
   0  -1  -2   32.80    1.07
   0   1   2   34.10    1.08
   0   1   2   31.46    1.07
   0   1   2   32.20    1.46
  -1  -1  -2  248.34    8.28
   1   1   2  235.29    8.23
   2   1   2   87.94    3.43
   2   1   2   78.92    2.73
  -3  -1  -2   71.59    3.18
   3   1   2   71.48    3.17
   3   1   2   71.66    2.34
   4   1   2   60.32    2.01
  -5  -1  -2   39.72    2.39
  -5  -1  -2   44.09    2.46
   5   1   2   43.76    1.49
   5   1   2   43.41    1.48
  -6  -1  -2   13.34    1.38
  -6  -1  -2   12.71    1.35
   6   1   2   15.07    0.63
   6   1   2   14.61    0.62
  -7  -1  -2    6.63    1.22
   7   1   2    5.63    0.38
   7   1   2    5.46    0.39
   8   1   2   15.77    0.71
   8   1   2   14.77    0.70
   9   1   2    1.11    0.22
   9  -2  -2   16.55    0.59
   9  -2  -2   14.06    0.62
   8  -2  -2   35.16    1.20
   7  -2  -2   31.41    1.05
   7  -2  -2   30.59    1.04
   6  -2  -2    5.17    0.22
   6  -2  -2    4.87    0.21
   2  -2  -2   95.49    3.20
   2  -2  -2   92.17    2.94
  -2   2   2   92.55    3.18
   1  -2  -2  530.04   17.28
  -1   2   2  542.56   17.29
  -1  -2  -2  575.90   19.11
   1   2   2  589.92   19.13
  -2  -2  -2   22.55    1.43
   2   2   2   21.29    1.41
   2   2   2   22.25    0.78
  -3  -2  -2  102.36    3.33
   3   2   2  104.42    4.36
  -4  -2  -2   23.46    1.73
   4   2   2   25.05    0.92
   4   2   2   26.70    1.80
  -5  -2  -2   16.33    1.92
   5   2   2   14.57    0.63
   5   2   2   14.84    1.40
  -6  -2  -2   12.03    1.44
  -6  -2  -2   15.65    1.56
   6   2   2   15.71    0.67
   6   2   2   16.47    0.67
  -7  -2  -2    4.40    1.11
   7   2   2    6.15    0.41
   7   2   2    6.00    0.40
   8   2   2    5.60    0.43
   8   2   2    6.16    0.43
   9  -3  -2    1.54    0.14
   8  -3  -2    1.98    0.15
   8  -3  -2    2.33    0.17
   7  -3  -2   13.30    0.48
   7  -3  -2   12.21    0.46
   6  -3  -2   16.93    0.58
   5  -3  -2   14.54    0.49
   4  -3  -2   84.07    2.66
   3  -3  -2  149.67    4.82
  -3   3   2  139.62    4.80
   2  -3  -2  224.78    7.14
   2  -3  -2  190.55    6.65
  -2   3   2  218.11    7.13
   1  -3  -2   56.38    2.40
   1  -3  -2   56.99    1.86
  -1   3   2   59.15    2.43
  -1   3   2   56.69    1.85
  -1   3   2   57.98    1.85
   0  -3  -2  415.22   13.88
   0   3   2  416.26   13.88
  -1  -3  -2  139.30    5.26
  -1  -3  -2  137.98    4.38
   1   3   2  133.82    4.38
  -2  -3  -2  159.46    5.11
  -2  -3  -2  157.87    6.12
   2   3   2  158.86    6.16
   2   3   2  162.41    5.11
  -3  -3  -2   74.45    3.75
   3   3   2   83.05    2.65
   3   3   2   83.76    3.78
  -4  -3  -2   64.27    2.11
  -4  -3  -2   59.29    3.21
   4   3   2   64.17    2.15
   4   3   2   65.71    3.36
  -5  -3  -2    8.36    1.14
   5   3   2    9.39    0.46
   5   3   2    8.44    1.24
  -6  -3  -2   34.10    2.43
   6   3   2   31.30    2.42
   6   3   2   35.64    1.28
  -7  -3  -2    3.59    0.92
   7   3   2    2.34    0.29
   7   3   2    2.12    0.29
   8   3   2   25.19    1.09
   8   3   2   27.39    1.09
   9  -4  -2    0.80    0.11
   9  -4  -2    0.97    0.12
   8  -4  -2    5.14    0.25
   7  -4  -2    7.03    0.28
   7  -4  -2    5.17    0.25
   6  -4  -2   63.06    2.03
   5  -4  -2   11.22    0.40
   4  -4  -2   25.54    0.87
   4  -4  -2   25.17    1.17
  -4   4   2   27.95    1.29
   3  -4  -2   59.00    2.33
  -3   4   2   56.62    2.30
   2  -4  -2  151.76    5.39
   2  -4  -2  148.21    4.73
  -2   4   2  147.68    5.38
  -2   4   2  153.15    4.70
  -2   4   2  143.54    4.69
   1  -4  -2   28.32    1.60
   1  -4  -2   28.38    0.97
  -1   4   2   28.53    0.95
  -1   4   2   27.62    1.57
   0  -4  -2   29.79    1.73
   0  -4  -2   29.10    1.00
   0   4   2   28.07    1.70
   0   4   2   28.53    0.99
  -1  -4  -2  122.45    5.06
  -1  -4  -2  124.98    4.07
   1   4   2  128.49    4.07
   1   4   2  130.04    5.15
  -2  -4  -2   49.20    1.69
  -2  -4  -2   50.43    2.69
   2   4   2   51.04    1.70
  -3  -4  -2   86.26    4.01
   3   4   2   84.69    2.78
   3   4   2   80.77    3.98
  -4  -4  -2   43.54    1.50
   4   4   2   44.86    2.74
   4   4   2   42.36    1.52
  -5  -4  -2   55.62    3.22
  -5  -4  -2   53.14    1.79
   5   4   2   53.12    1.85
   5   4   2   48.81    3.14
  -6  -4  -2   11.98    1.60
   6   4   2   15.18    0.75
   6   4   2   10.01    1.57
  -7  -4  -2   -0.15    0.83
   7   4   2    0.30    0.17
   8   4   2    0.72    0.21
   8   4   2    1.05    0.22
   8  -5  -2    8.41    0.34
   5  -5  -2    5.55    0.25
   4  -5  -2   27.48    1.35
   4  -5  -2   26.93    0.93
  -4   5   2   28.21    1.36
   3  -5  -2   50.54    1.70
   3  -5  -2   51.91    2.32
  -3   5   2   53.12    2.46
   2  -5  -2   37.32    1.97
  -2   5   2   36.73    1.23
  -2   5   2   37.81    1.23
  -2   5   2   38.39    1.97
   1  -5  -2  116.89    3.85
   1  -5  -2  119.13    4.80
  -1   5   2  120.45    4.81
  -1   5   2  121.53    3.83
   0  -5  -2  234.86    8.61
   0  -5  -2  225.34    7.46
   0   5   2  239.24    7.46
   0   5   2  239.42    8.64
  -1  -5  -2   66.51    2.23
  -1  -5  -2   65.91    3.31
   1   5   2   67.76    2.23
   1   5   2   68.96    3.36
  -2  -5  -2  221.61    8.48
  -2  -5  -2  212.42    7.04
   2   5   2  227.40    7.06
   2   5   2  220.49    8.51
  -3  -5  -2   13.28    1.41
  -3  -5  -2   12.57    0.55
   3   5   2   12.58    0.56
  -4  -5  -2    0.74    0.45
  -4  -5  -2    0.85    0.15
   4   5   2    0.59    0.16
   4   5   2    0.50    0.49
  -5  -5  -2    2.20    0.23
   5   5   2    2.81    0.78
   5   5   2    2.72    0.29
  -6  -5  -2    5.92    1.62
   6   5   2    9.02    0.51
   6   5   2    7.14    1.40
   7   5   2    6.25    0.45
   8   5   2    2.70    0.35
   8  -6  -2    1.89    0.17
   7  -6  -2   12.62    0.49
   6  -6  -2    1.32    0.15
   5  -6  -2   20.22    0.73
   5  -6  -2   20.72    0.97
  -5   6   2   20.08    1.00
   4  -6  -2    0.49    0.10
   4  -6  -2    0.49    0.32
  -4   6   2    0.50    0.28
   3  -6  -2   33.81    1.88
   3  -6  -2   34.09    1.17
  -3   6   2   33.68    1.88
   2  -6  -2   88.80    3.84
   2  -6  -2   85.91    2.83
  -2   6   2   88.05    2.79
  -2   6   2   84.17    4.21
   1  -6  -2   97.53    4.30
  -1   6   2   97.95    4.31
  -1   6   2   98.13    3.17
   0  -6  -2   30.28    2.07
   0  -6  -2   32.52    1.15
   0   6   2   32.93    1.13
   0   6   2   32.05    2.10
  -1  -6  -2   77.13    2.56
  -1  -6  -2   75.16    3.79
   1   6   2   75.79    3.85
   1   6   2   78.62    2.55
  -2  -6  -2   24.94    1.97
  -2  -6  -2   24.99    0.96
   2   6   2   27.97    2.10
   2   6   2   24.89    0.95
  -3  -6  -2  103.28    3.48
  -3  -6  -2  105.49    5.04
   3   6   2  109.22    5.20
   3   6   2  104.80    3.49
  -4  -6  -2   16.28    1.70
   4   6   2   16.08    1.78
   4   6   2   15.58    0.70
  -5  -6  -2   42.05    3.01
  -5  -6  -2   42.10    1.53
   5   6   2   45.48    3.09
   5   6   2   43.45    1.60
  -6  -6  -2    4.10    0.30
  -6  -6  -2    2.77    1.05
   6   6   2    4.43    0.39
   6   6   2    4.89    1.29
   7   6   2   14.94    0.76
   8   6   2    1.37    0.27
   7  -7  -2    7.79    0.36
   6  -7  -2    5.99    0.31
   5  -7  -2   36.92    1.82
   5  -7  -2   36.92    1.31
  -5   7   2   40.09    1.90
   4  -7  -2    5.60    0.30
   4  -7  -2    5.38    0.79
  -4   7   2    4.26    0.72
   3  -7  -2    0.75    0.40
   3  -7  -2    0.90    0.14
  -3   7   2    1.08    0.09
  -3   7   2    0.34    0.37
  -3   7   2    1.12    0.07
   2  -7  -2   16.50    0.66
   2  -7  -2   16.23    1.41
  -2   7   2   16.36    0.61
  -2   7   2   17.15    1.44
   1  -7  -2   28.78    2.04
   1  -7  -2   28.92    1.07
  -1   7   2   29.18    1.03
  -1   7   2   30.24    2.24
   0  -7  -2   13.49    1.35
   0   7   2   10.97    0.50
   0   7   2   12.48    1.35
  -1  -7  -2    8.25    0.42
  -1  -7  -2    8.15    1.20
   1   7   2    9.02    1.22
   1   7   2    8.18    0.43
  -2  -7  -2   49.23    1.73
  -2  -7  -2   47.94    3.06
   2   7   2   50.43    3.15
   2   7   2   49.98    1.73
  -3  -7  -2   25.71    1.01
  -3  -7  -2   27.44    2.23
   3   7   2   26.10    1.02
   3   7   2   24.95    2.22
  -4  -7  -2    3.12    0.82
  -4  -7  -2    4.21    0.31
   4   7   2    3.57    0.33
   4   7   2    5.25    1.19
  -5  -7  -2    2.74    0.27
  -5  -7  -2    2.68    0.95
   5   7   2    2.49    0.31
   5   7   2    1.00    0.84
  -6  -7  -2   20.68    0.84
   6   7   2   20.54    0.93
   7   7   2   13.30    0.74
   8  -8  -2    2.21    0.21
   7  -8  -2    0.32    0.12
   6  -8  -2    0.10    0.11
   5  -8  -2    0.29    0.12
   4  -8  -2   12.32    1.27
   4  -8  -2   12.93    0.54
  -4   8   2   10.91    1.15
   3  -8  -2   57.20    3.08
   3  -8  -2   59.75    2.00
  -3   8   2   56.79    3.11
  -3   8   2   55.40    1.88
  -3   8   2   62.41    1.91
   2  -8  -2   15.27    1.45
   2  -8  -2   14.47    0.62
  -2   8   2   14.14    0.56
  -2   8   2   13.50    1.42
   1  -8  -2   33.02    1.22
   1  -8  -2   34.03    2.38
  -1   8   2   33.01    1.19
  -1   8   2   34.18    2.41
   0  -8  -2    1.72    0.24
   0  -8  -2    1.91    0.67
   0   8   2    2.34    0.69
   0   8   2    1.73    0.21
  -1  -8  -2   25.39    2.10
  -1  -8  -2   23.43    1.22
   1   8   2   25.83    2.22
   1   8   2   23.87    0.94
  -2  -8  -2    0.51    0.17
  -2  -8  -2    0.56    0.59
   2   8   2    0.46    0.55
   2   8   2    0.93    0.18
  -3  -8  -2    3.08    0.83
  -3  -8  -2    2.04    0.27
   3   8   2    2.54    0.80
   3   8   2    2.04    0.28
  -4  -8  -2    3.64    0.97
  -4  -8  -2    4.58    0.35
   4   8   2    5.24    1.16
  -5  -8  -2    4.63    0.35
  -5  -8  -2    4.63    1.02
   5   8   2    3.30    1.21
   5   8   2    3.77    0.39
  -6  -8  -2    5.16    0.37
   6   8   2    5.76    0.47
   7  -9  -2   15.43    0.66
   6  -9  -2    2.43    0.25
   5  -9  -2   17.98    0.76
   4  -9  -2    3.15    0.28
   3  -9  -2    8.86    1.20
   3  -9  -2    8.73    0.47
  -3   9   2    9.40    1.19
  -3   9   2    8.80    0.36
  -3   9   2    8.49    0.35
   2  -9  -2   15.38    1.60
   2  -9  -2   13.72    0.64
  -2   9   2   13.92    0.58
  -2   9   2   14.54    1.54
   1  -9  -2   12.78    0.61
   1  -9  -2   13.35    1.51
  -1   9   2   13.17    1.52
  -1   9   2   13.03    0.56
   0  -9  -2   25.52    2.22
   0  -9  -2   24.71    1.00
   0   9   2   25.34    0.97
   0   9   2   25.72    2.25
  -1  -9  -2   47.30    1.71
  -1  -9  -2   44.92    3.18
   1   9   2   45.47    1.64
   1   9   2   45.39    3.22
  -2  -9  -2   39.63    3.75
  -2  -9  -2   36.55    1.38
   2   9   2   35.97    1.36
   2   9   2   33.58    2.84
  -3  -9  -2    8.79    1.62
  -3  -9  -2   10.48    0.55
   3   9   2    8.22    1.53
   3   9   2   10.45    0.56
  -4  -9  -2   30.27    2.74
  -4  -9  -2   26.09    1.08
   4   9   2   26.92    1.11
   4   9   2   24.87    2.73
  -5  -9  -2    1.32    1.07
   5   9   2    0.79    1.20
  -6  -9  -2    2.96    0.30
   6   9   2    2.96    0.37
   7 -10  -2    6.02    0.62
   6 -10  -2    0.43    0.16
   5 -10  -2    4.40    0.35
   3 -10  -2   14.62    0.68
  -3  10   2   14.93    0.56
   2 -10  -2    3.38    0.89
   2 -10  -2    5.50    0.39
  -2  10   2    5.80    1.17
   1 -10  -2    8.97    1.45
   1 -10  -2   10.25    0.56
  -1  10   2   12.77    1.63
  -1  10   2   10.85    0.51
   0 -10  -2    7.99    1.40
   0 -10  -2    6.42    0.44
   0  10   2    6.69    0.40
  -1 -10  -2   13.64    1.68
  -1 -10  -2   11.34    0.60
   1  10   2    8.79    1.63
   1  10   2   10.99    0.64
  -2 -10  -2    3.58    1.04
   2  10   2    3.79    0.35
   2  10   2    5.34    1.15
  -3 -10  -2    8.26    1.59
  -3 -10  -2    9.62    0.56
   3  10   2   11.53    1.89
   3  10   2   10.28    0.57
  -4 -10  -2    1.22    0.92
  -4 -10  -2    2.26    0.31
   4  10   2    2.62    1.22
   4  10   2    2.21    0.34
  -5 -10  -2   11.06    0.61
   5  10   2   12.99    0.70
   6 -11  -2    8.11    0.49
   5 -11  -2    5.61    0.40
   4 -11  -2   -0.15    0.14
   3 -11  -2    1.78    0.40
  -3  11   2    1.97    0.16
   2 -11  -2    1.57    0.25
   1 -11  -2   21.00    0.93
   1 -11  -2   20.57    2.35
  -1  11   2   21.84    2.30
   0 -11  -2    8.26    0.51
   0 -11  -2    8.08    1.56
   0  11   2    5.43    1.79
  -1 -11  -2   22.90    2.54
  -1 -11  -2   24.37    1.02
   1  11   2   20.41    2.46
  -2 -11  -2    1.06    0.23
  -2 -11  -2    0.26    0.86
   2  11   2    1.17    0.24
   2  11   2    1.19    0.92
  -3 -11  -2   12.63    2.13
  -3 -11  -2   12.83    0.68
   3  11   2   10.72    2.14
   3  11   2   11.74    0.66
  -4 -11  -2    7.96    0.52
   4  11   2    8.42    0.54
  -5 -11  -2    2.07    0.31
   5  11   2    1.39    0.39
   6 -12  -2    0.09    0.16
   5 -12  -2    0.10    0.16
   4 -12  -2   -0.17    0.14
   3 -12  -2    6.38    0.45
  -3  12   2    5.77    0.31
   1 -12  -2   20.61    0.94
   0 -12  -2    0.85    0.22
  -1 -12  -2    0.71    0.86
  -1 -12  -2    1.16    0.25
   1  12   2   -0.72    1.02
  -2 -12  -2    1.29    0.24
  -2 -12  -2    2.38    1.23
   2  12   2    1.95    1.98
  -3 -12  -2   17.43    0.83
  -3 -12  -2   14.14    2.40
   3  12   2   14.38    2.78
  -4 -12  -2    8.41    0.56
   5 -13  -2    7.26    0.50
   4 -13  -2    6.74    0.49
   3 -13  -2    2.35    0.33
   2 -13  -2    4.32    0.40
   1 -13  -2    0.68    0.22
   0 -13  -2    0.40    0.20
  -1 -13  -2   16.88    0.85
  -2 -13  -2    3.49    0.39
  -3 -13  -2    1.02    0.23
  -4 -13  -2    4.56    0.52
   3 -14  -2    7.34    0.54
   2 -14  -2    0.48    0.21
   1 -14  -2    6.84    0.53
   0 -14  -2    1.20    0.28
  -1 -14  -2    4.50    0.52
  -2 -14  -2    2.73    0.36
  -3 -14  -2    1.15    0.26
   1 -15  -2    5.46    0.48
   0 -15  -2    0.28    0.19
  -1 -15  -2   -0.18    0.18
  -1 -15   3    0.80    0.21
   0 -15   3   -0.30    0.15
  -3 -14   3    0.73    0.22
  -2 -14   3   11.61    0.69
  -1 -14   3    3.78    0.40
   0 -14   3    6.93    0.52
   1 -14   3    0.87    0.22
   2 -14   3   12.49    0.73
  -4 -13   3    3.64    0.42
  -3 -13   3   19.50    0.93
   2  13  -3   11.90    2.28
  -2 -13   3   11.02    0.66
  -1 -13   3   19.87    0.95
   0 -13   3   11.83    0.67
   1 -13   3    4.80    0.44
   2 -13   3    1.91    0.30
   3 -13   3    5.40    0.46
  -5 -12   3    0.05    0.14
  -4 -12   3   15.77    0.79
   3  12  -3    1.63    1.27
  -3 -12   3    2.27    1.11
  -3 -12   3    1.27    0.35
   2  12  -3    3.83    1.33
  -2 -12   3    3.45    1.22
  -2 -12   3    4.63    0.41
   1  12  -3    0.11    1.10
  -1 -12   3    0.01    0.95
   0 -12   3   41.50    1.60
   1 -12   3    8.95    0.56
   2 -12   3   28.81    1.21
   3 -12   3    0.35    0.19
   4 -12   3    0.04    0.18
   5 -12   3    0.92    0.24
   4  11  -3   10.85    0.63
   4  11  -3   11.42    2.10
  -4 -11   3   11.56    0.61
  -4 -11   3    9.36    1.89
   3  11  -3   14.21    2.29
  -3 -11   3   10.53    1.99
  -3 -11   3   12.71    0.66
   2  11  -3    8.79    1.65
   2  11  -3    6.47    0.44
  -2 -11   3    5.87    0.45
  -2 -11   3    6.42    1.34
   1  11  -3   28.60    2.83
  -1 -11   3   30.11    2.69
  -1 -11   3   28.69    1.18
   0 -11   3   -0.53    0.84
   0 -11   3    0.53    0.19
  -1  11  -3   12.40    1.90
   1 -11   3   13.77    0.69
   2 -11   3    3.90    0.38
   3 -11   3   33.64    1.33
   4 -11   3   12.94    0.67
   5 -11   3   20.07    0.91
   6  10  -3   28.09    1.18
  -6 -10   3   26.03    1.07
   5  10  -3    4.86    0.42
  -5 -10   3    4.69    1.65
   4  10  -3   30.53    1.20
   4  10  -3   29.91    2.91
  -4 -10   3   26.11    2.59
  -4 -10   3   29.17    1.17
   3  10  -3   -0.40    0.63
   3  10  -3    1.74    0.27
  -3 -10   3    2.38    0.84
  -3 -10   3    1.13    0.21
   2  10  -3   30.02    1.15
   2  10  -3   31.00    2.74
  -2 -10   3   27.53    2.57
  -2 -10   3   26.91    1.45
   1  10  -3   13.24    1.73
   1  10  -3   10.57    0.56
  -1 -10   3   10.87    1.63
  -1 -10   3   11.59    0.60
   0  10  -3   14.64    1.84
   0  10  -3   13.66    0.63
   0 -10   3   14.26    0.67
   0 -10   3   13.86    1.80
  -1  10  -3   11.53    1.97
   1 -10   3   13.80    0.66
  -2  10  -3   29.18    2.60
   2 -10   3   28.10    1.13
   3 -10   3   16.67    0.77
   4 -10   3   23.32    0.98
   5 -10   3    6.46    0.44
   6 -10   3   12.49    0.69
   6   9  -3    0.16    0.16
  -6  -9   3    0.14    0.11
   5   9  -3   14.15    2.96
   5   9  -3   22.06    0.95
  -5  -9   3   23.26    2.35
  -5  -9   3   21.55    0.89
   4   9  -3   10.55    1.78
   4   9  -3   12.56    0.64
  -4  -9   3   12.08    0.59
  -4  -9   3    9.26    1.60
   3   9  -3   39.77    3.08
   3   9  -3   40.81    1.52
  -3  -9   3   42.64    3.10
  -3  -9   3   40.54    1.51
   2   9  -3   32.83    1.26
   2   9  -3   33.38    2.78
  -2  -9   3   34.21    1.28
  -2  -9   3   33.15    2.71
   1   9  -3   52.58    1.88
   1   9  -3   57.02    3.70
  -1  -9   3   54.30    1.91
  -1  -9   3   51.04    3.43
   0   9  -3    7.92    0.43
   0   9  -3    8.39    1.30
   0  -9   3    8.22    0.46
   0  -9   3    7.08    1.34
  -1   9  -3   66.61    3.94
   1  -9   3   61.22    3.76
   1  -9   3   65.70    2.25
  -2   9  -3   26.07    3.26
  -2   9  -3   34.36    1.23
   2  -9   3   38.44    3.53
   2  -9   3   34.50    1.28
  -3   9  -3    0.69    0.88
   4  -9   3   24.19    1.12
   5  -9   3    6.50    0.43
   6  -9   3    7.78    0.48
   7  -9   3   10.60    0.57
   7   8  -3    3.19    0.37
   6   8  -3   25.75    1.06
   6   8  -3   23.69    2.60
  -6  -8   3   24.17    0.96
   5   8  -3    0.23    0.82
   5   8  -3    0.15    0.16
  -5  -8   3    0.07    0.11
  -5  -8   3    0.54    0.70
   4   8  -3   10.76    0.55
   4   8  -3    8.67    1.54
  -4  -8   3   10.15    0.50
  -4  -8   3    9.81    1.42
   3   8  -3   10.23    0.52
   3   8  -3    8.56    1.48
  -3  -8   3    9.84    1.37
  -3  -8   3   10.46    0.52
   2   8  -3   53.76    1.90
   2   8  -3   53.57    3.48
  -2  -8   3   55.10    1.89
  -2  -8   3   53.64    3.38
   1   8  -3   19.45    1.92
   1   8  -3   19.54    0.80
  -1  -8   3   19.74    0.81
  -1  -8   3   19.43    1.89
   0   8  -3   66.86    3.76
   0   8  -3   61.92    2.11
   0  -8   3   63.87    3.69
   0  -8   3   57.34    2.23
  -1   8  -3   21.59    1.99
  -1   8  -3   22.70    0.86
   1  -8   3   22.58    1.95
   1  -8   3   22.34    0.89
  -2   8  -3   50.90    1.77
  -2   8  -3   51.43    3.17
   2  -8   3   47.74    3.05
   2  -8   3   50.68    1.77
  -3   8  -3   21.13    0.78
  -3   8  -3   21.73    2.00
   3  -8   3   20.19    1.89
   3  -8   3   21.64    0.86
   4  -8   3   51.38    1.81
   5  -8   3    3.28    0.31
  -6   8  -3   10.51    2.01
   6  -8   3    9.08    0.51
   7  -8   3    0.67    0.20
   8   7  -3   19.05    0.91
  -7  -7   3   12.57    0.56
   6   7  -3    2.35    0.30
  -6  -7   3    2.76    0.31
  -6  -7   3    1.66    0.84
   5   7  -3   38.98    2.93
   5   7  -3   43.17    1.53
  -5  -7   3   41.82    3.24
  -5  -7   3   41.20    1.47
   4   7  -3   22.88    0.93
   4   7  -3   23.56    2.16
  -4  -7   3   22.59    2.01
   3   7  -3   60.17    3.60
   3   7  -3   59.91    2.09
  -3  -7   3   62.02    2.08
  -3  -7   3   60.28    3.48
   2   7  -3    9.42    0.47
   2   7  -3   10.17    1.41
  -2  -7   3   11.46    1.37
  -2  -7   3    9.91    0.48
   1   7  -3    7.68    0.41
   1   7  -3    9.00    1.23
  -1  -7   3    7.74    0.41
  -1  -7   3    7.68    1.14
   0   7  -3   19.60    1.81
   0   7  -3   21.33    0.80
   0  -7   3   20.21    1.82
  -1   7  -3   23.32    1.95
  -1   7  -3   23.77    0.87
   1  -7   3   22.02    1.86
   1  -7   3   23.98    0.90
  -2   7  -3   36.44    1.26
  -2   7  -3   37.37    2.48
   2  -7   3   36.33    1.30
   2  -7   3   33.38    2.37
  -3   7  -3   71.19    3.79
  -3   7  -3   73.13    2.39
   3  -7   3   72.41    2.45
   3  -7   3   73.66    3.80
  -4   7  -3   17.24    1.68
   4  -7   3   18.96    0.76
   4  -7   3   18.27    1.69
   5  -7   3    5.23    0.36
  -6   7  -3    0.60    0.69
   7  -7   3    4.87    0.37
   8   6  -3    5.42    0.43
   7   6  -3    0.23    0.16
   7   6  -3   -1.01    0.80
  -7  -6   3    0.50    0.84
   6   6  -3   22.68    2.58
   6   6  -3   25.49    1.02
  -6  -6   3   25.21    0.91
  -6  -6   3   28.05    2.61
   5   6  -3   21.89    1.98
   5   6  -3   23.51    0.89
  -5  -6   3   17.00    1.72
  -5  -6   3   22.12    0.83
   4   6  -3   38.59    1.39
   4   6  -3   40.30    2.69
  -4  -6   3   38.24    1.36
  -4  -6   3   37.59    2.50
   3   6  -3   20.73    2.22
   3   6  -3   22.54    0.85
  -3  -6   3   22.12    0.83
  -3  -6   3   19.94    1.73
   2   6  -3  120.85    5.38
   2   6  -3  119.47    3.88
  -2  -6   3  119.47    5.27
  -2  -6   3  115.93    3.87
   1   6  -3   62.17    2.09
   1   6  -3   61.52    3.35
  -1  -6   3   62.44    2.10
  -1  -6   3   63.63    3.33
   0   6  -3  295.00   10.96
   0   6  -3  297.42    9.44
   0  -6   3  298.67   10.93
   0  -6   3  297.44    9.46
  -1   6  -3   18.92    0.70
  -1   6  -3   18.67    1.58
   1  -6   3   18.94    1.62
   1  -6   3   17.85    0.72
  -2   6  -3   14.14    1.35
  -2   6  -3   12.96    0.52
   2  -6   3   13.03    1.31
   2  -6   3   13.06    0.56
  -3   6  -3   12.98    1.32
  -3   6  -3   12.02    0.48
   3  -6   3   12.06    0.54
   3  -6   3   12.55    1.31
  -4   6  -3   11.81    1.56
   4  -6   3   16.03    1.83
   4  -6   3   14.84    0.61
   5  -6   3   12.31    0.56
   6  -6   3   31.34    1.17
   7  -6   3    5.03    0.36
   7  -6   3    4.35    0.50
   8  -6   3    4.20    0.33
   8  -6   3    2.71    0.31
   8   5  -3    1.11    0.22
   7   5  -3   10.09    0.53
   7   5  -3   10.96    1.63
  -7  -5   3    7.54    1.40
   6   5  -3    1.21    0.65
   6   5  -3    1.16    0.19
  -6  -5   3    1.57    0.60
  -6  -5   3    1.15    0.13
   5   5  -3    7.11    0.46
   5   5  -3    7.62    1.15
  -5  -5   3    8.79    1.13
  -5  -5   3    7.19    0.35
   4   5  -3   80.88    2.69
   4   5  -3   82.28    4.05
  -4  -5   3   79.44    2.65
   3   5  -3   23.89    1.85
   3   5  -3   23.37    0.88
  -3  -5   3   24.56    1.77
   2   5  -3  204.67    6.39
   2   5  -3  199.57    8.05
  -2  -5   3  195.10    6.37
  -2  -5   3  198.20    7.95
   1   5  -3   72.41    3.50
   1   5  -3   72.39    2.36
  -1  -5   3   69.99    2.36
  -1  -5   3   71.63    3.47
   0   5  -3   26.24    1.80
   0   5  -3   25.84    0.91
   0  -5   3   24.96    0.92
   0  -5   3   24.87    1.74
  -1   5  -3   52.75    2.79
  -1   5  -3   54.99    1.81
   1  -5   3   53.37    1.80
   1  -5   3   52.02    2.78
  -2   5  -3   20.24    0.69
  -2   5  -3   20.96    2.15
   2  -5   3   15.94    0.76
   2  -5   3   19.10    1.59
  -3   5  -3  110.69    4.75
  -3   5  -3  108.32    3.53
   3  -5   3  109.89    3.58
   3  -5   3  111.01    4.79
  -4   5  -3    7.99    1.04
   4  -5   3    7.34    0.38
   4  -5   3    8.34    1.07
  -5   5  -3   50.76    2.73
  -5   5  -3   45.37    2.62
   5  -5   3   47.85    1.66
  -6   5  -3    2.61    0.69
   6  -5   3    4.10    0.36
  -7   5  -3    1.37    1.06
   7  -5   3    1.99    0.25
   8  -5   3    0.78    0.18
   8  -5   3    0.44    0.25
   9   4  -3    3.29    0.48
   8   4  -3    9.25    1.44
   8   4  -3    9.73    0.51
  -8  -4   3    8.30    1.48
   7   4  -3   29.84    2.68
   7   4  -3   26.03    1.05
  -7  -4   3   25.20    1.98
   6   4  -3   20.73    0.82
   6   4  -3   20.66    1.78
  -6  -4   3   20.09    1.66
   5   4  -3   11.09    0.51
   5   4  -3   10.27    1.25
  -5  -4   3   13.48    1.69
  -5  -4   3   11.47    0.44
   4   4  -3   11.96    1.21
   4   4  -3   12.05    0.52
  -4  -4   3   12.47    1.21
  -4  -4   3   13.13    0.50
   3   4  -3   11.78    1.17
   3   4  -3   11.56    0.48
  -3  -4   3   11.25    0.46
   2   4  -3   35.86    2.12
   2   4  -3   37.31    1.25
  -2  -4   3   35.43    2.09
  -2  -4   3   36.14    1.24
   1   4  -3  102.88    3.27
   1   4  -3   99.65    4.82
  -1  -4   3  100.52    4.31
  -1  -4   3  100.54    3.26
   0   4  -3    0.18    0.08
   0   4  -3    0.33    0.28
   0  -4   3    0.14    0.08
   0  -4   3    0.38    0.29
  -1   4  -3   47.27    2.48
  -1   4  -3   49.10    1.61
   1  -4   3   49.66    2.52
   1  -4   3   47.24    1.62
  -2   4  -3   91.85    2.89
  -2   4  -3   90.88    3.94
   2  -4   3   94.84    3.98
   2  -4   3   80.59    2.97
  -3   4  -3    4.66    0.22
  -3   4  -3    5.74    0.80
   3  -4   3    3.55    0.69
   3  -4   3    4.28    0.26
  -4   4  -3   31.06    1.99
   4  -4   3   30.83    1.10
   4  -4   3   31.47    2.01
  -5   4  -3   56.28    2.89
  -5   4  -3   52.63    2.88
   5  -4   3   54.84    1.86
  -6   4  -3    7.74    1.11
   6  -4   3    8.95    0.46
   6  -4   3    8.71    0.44
   7  -4   3   27.61    1.29
   8  -4   3    4.72    0.35
   8  -4   3    3.83    0.34
   9   3  -3    2.82    0.30
   8   3  -3    1.88    0.27
  -8  -3   3    1.38    1.03
   7   3  -3   12.29    1.36
   7   3  -3   14.54    0.62
  -7  -3   3   14.26    1.26
   6   3  -3   11.73    1.20
   6   3  -3   11.65    0.51
  -6  -3   3   10.45    1.10
   5   3  -3   14.32    0.64
   5   3  -3   18.97    1.43
  -5  -3   3   18.58    1.36
   4   3  -3   27.53    0.97
   4   3  -3   25.76    1.72
  -4  -3   3   27.95    1.78
  -4  -3   3   27.91    0.93
   3   3  -3   42.48    2.17
   3   3  -3   39.90    1.32
  -3  -3   3   40.20    1.30
  -3  -3   3   32.80    1.96
   2   3  -3    4.52    0.64
   2   3  -3    4.03    0.22
  -2  -3   3    4.46    0.63
   1   3  -3  169.81    6.23
   1   3  -3  167.97    5.33
  -1  -3   3  165.88    6.20
  -1  -3   3  165.65    5.33
   0   3  -3    0.59    0.29
   0   3  -3    0.68    0.09
   0  -3   3    0.79    0.30
   0  -3   3    0.60    0.10
  -1   3  -3   61.40    2.81
  -1   3  -3   59.95    1.97
   1  -3   3   58.20    1.98
   1  -3   3   62.71    2.82
  -2   3  -3    8.55    0.86
  -2   3  -3    7.38    0.32
   2  -3   3    7.29    0.34
   2  -3   3    8.44    0.87
  -3   3  -3   62.33    3.05
   3  -3   3   52.49    1.85
   3  -3   3   54.24    2.75
  -4   3  -3   73.33    3.49
  -4   3  -3   80.53    3.57
   4  -3   3   74.42    2.50
  -5   3  -3   42.38    2.53
  -5   3  -3   45.95    2.52
   5  -3   3   45.02    1.58
   5  -3   3   47.67    1.57
   6  -3   3    8.63    0.45
   6  -3   3    8.48    0.43
  -7   3  -3    4.47    0.89
   7  -3   3    5.73    0.38
   7  -3   3    6.25    0.37
   8  -3   3    3.47    0.32
   9   2  -3    2.73    0.27
   8   2  -3    1.04    0.23
   7   2  -3   17.43    1.27
   7   2  -3   19.15    0.73
  -7  -2   3   17.79    1.25
   6   2  -3    0.14    0.11
   6   2  -3    0.24    0.33
  -6  -2   3   -0.16    0.27
   5   2  -3   20.36    1.38
   5   2  -3   19.09    0.74
  -5  -2   3   22.25    1.39
   4   2  -3   43.87    1.59
   4   2  -3   48.63    2.31
  -4  -2   3   52.95    2.33
   3   2  -3   50.97    2.32
   3   2  -3   48.21    1.62
  -3  -2   3   48.04    1.60
  -3  -2   3   51.17    2.30
   2   2  -3   12.41    0.93
   2   2  -3   12.34    0.47
  -2  -2   3   13.10    0.46
   1   2  -3  514.89   17.02
  -1  -2   3  518.95   17.02
   0   2  -3   27.11    1.51
   0   2  -3   26.37    0.88
   0  -2   3   24.37    1.71
   0  -2   3   25.92    0.88
  -1   2  -3   92.78    3.62
  -1   2  -3   85.99    2.80
   1  -2   3   87.37    3.59
   1  -2   3   82.83    2.80
  -2   2  -3   68.28    2.17
  -2   2  -3   66.52    2.99
   2  -2   3   67.19    3.02
   2  -2   3   66.02    2.18
  -3   2  -3    5.33    0.70
   3  -2   3    4.59    0.29
  -4   2  -3   33.13    1.97
  -4   2  -3   31.03    1.94
   4  -2   3   32.36    1.14
   4  -2   3   33.01    1.14
  -5   2  -3    0.39    0.40
  -5   2  -3    0.10    0.42
   5  -2   3    0.42    0.13
   5  -2   3    0.41    0.12
  -6   2  -3    7.43    1.09
   6  -2   3    8.47    0.44
   6  -2   3    7.96    0.41
  -7   2  -3   12.85    1.44
   7  -2   3   12.10    0.58
   7  -2   3   11.74    0.56
   8  -2   3    4.58    0.42
   8  -2   3    3.88    0.34
   9   1  -3    6.82    0.38
   8   1  -3    4.34    0.30
   7   1  -3    5.57    0.32
   6   1  -3   31.77    1.53
   6   1  -3   29.09    1.08
  -6  -1   3   34.33    1.74
   4   1  -3   29.92    1.46
   4   1  -3   28.04    0.98
  -4  -1   3   29.68    1.46
   3   1  -3  167.93    5.50
   3   1  -3  157.03    6.61
  -3  -1   3  196.58    6.14
   2   1  -3  160.27    5.60
  -2  -1   3  158.92    5.60
   0   1  -3   73.29    2.89
   0   1  -3   69.21    2.25
   0  -1   3   67.64    2.25
   0  -1   3   70.46    2.87
  -1   1  -3    7.36    0.29
  -1   1  -3    7.10    0.72
   1  -1   3    7.17    0.73
   1  -1   3    7.16    0.29
  -2   1  -3  193.62    6.94
  -2   1  -3  192.03    6.04
   2  -1   3  185.80    6.05
  -3   1  -3   30.86    1.82
  -3   1  -3   33.14    1.87
   3  -1   3   30.86    1.08
   3  -1   3   29.63    1.06
  -4   1  -3   11.68    1.44
  -4   1  -3   12.28    1.14
   4  -1   3   11.64    0.49
   4  -1   3   12.11    0.50
  -5   1  -3   10.10    1.14
  -5   1  -3   10.45    1.14
   5  -1   3   10.91    0.50
   5  -1   3   11.28    0.48
  -6   1  -3    1.46    0.56
  -6   1  -3    1.12    0.75
   6  -1   3    1.68    0.23
   6  -1   3    1.89    0.23
  -7   1  -3   -0.66    0.57
   7  -1   3    0.15    0.14
   7  -1   3    0.14    0.14
   8  -1   3    2.68    0.39
   8  -1   3    3.53    0.32
   9   0  -3    0.16    0.10
   9   0  -3    0.01    0.11
   8   0  -3    0.08    0.11
   7   0  -3   12.08    0.49
   6   0  -3    0.04    0.11
   5   0  -3   27.63    0.92
   4   0  -3    0.09    0.12
   4   0  -3    0.03    0.04
  -4   0   3    0.03    0.11
  -3   0   3  115.62    4.01
   2   0  -3    0.09    0.04
   2   0  -3    0.11    0.13
  -2   0   3    0.03    0.02
  -2   0   3    0.05    0.14
  -2   0   3    0.06    0.02
   1   0  -3  141.11    4.96
   0   0  -3   -0.01    0.05
   0   0  -3   -0.10    0.14
   0   0   3    0.01    0.15
   0   0   3   -0.05    0.06
   0   0   3    0.03    0.05
  -1   0  -3  221.11    7.65
  -1   0  -3  213.88    7.62
  -2   0  -3   -0.10    0.20
   2   0   3    0.07    0.08
   2   0   3    0.07    0.07
  -3   0  -3   41.44    2.22
  -3   0  -3   42.14    2.22
   3   0   3   41.26    1.40
   3   0   3   39.64    1.40
  -4   0  -3    0.00    0.29
   4   0   3   -0.02    0.09
   4   0   3    0.03    0.09
   5   0   3    4.09    0.29
   5   0   3    3.78    0.27
  -6   0  -3   -0.15    0.49
   6   0   3    0.05    0.13
   6   0   3   -0.15    0.11
   7   0   3    4.69    0.34
   7   0   3    5.06    0.37
   8   0   3   -0.10    0.16
   8   0   3   -0.11    0.15
   9  -1  -3    6.53    0.32
   8  -1  -3    3.65    0.21
   8  -1  -3    3.20    0.21
   6  -1  -3   23.12    0.82
   5  -1  -3   27.88    0.91
   4  -1  -3   12.02    0.39
   2  -1  -3  137.99    4.89
   2  -1  -3  161.61    5.23
   2  -1  -3  166.56    5.26
   1  -1  -3  199.21    6.88
   1  -1  -3  207.10    6.92
   0  -1  -3   69.00    2.17
   0  -1  -3   67.02    2.75
   0  -1  -3   68.33    2.17
   0   1   3   69.09    2.17
   0   1   3   65.78    2.16
   0   1   3   63.71    3.56
  -1  -1  -3    7.03    0.72
  -1  -1  -3    7.34    0.30
   1   1   3    7.17    0.30
   1   1   3    7.28    0.73
   1   1   3    7.24    0.31
  -2  -1  -3  190.06    6.93
   2   1   3  188.58    6.90
   2   1   3  176.22    5.96
   2   1   3  195.59    5.98
   3   1   3   31.72    1.13
   3   1   3   28.40    1.15
  -4  -1  -3   12.40    1.20
  -4  -1  -3   13.57    1.23
   4   1   3   12.22    0.52
   4   1   3   11.92    0.52
  -5  -1  -3   11.03    1.26
  -5  -1  -3   10.77    1.21
   5   1   3   11.04    0.51
   5   1   3   11.24    0.52
  -6  -1  -3    2.76    0.76
  -6  -1  -3    2.63    1.09
   6   1   3    1.73    0.24
   6   1   3    1.89    0.26
  -7  -1  -3   -0.07    1.07
   7   1   3   -0.11    0.14
   7   1   3    0.20    0.16
   8   1   3    3.00    0.34
   8   1   3    3.98    0.34
   9  -2  -3    2.55    0.17
   8  -2  -3    0.87    0.12
   7  -2  -3   16.55    0.59
   7  -2  -3   17.58    0.59
   6  -2  -3    0.09    0.05
   3  -2  -3   16.20    0.52
   2  -2  -3   11.24    0.42
   2  -2  -3   12.75    0.42
   2  -2  -3   12.66    0.73
  -2   2   3   12.61    0.72
   1  -2  -3  503.40   16.39
  -1   2   3  501.06   16.37
   0  -2  -3   26.01    1.46
   0  -2  -3   27.04    0.90
   0   2   3   27.07    0.90
   0   2   3   24.17    1.65
   0   2   3   26.85    0.90
  -1  -2  -3   88.93    3.65
  -1  -2  -3   88.47    2.81
   1   2   3   86.68    2.81
   1   2   3   84.50    3.62
   1   2   3   85.31    2.80
  -2  -2  -3   67.76    3.13
   2   2   3   65.53    3.11
   2   2   3   68.29    2.22
  -3  -2  -3    4.21    0.25
   3   2   3    4.48    0.74
   3   2   3    4.62    0.27
  -4  -2  -3   33.65    2.15
   4   2   3   31.18    2.10
   4   2   3   31.91    1.15
  -5  -2  -3    0.55    0.62
   5   2   3    0.28    0.14
   5   2   3    0.41    0.14
  -6  -2  -3    8.20    1.36
   6   2   3    7.94    0.45
   6   2   3    8.37    0.47
  -7  -2  -3   10.14    1.63
   7   2   3   11.98    0.62
   7   2   3   12.59    0.61
   8   2   3    3.19    0.36
   9  -3  -3    1.67    0.11
   8  -3  -3    1.29    0.11
   7  -3  -3   12.87    0.45
   7  -3  -3   12.85    0.44
   6  -3  -3   11.90    0.40
   4  -3  -3   10.63    0.35
   3  -3  -3   39.31    1.58
  -3   3   3   41.97    1.61
   2  -3  -3    4.15    0.48
   2  -3  -3    3.92    0.18
  -2   3   3    3.59    0.14
  -2   3   3    4.37    0.14
  -2   3   3    4.33    0.47
   1  -3  -3  160.57    5.88
   1  -3  -3  163.54    5.19
  -1   3   3  165.47    5.18
  -1   3   3  164.34    5.90
   0  -3  -3    0.72    0.10
   0  -3  -3    0.31    0.25
   0   3   3    0.59    0.28
   0   3   3    0.79    0.10
   0   3   3    0.70    0.11
  -1  -3  -3   61.83    1.93
  -1  -3  -3   59.33    2.82
   1   3   3   50.34    3.44
   1   3   3   59.16    1.93
  -2  -3  -3    7.30    0.88
  -2  -3  -3    7.44    0.35
   2   3   3    7.27    0.35
   2   3   3    6.76    0.86
  -3  -3  -3   53.60    2.85
   3   3   3   51.32    1.77
   3   3   3   51.46    2.86
  -4  -3  -3   75.20    2.43
   4   3   3   72.44    3.74
   4   3   3   72.22    2.46
  -5  -3  -3   45.04    2.85
   5   3   3   45.93    2.91
   5   3   3   45.00    1.62
  -6  -3  -3    9.79    1.40
   6   3   3    8.25    0.48
   6   3   3    8.52    0.49
   7   3   3    5.34    0.42
   7   3   3    6.25    0.44
   8   3   3    3.91    0.38
   8   3   3    3.53    0.39
   8  -4  -3    6.81    0.26
   7  -4  -3   22.90    0.76
   6  -4  -3   14.53    0.49
   5  -4  -3    7.79    0.29
   4  -4  -3    9.08    0.34
   3  -4  -3   10.44    0.40
   3  -4  -3   11.87    0.79
  -3   4   3   10.83    0.75
   2  -4  -3   35.85    1.80
   2  -4  -3   35.43    1.21
  -2   4   3   35.46    1.17
  -2   4   3   36.72    1.17
  -2   4   3   37.86    1.82
   1  -4  -3  101.69    4.10
   1  -4  -3   99.74    3.26
  -1   4   3  104.78    3.25
  -1   4   3   99.99    4.09
  -1   4   3  100.33    3.25
   0  -4  -3    0.18    0.10
   0  -4  -3   -0.15    0.23
   0   4   3    0.21    0.09
   0   4   3    0.33    0.28
  -1  -4  -3   46.11    2.55
  -1  -4  -3   48.84    1.64
   1   4   3   50.03    2.63
   1   4   3   48.62    1.63
  -2  -4  -3   90.33    4.36
  -2  -4  -3   89.00    2.94
   2   4   3   91.85    2.95
   2   4   3   86.97    4.48
  -3  -4  -3    3.94    0.82
  -3  -4  -3    4.19    0.27
   3   4   3    5.10    0.89
   3   4   3    4.08    0.28
  -4  -4  -3   30.26    1.10
  -4  -4  -3   29.70    2.23
   4   4   3   31.34    1.14
   4   4   3   29.36    2.26
  -5  -4  -3   55.30    1.81
  -5  -4  -3   43.55    3.02
   5   4   3   56.55    1.88
   5   4   3   53.11    3.35
  -6  -4  -3   12.06    2.11
   6   4   3    8.93    1.95
   6   4   3    7.94    0.50
   6   4   3    9.34    0.52
   7   4   3   21.75    0.95
   8   4   3    3.60    0.56
   8   4   3    4.40    0.40
   8  -5  -3    1.41    0.11
   6  -5  -3    0.90    0.11
   5  -5  -3    5.66    0.25
   4  -5  -3   76.91    2.96
   4  -5  -3   76.94    2.55
  -4   5   3   83.82    3.03
   3  -5  -3   22.68    1.34
   3  -5  -3   20.80    0.78
  -3   5   3   24.07    1.36
   2  -5  -3  194.93    6.23
   2  -5  -3  202.56    7.18
  -2   5   3  189.05    6.19
  -2   5   3  197.17    7.15
   1  -5  -3   70.87    3.27
   1  -5  -3   71.42    2.33
  -1   5   3   70.96    2.31
  -1   5   3   70.02    3.25
   0  -5  -3   23.37    1.69
   0  -5  -3   24.53    0.90
   0   5   3   26.43    1.78
   0   5   3   25.39    0.90
  -1  -5  -3   51.23    1.78
  -1  -5  -3   53.10    2.87
   1   5   3   51.91    2.90
   1   5   3   53.50    1.78
  -2  -5  -3   19.68    1.68
  -2  -5  -3   19.22    0.77
   2   5   3   20.62    0.79
   2   5   3   20.89    1.76
  -3  -5  -3  108.84    3.51
  -3  -5  -3   99.14    5.74
   3   5   3  105.06    5.13
   3   5   3  111.30    3.53
  -4  -5  -3    7.06    1.19
   4   5   3    7.49    0.42
   4   5   3    4.84    0.99
  -5  -5  -3   48.86    1.71
   5   5   3   49.03    1.76
   5   5   3   48.46    3.27
  -6  -5  -3    4.07    1.12
   6   5   3    3.43    0.35
   6   5   3    2.54    1.01
   7   5   3    2.28    0.34
   7   5   3    1.25    0.24
   8   5   3    0.99    0.25
   8  -6  -3    6.72    0.34
   7  -6  -3    0.07    0.09
   6  -6  -3   20.57    0.73
   5  -6  -3   20.59    0.74
   4  -6  -3   38.39    1.88
   4  -6  -3   37.33    1.28
  -4   6   3   37.33    1.87
   3  -6  -3   22.29    0.81
   3  -6  -3   22.41    1.48
  -3   6   3   22.97    1.49
   2  -6  -3  120.68    3.86
   2  -6  -3  116.61    4.88
  -2   6   3  121.32    3.82
  -2   6   3  118.94    4.92
  -2   6   3  117.79    3.81
   1  -6  -3   63.85    2.13
   1  -6  -3   65.00    3.23
  -1   6   3   64.14    3.20
  -1   6   3   62.00    2.10
   0  -6  -3  298.65    9.50
   0  -6  -3  294.93   10.92
   0   6   3  301.92   10.98
  -1  -6  -3   18.73    0.74
  -1  -6  -3   18.87    1.67
   1   6   3   18.55    0.73
   1   6   3   17.88    1.60
  -2  -6  -3   12.25    1.39
  -2  -6  -3   12.89    0.58
   2   6   3   13.41    1.48
   2   6   3   13.09    0.58
  -3  -6  -3   12.11    1.47
  -3  -6  -3   12.55    0.56
   3   6   3   11.46    0.56
   3   6   3   10.47    1.45
  -4  -6  -3   12.49    2.17
   4   6   3   14.68    1.73
   4   6   3   13.89    0.65
  -5  -6  -3   11.81    0.56
  -5  -6  -3   11.20    1.64
   5   6   3   12.25    0.62
   5   6   3    9.86    1.74
  -6  -6  -3   29.92    1.14
   6   6   3   32.32    1.25
   6   6   3   27.44    2.88
   7   6   3    4.91    0.45
   7   6   3    5.06    0.45
   8   6   3    3.62    0.49
   6  -7  -3    2.03    0.19
   5  -7  -3   39.33    1.38
   5  -7  -3   40.72    1.85
  -5   7   3   40.81    1.89
   4  -7  -3   22.13    1.51
   4  -7  -3   22.49    0.83
  -4   7   3   22.80    1.54
   3  -7  -3   61.90    3.01
   3  -7  -3   62.21    2.01
  -3   7   3   58.30    1.89
  -3   7   3   57.25    1.89
  -3   7   3   59.13    2.99
   2  -7  -3    9.85    0.46
   2  -7  -3    8.88    1.10
  -2   7   3    9.95    0.41
  -2   7   3   11.44    1.16
  -2   7   3    9.98    0.41
   1  -7  -3    7.95    0.40
   1  -7  -3    7.06    1.03
  -1   7   3    8.28    1.06
  -1   7   3    8.02    0.37
   0  -7  -3   20.95    0.84
   0  -7  -3   20.93    1.82
   0   7   3   21.27    0.82
   0   7   3   22.04    1.84
  -1  -7  -3   23.62    0.92
  -1  -7  -3   23.49    1.97
   1   7   3   24.43    2.00
   1   7   3   23.40    0.91
  -2  -7  -3   35.74    1.30
  -2  -7  -3   34.85    2.55
   2   7   3   35.53    2.67
  -3  -7  -3   71.90    4.11
  -3  -7  -3   71.61    2.43
   3   7   3   71.40    2.44
   3   7   3   68.54    4.13
  -4  -7  -3   18.36    0.78
  -4  -7  -3   17.58    1.99
   4   7   3   18.79    0.82
   4   7   3   16.66    2.02
  -5  -7  -3    5.08    1.16
  -5  -7  -3    4.61    0.34
   5   7   3    4.63    0.40
  -6  -7  -3    0.00    0.12
   6   7   3    0.16    0.17
   7   7   3    4.76    0.45
   7  -8  -3    2.96    0.24
   6  -8  -3   22.71    0.86
   5  -8  -3    0.27    0.12
   4  -8  -3   10.27    0.48
   4  -8  -3   10.52    1.13
  -4   8   3    9.79    1.12
   3  -8  -3   10.56    0.49
   3  -8  -3    8.70    1.15
  -3   8   3   10.31    1.19
  -3   8   3   10.62    0.38
  -3   8   3    9.80    0.37
   2  -8  -3   55.29    3.16
   2  -8  -3   56.72    1.95
  -2   8   3   54.98    3.16
  -2   8   3   58.10    1.89
  -2   8   3   56.95    1.89
   1  -8  -3   20.34    0.82
   1  -8  -3   20.54    1.86
  -1   8   3   20.39    1.82
  -1   8   3   19.59    0.77
   0  -8  -3   64.32    2.20
   0  -8  -3   65.22    3.70
   0   8   3   65.92    3.76
   0   8   3   61.93    2.17
  -1  -8  -3   23.68    0.94
  -1  -8  -3   19.54    2.65
   1   8   3   22.23    2.03
   1   8   3   20.98    0.87
  -2  -8  -3   48.20    3.31
  -2  -8  -3   48.68    1.72
   2   8   3   47.89    3.32
   2   8   3   47.02    1.71
  -3  -8  -3   23.30    2.29
  -3  -8  -3   21.11    0.88
   3   8   3   16.65    2.04
   3   8   3   20.78    0.88
  -4  -8  -3   50.43    3.57
  -4  -8  -3   48.46    1.81
   4   8   3   52.46    1.85
   4   8   3   48.82    3.61
  -5  -8  -3    2.69    1.09
  -5  -8  -3    4.74    0.54
   5   8   3    3.08    1.18
   5   8   3    3.55    0.39
  -6  -8  -3    8.93    0.50
   6   8   3    9.14    0.60
   7  -9  -3    1.64    0.23
   6  -9  -3    0.12    0.12
   5  -9  -3   22.95    0.93
   4  -9  -3   12.41    0.57
   3  -9  -3   41.92    1.47
   3  -9  -3   38.96    2.56
  -3   9   3   41.52    1.35
  -3   9   3   39.83    1.34
  -3   9   3   39.93    2.65
   2  -9  -3   33.07    2.44
   2  -9  -3   34.34    1.26
  -2   9   3   33.03    1.18
  -2   9   3   32.73    2.48
   1  -9  -3   55.03    1.88
   1  -9  -3   52.13    3.28
  -1   9   3   51.93    1.89
  -1   9   3   52.21    3.34
   0  -9  -3    8.69    0.48
   0  -9  -3    7.95    1.38
   0   9   3    8.20    0.45
   0   9   3   10.71    1.48
  -1  -9  -3   64.19    3.94
  -1  -9  -3   64.95    2.27
   1   9   3   65.97    4.02
   1   9   3   64.59    2.24
  -2  -9  -3   33.26    2.82
   2   9   3   34.33    1.30
   2   9   3   34.05    3.38
  -3  -9  -3    2.46    0.31
  -3  -9  -3    2.80    0.86
   3   9   3    2.21    0.29
   3   9   3    3.17    0.98
  -4  -9  -3   26.50    1.05
  -4  -9  -3   23.29    2.53
   4   9   3   24.08    1.05
   4   9   3   23.34    2.49
  -6  -9  -3    7.34    0.47
   6 -10  -3   28.17    1.09
   5 -10  -3    5.07    0.36
   4 -10  -3   29.10    1.39
   3 -10  -3    2.27    0.27
  -3  10   3    1.73    0.15
   2 -10  -3   30.24    2.45
   2 -10  -3   31.11    1.20
  -2  10   3   29.74    2.52
   1 -10  -3   11.20    0.59
  -1  10   3   12.48    1.99
   0 -10  -3   16.28    1.85
   0 -10  -3   14.08    0.68
   0  10   3   13.58    0.64
   0  10   3   13.35    1.82
  -1 -10  -3   13.57    1.84
  -1 -10  -3   13.53    0.67
   1  10   3   13.51    0.66
   1  10   3   13.18    1.87
  -2 -10  -3   27.18    1.15
  -2 -10  -3   27.52    2.66
   2  10   3   30.61    1.24
   2  10   3   24.39    2.67
  -3 -10  -3   15.37    2.14
  -3 -10  -3   16.37    0.78
   3  10   3   16.44    0.77
   3  10   3   13.71    2.11
  -4 -10  -3   21.73    1.00
  -4 -10  -3   24.62    4.15
   4  10   3   26.34    2.90
   4  10   3   23.36    1.04
  -5 -10  -3    6.01    0.43
   5  10   3    5.68    0.53
   6 -11  -3   -0.03    0.14
   5 -11  -3    7.16    0.45
   4 -11  -3   11.24    0.59
   3 -11  -3   12.42    0.90
  -3  11   3   13.50    0.52
   2 -11  -3    7.07    0.46
  -2  11   3    6.32    0.36
   1 -11  -3   28.47    1.17
  -1  11   3   29.78    2.73
   0 -11  -3    1.39    0.67
   0  11   3    1.27    0.78
  -1 -11  -3   11.56    1.80
  -1 -11  -3   13.03    0.67
   1  11   3    8.73    1.80
  -2 -11  -3    2.81    1.00
  -2 -11  -3    3.69    0.37
   2  11   3    4.62    1.21
  -3 -11  -3   31.51    3.06
   3  11   3   26.37    3.06
  -4 -11  -3   12.57    0.68
  -5 -11  -3   18.30    0.88
   6 -12  -3    3.26    0.34
   5 -12  -3    0.28    0.17
   4 -12  -3   17.24    0.82
   3 -12  -3    1.83    0.26
   2 -12  -3    4.97    0.46
  -2  12   3    4.14    0.29
   1 -12  -3    1.34    0.25
   0 -12  -3   41.10    1.60
  -1 -12  -3    8.97    0.57
  -1 -12  -3    4.97    1.90
   1  12   3    8.73    1.78
  -2 -12  -3   26.49    1.14
  -2 -12  -3   24.89    2.93
   2  12   3   25.42    3.19
  -3 -12  -3    0.23    0.17
   5 -13  -3    6.57    0.49
   4 -13  -3    4.23    0.40
   3 -13  -3   20.49    0.96
   2 -13  -3   12.29    0.68
  -2  13   3   11.69    0.56
   1 -13  -3   20.04    0.95
   0 -13  -3   11.67    0.68
  -1 -13  -3    5.04    0.45
  -2 -13  -3    1.68    0.28
  -3 -13  -3    4.35    0.43
  -4 -13  -3    4.07    0.47
   3 -14  -3    1.41    0.26
   2 -14  -3   13.41    0.75
   1 -14  -3    4.77    0.46
  -1  14   3    5.16    0.52
   0 -14  -3    7.05    0.54
  -1 -14  -3   -0.18    0.29
  -2 -14  -3   11.20    0.68
   1 -15  -3   -0.32    0.18
   0 -15  -3    0.06    0.17
  -3 -14   4    5.41    0.47
  -2 -14   4    2.56    0.34
  -1 -14   4    0.05    0.18
   0 -14   4   -0.17    0.17
   1 -14   4    0.13    0.18
   2 -14   4    3.63    0.42
  -4 -13   4    1.35    0.26
  -3 -13   4    2.01    0.30
   2  13  -4    0.61    2.08
  -1 -13   4    4.36    0.42
   0 -13   4   14.31    0.76
   1 -13   4    0.45    0.20
   2 -13   4    6.79    0.51
   3 -13   4    1.42    0.28
  -5 -12   4    5.96    0.43
  -4 -12   4    1.78    0.26
   3  12  -4    7.53    1.84
  -3 -12   4    7.31    1.56
  -3 -12   4    6.57    0.73
   2  12  -4    1.54    1.30
  -2 -12   4    1.27    0.23
  -2 -12   4   -0.65    0.98
   1  12  -4   10.67    2.11
  -1 -12   4    8.02    1.47
  -1 -12   4   10.25    0.60
   0 -12   4    1.12    0.24
   1 -12   4   10.69    0.62
   2 -12   4    1.58    0.28
   3 -12   4    2.81    0.36
   4 -12   4    0.34    0.20
   5  11  -4    0.51    0.21
  -5 -11   4   -0.01    0.14
   4  11  -4    5.94    1.70
   4  11  -4    3.85    0.39
  -4 -11   4    4.18    0.37
  -4 -11   4    1.86    1.17
   3  11  -4    2.05    0.39
   3  11  -4    1.81    1.27
  -3 -11   4    2.71    0.33
  -3 -11   4    0.97    1.01
   2  11  -4   -0.21    0.84
  -2 -11   4    0.07    0.79
   1  11  -4   14.12    2.04
  -1 -11   4   11.02    0.63
  -1 -11   4   11.80    1.76
   0  11  -4   11.64    1.98
   0 -11   4   14.32    1.93
   0 -11   4   14.56    0.71
   1 -11   4    8.45    0.53
   2 -11   4    2.18    0.33
   3 -11   4    0.63    0.21
   4 -11   4    1.26    0.24
   5 -11   4    4.14    0.40
   6  10  -4    0.47    0.23
  -6 -10   4    0.48    0.16
   5  10  -4   11.53    0.64
   4  10  -4    1.92    0.26
   4  10  -4    0.11    0.91
  -4 -10   4    1.16    0.92
  -4 -10   4    1.86    0.27
   3  10  -4   19.07    0.85
   3  10  -4   19.18    2.24
  -3 -10   4   19.21    0.85
  -3 -10   4   17.57    2.13
   2  10  -4    3.37    0.32
   2  10  -4    2.89    0.95
  -2 -10   4    4.60    1.13
  -2 -10   4    3.59    0.41
   1  10  -4    9.86    1.56
   1  10  -4   10.83    0.60
  -1 -10   4   10.71    0.58
  -1 -10   4   11.44    1.60
   0  10  -4    0.37    0.70
   0  10  -4    0.17    0.12
   0 -10   4    0.02    0.15
   0 -10   4    0.13    0.65
  -1  10  -4    1.24    0.94
   1 -10   4    1.88    0.86
   2 -10   4    4.89    0.39
   3 -10   4   25.97    1.11
   4 -10   4    4.00    0.37
   5 -10   4    1.18    0.23
   6 -10   4    0.77    0.21
   6   9  -4    2.67    0.33
  -6  -9   4    2.14    0.26
   5   9  -4    2.50    1.76
   5   9  -4    3.64    0.36
  -5  -9   4    1.90    0.92
  -5  -9   4    3.62    0.30
   4   9  -4    1.80    0.28
   4   9  -4    1.85    0.92
  -4  -9   4    2.24    0.92
  -4  -9   4    2.09    0.25
   3   9  -4   19.28    0.85
   3   9  -4   20.07    2.17
  -3  -9   4   19.23    2.16
  -3  -9   4   20.07    0.85
   2   9  -4   29.28    1.15
   2   9  -4   30.89    2.64
  -2  -9   4   30.48    2.55
  -2  -9   4   29.28    1.15
   1   9  -4   54.69    3.62
   1   9  -4   52.37    1.86
  -1  -9   4   50.87    3.49
  -1  -9   4   53.14    2.00
   0   9  -4    0.10    0.11
   0   9  -4   -0.12    0.46
   0  -9   4    0.02    0.14
   0  -9   4   -0.09    0.42
  -1   9  -4   11.09    0.52
  -1   9  -4    9.70    1.53
   1  -9   4   11.45    0.57
   1  -9   4   10.06    1.57
   2  -9   4    0.88    0.67
   2  -9   4    1.05    0.20
   3  -9   4    0.24    0.16
   4  -9   4    1.61    0.24
   5  -9   4    9.75    0.55
   6  -9   4    1.26    0.22
   7   8  -4    3.57    0.40
  -7  -8   4    3.71    0.29
   6   8  -4   -0.54    0.98
   6   8  -4    0.17    0.17
  -6  -8   4    0.15    0.12
  -6  -8   4    0.32    0.84
   5   8  -4   29.47    1.12
   5   8  -4   22.73    2.34
  -5  -8   4   27.26    1.04
  -5  -8   4   26.08    2.38
   4   8  -4    1.48    0.77
   4   8  -4    1.20    0.22
  -4  -8   4    1.68    0.63
  -4  -8   4    1.46    0.19
   3   8  -4   55.87    3.62
   3   8  -4   52.70    1.90
  -3  -8   4   54.59    1.90
  -3  -8   4   53.74    3.43
   2   8  -4    0.41    0.56
   2   8  -4    0.63    0.16
  -2  -8   4    0.56    0.16
  -2  -8   4    0.44    0.50
   1   8  -4   25.08    2.21
   1   8  -4   26.78    1.03
  -1  -8   4   26.81    2.26
  -1  -8   4   27.97    1.05
   0   8  -4    8.57    0.44
   0   8  -4    9.22    1.38
   0  -8   4    9.14    1.34
   0  -8   4    8.67    0.47
  -1   8  -4   16.17    0.68
  -1   8  -4   18.37    1.84
   1  -8   4   17.88    1.83
   1  -8   4   16.19    0.72
  -2   8  -4   24.71    0.94
  -2   8  -4   26.16    2.25
   2  -8   4   24.25    0.99
   2  -8   4   26.88    2.22
  -3   8  -4    6.13    1.18
   3  -8   4    4.96    1.00
   3  -8   4    5.77    0.39
   4  -8   4    6.54    0.42
   5  -8   4   15.68    0.72
   6  -8   4    3.07    0.33
   7  -8   4   -0.09    0.15
   8   7  -4   32.95    1.34
   7   7  -4   16.69    0.79
   6   7  -4    6.43    0.43
   6   7  -4    5.50    1.22
  -6  -7   4    4.71    1.05
   5   7  -4   21.83    2.13
   5   7  -4   22.47    0.93
  -5  -7   4   21.94    0.87
  -5  -7   4   24.33    3.20
   4   7  -4    8.85    1.40
   4   7  -4    9.56    0.50
  -4  -7   4    9.22    1.28
   3   7  -4    9.85    0.50
   3   7  -4   10.16    1.41
  -3  -7   4   10.48    0.50
  -3  -7   4   10.87    1.31
   2   7  -4   46.77    2.96
   2   7  -4   41.78    1.52
  -2  -7   4   42.30    2.81
  -2  -7   4   42.63    1.52
   1   7  -4   20.69    0.96
   1   7  -4   23.24    1.93
  -1  -7   4   23.25    1.94
  -1  -7   4   22.42    0.87
   0   7  -4   28.72    2.18
   0   7  -4   27.15    0.99
   0  -7   4   23.74    1.08
   0  -7   4   29.16    2.21
  -1   7  -4   46.66    2.86
  -1   7  -4   42.32    1.51
   1  -7   4   44.13    2.83
   1  -7   4   42.13    1.53
  -2   7  -4   79.05    2.57
  -2   7  -4   76.74    4.04
   2  -7   4   74.31    4.02
   2  -7   4   77.77    2.60
  -3   7  -4   36.35    2.52
  -3   7  -4   31.67    1.17
   3  -7   4   34.69    2.85
   3  -7   4   33.38    1.24
   4  -7   4   18.08    0.77
   5  -7   4   18.55    0.83
  -6   7  -4    0.36    1.13
   7  -7   4    0.30    0.24
   7  -7   4    0.31    0.16
   8   6  -4    0.47    0.20
   7   6  -4    0.30    0.17
   7   6  -4    0.68    0.93
   6   6  -4    1.71    0.26
   6   6  -4    1.06    0.81
  -6  -6   4    1.40    0.17
   5   6  -4    7.73    1.26
   5   6  -4    9.48    0.48
  -5  -6   4    6.22    1.18
  -5  -6   4    8.89    0.42
   4   6  -4   46.64    1.63
   4   6  -4   49.20    3.01
  -4  -6   4   42.77    2.77
  -4  -6   4   44.98    1.58
   3   6  -4   15.37    0.65
  -3  -6   4   15.41    0.63
  -3  -6   4   14.53    1.44
   2   6  -4   30.62    2.24
   2   6  -4   31.01    1.13
  -2  -6   4   30.93    1.13
  -2  -6   4   33.02    2.23
   1   6  -4   19.83    0.80
   1   6  -4   21.37    1.79
  -1  -6   4   21.23    1.73
  -1  -6   4   21.72    0.81
   0   6  -4   15.95    1.53
   0   6  -4   13.79    0.73
   0  -6   4   13.80    1.46
   0  -6   4   15.27    0.61
  -1   6  -4   44.89    1.51
  -1   6  -4   41.56    2.64
   1  -6   4   44.45    1.56
  -2   6  -4    1.19    0.49
  -2   6  -4    1.61    0.17
   2  -6   4    1.32    0.56
   2  -6   4    1.45    0.21
  -3   6  -4   92.01    4.45
  -3   6  -4   91.40    2.99
   3  -6   4   91.35    3.04
   3  -6   4   92.38    4.47
  -4   6  -4    9.05    1.25
   4  -6   4    9.34    0.48
   4  -6   4   10.29    1.32
   5  -6   4   11.27    0.55
  -6   6  -4    0.59    0.74
   6  -6   4    0.25    0.16
   7  -6   4    7.75    0.58
   7  -6   4   10.95    0.54
   8   5  -4    3.80    0.34
   7   5  -4   12.24    1.63
   7   5  -4    9.83    0.53
  -7  -5   4    8.08    1.40
   6   5  -4   24.14    0.97
   6   5  -4   24.91    2.09
  -6  -5   4   24.40    1.92
  -6  -5   4   25.25    0.84
   5   5  -4   10.96    0.58
   5   5  -4   10.85    1.36
  -5  -5   4   10.68    0.46
  -5  -5   4   12.09    1.35
   4   5  -4   40.38    1.45
   4   5  -4   42.37    2.65
  -4  -5   4   41.61    1.42
   3   5  -4    6.81    0.99
   3   5  -4    5.94    0.33
  -3  -5   4    6.87    0.94
   2   5  -4  214.94    6.63
   2   5  -4  212.46    8.08
  -2  -5   4  187.08    9.28
  -2  -5   4  210.02    6.62
   1   5  -4   45.96    1.55
   1   5  -4   45.44    2.62
  -1  -5   4   45.45    1.55
  -1  -5   4   44.73    2.60
   0   5  -4   10.64    1.16
   0   5  -4    9.89    0.44
   0  -5   4   10.17    0.44
   0  -5   4    9.83    1.13
  -1   5  -4   11.96    0.50
  -1   5  -4   11.85    1.23
   1  -5   4   11.72    0.53
   1  -5   4   13.72    1.29
  -2   5  -4    4.67    0.82
  -2   5  -4    5.93    0.29
   2  -5   4    5.36    0.92
   2  -5   4    5.66    0.32
  -3   5  -4   24.98    1.88
  -3   5  -4   25.16    0.88
   3  -5   4   23.20    1.84
   3  -5   4   25.24    0.93
   4  -5   4   43.76    1.64
   4  -5   4   54.77    3.68
  -5   5  -4    2.21    0.70
   5  -5   4    2.32    0.26
  -6   5  -4   17.32    1.67
   6  -5   4   19.15    0.77
   6  -5   4   17.20    0.77
  -7   5  -4    1.70    1.27
   8  -5   4    2.19    0.33
   9   4  -4   19.54    0.85
   8   4  -4    1.44    0.21
   8   4  -4    1.21    0.75
  -8  -4   4    2.16    0.82
   7   4  -4   25.12    1.03
  -7  -4   4   30.90    2.39
   6   4  -4   56.69    2.03
   6   4  -4   62.13    3.29
  -6  -4   4   61.21    3.18
   5   4  -4   39.35    2.46
   5   4  -4   39.37    1.41
  -5  -4   4   41.73    1.34
   4   4  -4   65.69    3.33
   4   4  -4   63.54    2.20
  -4  -4   4   69.05    3.32
  -4  -4   4   66.19    2.17
   3   4  -4   13.61    0.54
   3   4  -4   13.68    1.26
  -3  -4   4   14.09    0.53
  -3  -4   4    9.61    1.65
   2   4  -4   39.59    1.38
   2   4  -4   42.52    2.37
  -2  -4   4   39.68    1.37
  -2  -4   4   39.86    2.29
   1   4  -4   48.30    2.65
   1   4  -4   49.25    1.64
  -1  -4   4   48.91    1.64
  -1  -4   4   48.81    2.61
   0   4  -4   13.59    1.23
   0   4  -4   13.41    0.52
   0  -4   4   13.60    0.53
   0  -4   4   12.55    1.20
  -1   4  -4  252.54    8.09
  -1   4  -4  256.67    9.37
   1  -4   4  256.24    8.11
   1  -4   4  254.14    9.35
  -2   4  -4   52.71    1.71
  -2   4  -4   48.71    2.71
   2  -4   4   49.29    1.75
   2  -4   4   54.30    3.01
  -3   4  -4   73.10    3.56
  -3   4  -4   72.09    2.37
   3  -4   4   72.91    2.41
   3  -4   4   71.74    3.58
  -4   4  -4   25.92    1.93
   4  -4   4   25.44    0.95
  -5   4  -4    2.05    0.66
  -5   4  -4    2.03    0.59
   5  -4   4    2.20    0.24
  -6   4  -4    3.24    1.05
   6  -4   4    2.56    0.28
   6  -4   4    2.09    0.28
   7  -4   4    3.35    0.32
   7  -4   4    3.83    0.32
   8  -4   4    1.28    0.29
   8  -4   4    0.60    0.20
   9   3  -4    1.14    0.19
   8   3  -4   15.34    1.30
  -8  -3   4   14.39    1.59
   7   3  -4   16.92    1.47
   7   3  -4   16.86    0.69
  -7  -3   4   15.50    1.33
   6   3  -4   15.33    1.32
   6   3  -4   13.42    0.59
  -6  -3   4   14.37    1.25
   5   3  -4    1.03    0.41
   5   3  -4    0.88    0.14
  -5  -3   4    1.97    0.53
   4   3  -4   25.91    0.93
   4   3  -4   25.27    1.69
  -4  -3   4   26.53    1.74
  -4  -3   4   26.02    0.88
   3   3  -4   56.57    1.87
   3   3  -4   62.03    2.85
  -3  -3   4   59.43    1.85
  -3  -3   4   47.20    2.61
   2   3  -4  167.60    5.34
   2   3  -4  172.20    6.38
  -2  -3   4  161.97    6.30
   1   3  -4   62.95    3.56
   1   3  -4   67.06    2.18
  -1  -3   4   67.07    2.18
  -1  -3   4   68.12    3.09
   0   3  -4  303.30   10.51
   0  -3   4  291.99   10.48
  -1   3  -4   18.63    1.37
  -1   3  -4   16.88    0.63
   1  -3   4   17.33    1.33
   1  -3   4   16.32    0.64
  -2   3  -4   81.29    3.70
  -2   3  -4   79.12    2.64
   2  -3   4   83.66    3.73
  -3   3  -4   72.99    3.42
  -3   3  -4   69.77    2.27
   3  -3   4   66.04    2.30
   3  -3   4   70.15    3.42
  -4   3  -4   11.58    1.29
   4  -3   4   12.87    0.54
  -5   3  -4   15.11    1.48
  -5   3  -4   13.25    1.42
   5  -3   4   15.90    0.64
   5  -3   4   14.74    0.65
  -6   3  -4   27.04    2.04
   6  -3   4   26.09    1.04
   6  -3   4   25.57    1.02
   7  -3   4    5.31    0.39
   7  -3   4    6.41    0.41
   8  -3   4    4.97    0.42
   9   2  -4    3.57    0.29
   8   2  -4    1.55    0.22
   7   2  -4   18.71    0.74
   7   2  -4   19.78    1.27
  -7  -2   4   19.35    1.24
   6   2  -4    5.17    0.30
   6   2  -4    5.60    0.79
  -6  -2   4    5.22    0.71
   5   2  -4  109.30    3.71
   5   2  -4  118.94    4.60
  -5  -2   4  118.31    4.56
   4   2  -4   58.84    2.63
   4   2  -4   53.88    1.82
  -4  -2   4   59.59    2.63
  -4  -2   4   50.49    1.75
   3   2  -4  199.29    7.23
   3   2  -4  195.77    6.36
  -3  -2   4  205.14    6.35
  -3  -2   4  201.78    7.21
  -2  -2   4   15.15    0.60
   1   2  -4  105.32    4.28
   1   2  -4  108.16    3.46
  -1  -2   4  109.36    4.30
  -1  -2   4  108.95    3.46
   0   2  -4  110.91    3.59
   0   2  -4  111.84    4.57
   0  -2   4  113.97    4.49
   0  -2   4  111.38    3.59
  -1   2  -4   45.80    2.32
  -1   2  -4   43.19    1.46
   1  -2   4   45.10    2.31
   1  -2   4   42.37    1.47
  -2   2  -4  106.42    3.43
  -2   2  -4  110.75    4.51
   2  -2   4  103.42    3.44
   2  -2   4  105.77    4.48
  -3   2  -4   34.07    2.05
   3  -2   4   31.13    1.13
  -4   2  -4   71.17    3.48
  -4   2  -4   64.06    3.58
   4  -2   4   70.81    2.31
   4  -2   4   70.42    2.33
  -5   2  -4   54.74    3.01
   5  -2   4   53.64    1.88
   5  -2   4   54.83    1.86
  -6   2  -4    0.09    0.59
   6  -2   4    1.46    0.21
   6  -2   4    1.53    0.22
  -7   2  -4    7.32    1.48
   7  -2   4    8.88    0.48
   7  -2   4    8.29    0.49
   8  -2   4    1.11    0.33
   8  -2   4    1.86    0.29
   9   1  -4    0.58    0.13
   8   1  -4   22.24    0.84
   7   1  -4    5.35    0.30
   6   1  -4   58.29    2.24
   6   1  -4   76.01    2.73
  -6  -1   4   72.87    2.72
   5   1  -4   15.96    0.63
   5   1  -4   19.44    1.12
  -5  -1   4   18.33    1.09
   4   1  -4   95.30    3.59
   4   1  -4   85.82    2.94
  -4  -1   4   94.75    3.56
   3   1  -4   41.54    1.39
   3   1  -4   44.22    1.98
  -3  -1   4   39.78    1.35
  -3  -1   4   44.50    1.36
   2   1  -4   90.58    2.82
   2   1  -4   87.13    3.47
  -2  -1   4   78.45    3.41
  -2  -1   4   91.21    2.81
  -2  -1   4   91.58    2.82
   1   1  -4    7.53    0.74
   1   1  -4    7.52    0.31
  -1  -1   4    7.71    0.74
   0   1  -4  226.08    8.40
   0  -1   4  238.01    8.44
  -1   1  -4    8.21    0.34
  -1   1  -4    7.08    0.85
   1  -1   4    8.16    0.35
   1  -1   4    9.27    0.89
  -2   1  -4  108.68    4.57
  -2   1  -4  113.29    3.57
   2  -1   4  108.63    3.58
   2  -1   4  112.93    3.59
  -3   1  -4   20.96    1.54
  -3   1  -4   15.82    1.86
   3  -1   4   21.68    0.76
   3  -1   4   17.65    0.76
  -4   1  -4   69.15    3.63
  -4   1  -4   73.92    3.56
   4  -1   4   72.28    2.41
   4  -1   4   72.58    2.39
  -5   1  -4    4.20    0.81
  -5   1  -4    2.65    0.93
   5  -1   4    4.37    0.30
   5  -1   4    4.33    0.31
  -6   1  -4   33.53    2.34
   6  -1   4   33.59    1.24
   6  -1   4   33.70    1.26
  -7   1  -4   -0.28    0.73
   7  -1   4    1.35    0.21
   7  -1   4    2.06    0.27
   8  -1   4    8.73    0.53
   8  -1   4    9.66    0.53
   9   0  -4   11.34    0.48
   8   0  -4   18.75    0.70
   7   0  -4   12.71    0.49
   6   0  -4   11.85    0.57
   5   0  -4    0.08    0.06
   5   0  -4    0.21    0.13
  -5   0   4    0.38    0.13
  -4   0   4   35.08    1.51
   3   0  -4   92.30    2.91
   3   0  -4   90.29    3.38
  -3   0   4   90.75    3.38
   2   0  -4   70.01    2.30
   2   0  -4   74.25    2.87
  -2   0   4   71.22    2.29
  -2   0   4   71.74    2.29
  -2   0   4   72.17    2.85
   1   0  -4  255.72    8.79
   0   0  -4   25.90    1.47
   0   0  -4   23.24    0.83
   0   0   4   24.61    1.44
   0   0   4   23.58    0.83
   0   0   4   24.13    0.83
  -1   0  -4  307.85   10.94
  -1   0  -4  324.97   11.00
  -2   0  -4  194.19    7.13
  -2   0  -4  192.01    7.12
   2   0   4  189.73    6.04
   2   0   4  181.11    6.02
  -3   0  -4   50.24    2.72
   3   0   4   48.06    1.73
   3   0   4   54.33    1.83
  -4   0  -4   70.06    3.50
  -4   0  -4   66.34    3.41
   4   0   4   70.53    2.31
   4   0   4   67.52    2.29
  -5   0  -4   15.58    1.60
  -5   0  -4   19.70    1.83
   5   0   4   16.40    0.70
   5   0   4   16.41    0.69
  -6   0  -4    5.75    1.15
   6   0   4    6.69    0.41
   6   0   4    7.12    0.42
   7   0   4   10.70    0.55
   7   0   4    9.94    0.56
   8   0   4   19.49    0.84
   8   0   4   17.62    0.85
   9  -1  -4    0.38    0.09
   9  -1  -4    0.34    0.09
   8  -1  -4   17.92    0.65
   7  -1  -4    3.79    0.20
   5  -1  -4    7.31    0.27
   3  -1  -4   44.19    1.43
   3  -1  -4   43.88    1.43
   3  -1  -4   45.50    1.78
   3  -1  -4   44.74    1.77
   2  -1  -4   85.60    2.84
   2  -1  -4   90.83    2.84
   2  -1  -4   91.75    3.38
   2  -1  -4   88.60    3.35
  -2   1   4   90.07    2.82
  -2   1   4   87.45    2.82
   1  -1  -4    7.45    0.30
   1  -1  -4    7.21    0.31
   1  -1  -4    6.91    0.67
   1  -1  -4    7.01    0.67
  -1   1   4    7.30    0.29
   0  -1  -4  242.76    8.49
   0  -1  -4  241.41    8.51
  -1  -1  -4    8.50    0.36
  -1  -1  -4    8.05    0.85
   1   1   4    8.34    0.37
   1   1   4    8.46    0.36
  -2  -1  -4  107.83    4.61
   2   1   4  110.94    3.58
   2   1   4  113.23    3.59
  -3  -1  -4   23.60    1.66
   3   1   4   16.54    0.79
   3   1   4   20.74    0.76
  -4  -1  -4   70.61    3.64
  -4  -1  -4   72.70    3.63
   4   1   4   73.81    2.51
   4   1   4   70.92    2.41
  -5  -1  -4    3.37    0.80
  -5  -1  -4    5.57    1.11
   5   1   4    4.47    0.32
   5   1   4    4.65    0.33
  -6  -1  -4   32.84    2.43
   6   1   4   33.56    1.27
   6   1   4   33.76    1.26
  -7  -1  -4    2.68    1.18
   7   1   4    1.10    0.21
   7   1   4    1.46    0.22
   8   1   4    9.65    0.57
   8   1   4    9.96    0.56
   9  -2  -4    1.45    0.10
   8  -2  -4    0.84    0.09
   7  -2  -4    6.30    0.24
   3  -2  -4  199.86    6.54
   3  -2  -4  201.42    6.16
   3  -2  -4  199.10    6.53
   3  -2  -4  181.23    6.16
   2  -2  -4   20.62    0.69
   2  -2  -4   19.20    0.69
   2  -2  -4   19.98    1.13
   2  -2  -4   21.61    1.16
  -2   2   4   19.67    0.66
  -2   2   4   20.23    0.66
   1  -2  -4  103.87    3.99
   1  -2  -4   94.69    3.29
   1  -2  -4  102.44    3.28
  -1   2   4  106.35    3.28
  -1   2   4  105.23    4.00
   0  -2  -4  111.62    3.61
   0  -2  -4  111.98    4.45
   0  -2  -4  112.70    3.61
   0   2   4  114.48    3.60
   0   2   4  111.60    4.45
   0   2   4  111.91    3.61
  -1  -2  -4   47.70    2.80
  -1  -2  -4   43.86    1.49
   1   2   4   43.20    1.49
   1   2   4   43.81    2.38
   1   2   4   43.97    1.49
  -2  -2  -4  104.04    4.50
  -2  -2  -4  103.52    3.36
   2   2   4  105.24    3.37
   2   2   4  103.83    4.49
   2   2   4  100.72    3.36
  -3  -2  -4   33.37    2.15
   3   2   4   32.77    1.17
   3   2   4   32.16    2.13
   3   2   4   32.23    1.23
   4   2   4   71.06    2.39
   4   2   4   70.30    2.38
  -5  -2  -4   55.22    3.21
  -5  -2  -4   58.61    4.39
   5   2   4   55.89    1.95
  -6  -2  -4    1.56    0.82
   6   2   4    1.23    0.22
   6   2   4    1.21    0.20
   7   2   4    9.42    0.53
   7   2   4    8.76    0.53
   8   2   4    1.45    0.24
   8   2   4    1.28    0.25
   4  -3  -4   26.36    0.86
   3  -3  -4   63.29    2.42
   3  -3  -4   58.88    1.98
   3  -3  -4   60.69    1.95
   3  -3  -4   60.48    2.38
   2  -3  -4  162.59    5.21
   2  -3  -4  163.85    5.21
   2  -3  -4  165.12    5.88
  -2   3   4  162.43    5.18
  -2   3   4  165.62    5.88
  -2   3   4  164.67    5.18
   1  -3  -4   63.83    2.09
   1  -3  -4   63.13    2.83
  -1   3   4   65.62    2.08
  -1   3   4   63.64    2.85
   0  -3  -4  304.30   10.48
   0   3   4  291.23   10.46
  -1  -3  -4   15.74    1.30
  -1  -3  -4   16.26    0.63
   1   3   4   16.34    0.63
   1   3   4   16.62    1.37
   1   3   4   16.33    0.62
  -2  -3  -4   82.73    4.09
  -2  -3  -4   79.71    2.64
   2   3   4   79.54    2.64
   2   3   4   75.56    3.98
   2   3   4   82.90    2.65
  -3  -3  -4   68.22    3.53
   3   3   4   70.47    2.31
   3   3   4   65.97    3.52
  -4  -3  -4   11.99    0.53
   4   3   4   11.15    1.41
   4   3   4   12.82    0.57
   4   3   4   12.61    0.58
  -5  -3  -4   14.78    1.57
   5   3   4   16.20    0.71
   5   3   4   15.37    0.69
  -6  -3  -4   27.05    2.99
   6   3   4   25.94    1.06
   6   3   4   26.17    1.05
   7   3   4    5.90    0.45
   7   3   4    6.53    0.45
   8   3   4    4.10    0.39
   6  -4  -4   29.42    0.95
   5  -4  -4   22.72    0.75
   4  -4  -4   64.19    2.17
   4  -4  -4   65.05    2.18
   4  -4  -4   52.87    1.95
   3  -4  -4   11.94    0.52
   3  -4  -4   13.12    1.10
  -3   4   4   13.76    0.91
   2  -4  -4   37.74    1.32
   2  -4  -4   38.04    1.98
  -2   4   4   38.99    1.27
  -2   4   4   41.09    2.02
  -2   4   4   39.57    1.27
   1  -4  -4   46.95    1.54
   1  -4  -4   46.72    2.36
  -1   4   4   48.36    2.37
  -1   4   4   39.14    1.57
  -1   4   4   48.86    1.53
   0  -4  -4   13.10    0.54
   0  -4  -4   12.42    1.16
   0   4   4   14.79    1.27
   0   4   4   13.24    0.53
   0   4   4   13.76    0.53
  -1  -4  -4  249.73    9.32
  -1  -4  -4  251.80    8.02
   1   4   4  248.20    9.34
   1   4   4  257.16    8.02
  -2  -4  -4   51.33    1.77
  -2  -4  -4   51.42    2.89
   2   4   4   52.75    1.77
   2   4   4   51.44    2.95
  -3  -4  -4   70.83    3.79
  -3  -4  -4   72.49    2.42
   3   4   4   73.14    2.44
  -4  -4  -4   26.14    0.98
  -4  -4  -4   25.07    2.05
   4   4   4   26.09    1.01
   4   4   4   24.26    2.12
   5   4   4    1.87    0.28
   5   4   4    2.13    0.28
   5   4   4    1.72    0.69
  -6  -4  -4    3.07    1.14
   6   4   4    2.49    0.31
   6   4   4    2.03    0.31
   7   4   4    3.59    0.37
   7   4   4    3.14    0.36
   8   4   4    0.45    0.28
   6  -5  -4   10.37    0.39
   5  -5  -4    8.73    0.35
   4  -5  -4   37.43    1.72
  -4   5   4   39.10    1.74
   3  -5  -4    6.95    0.71
   3  -5  -4    6.35    0.30
  -3   5   4    6.78    0.71
   2  -5  -4  209.61    8.08
   2  -5  -4  202.45    6.71
  -2   5   4  210.01    6.62
  -2   5   4  210.70    6.62
  -2   5   4  213.43    7.69
   1  -5  -4   46.07    1.54
   1  -5  -4   45.85    2.46
  -1   5   4   42.77    1.64
  -1   5   4   44.07    2.43
   0  -5  -4    9.87    0.45
   0  -5  -4    9.78    1.10
   0   5   4    9.70    0.43
   0   5   4   10.67    1.11
  -1  -5  -4   10.41    1.21
  -1  -5  -4   11.77    0.51
   1   5   4   11.81    0.51
   1   5   4   11.23    1.25
  -2  -5  -4    7.24    1.07
  -2  -5  -4    5.79    0.34
   2   5   4    6.05    1.03
   2   5   4    5.82    0.35
  -3  -5  -4   23.94    0.93
  -3  -5  -4   23.61    2.01
   3   5   4   24.39    0.94
   3   5   4   23.10    2.07
  -4  -5  -4   42.23    2.96
   4   5   4   43.58    1.57
   4   5   4   42.60    3.14
  -5  -5  -4    2.33    0.82
  -5  -5  -4    2.20    0.25
   5   5   4    2.02    0.29
   5   5   4    1.33    0.73
   5   5   4    2.24    0.30
  -6  -5  -4   16.34    2.15
   6   5   4   18.38    0.83
   6   5   4   17.18    2.08
   7   5   4    8.47    0.56
   7   5   4    8.25    0.55
   8   5   4    8.16    0.60
   8  -6  -4    0.81    0.09
   7  -6  -4    0.16    0.12
   6  -6  -4    1.24    0.14
   5  -6  -4    8.56    0.37
   4  -6  -4   46.90    2.17
   4  -6  -4   45.47    1.55
  -4   6   4   46.42    2.20
   3  -6  -4   14.96    1.22
   3  -6  -4   15.79    0.61
  -3   6   4   16.52    1.25
   2  -6  -4   32.17    1.13
   2  -6  -4   30.60    1.99
  -2   6   4   30.54    1.96
  -2   6   4   33.07    1.09
  -2   6   4   32.26    1.08
   1  -6  -4   21.66    2.15
   1  -6  -4   20.10    0.86
  -1   6   4   20.98    0.77
  -1   6   4   21.49    1.64
   0  -6  -4   16.30    0.66
   0  -6  -4   15.53    1.50
   0   6   4   15.08    0.63
   0   6   4   16.67    1.51
  -1  -6  -4   44.51    1.57
  -1  -6  -4   46.89    2.86
   1   6   4   47.01    2.86
   1   6   4   41.74    1.69
  -2  -6  -4    1.48    0.23
  -2  -6  -4    3.24    0.70
   2   6   4    2.25    0.71
   2   6   4    1.64    0.23
  -3  -6  -4   93.23    4.82
  -3  -6  -4   92.90    3.08
   3   6   4   89.40    4.78
   3   6   4   91.79    3.09
  -4  -6  -4    8.30    1.45
  -4  -6  -4    8.82    0.46
   4   6   4    8.30    1.47
   4   6   4    9.52    0.53
  -5  -6  -4   10.94    0.54
  -5  -6  -4    9.22    1.63
   5   6   4   11.06    0.60
   5   6   4   10.00    1.81
  -6  -6  -4    0.48    0.16
   6   6   4    0.22    0.20
   6   6   4    0.55    0.21
   7   6   4   10.94    0.76
   7   6   4   11.50    0.66
   8  -7  -4   21.96    0.77
   7  -7  -4   14.82    0.57
   6  -7  -4    6.12    0.31
   5  -7  -4   23.25    1.22
   5  -7  -4   20.98    0.81
  -5   7   4   22.28    1.23
   4  -7  -4   10.29    1.00
   4  -7  -4    9.71    0.45
  -4   7   4   10.66    1.02
   3  -7  -4   10.24    1.08
   3  -7  -4   10.05    0.45
  -3   7   4    9.81    1.05
  -3   7   4    9.54    0.33
  -3   7   4    8.98    0.33
   2  -7  -4   42.42    1.51
   2  -7  -4   43.45    2.56
  -2   7   4   44.51    1.47
  -2   7   4   42.83    1.46
  -2   7   4   43.65    2.57
   1  -7  -4   21.99    0.85
   1  -7  -4   22.07    1.83
  -1   7   4   19.96    1.75
  -1   7   4   22.54    0.82
   0  -7  -4   27.39    1.05
   0  -7  -4   25.02    2.48
   0   7   4   27.09    2.42
   0   7   4   27.19    1.00
  -1  -7  -4   41.70    1.50
  -1  -7  -4   42.19    2.84
   1   7   4   41.33    1.48
   1   7   4   41.82    2.85
  -2  -7  -4   72.59    4.22
  -2  -7  -4   76.67    2.62
   2   7   4   79.12    2.63
   2   7   4   79.96    4.37
  -3  -7  -4   32.33    2.61
  -3  -7  -4   32.18    1.22
   3   7   4   31.82    1.27
   3   7   4   30.34    2.60
  -4  -7  -4   18.58    1.93
  -4  -7  -4   18.07    0.78
   4   7   4   15.56    2.01
  -5  -7  -4   17.38    2.16
  -5  -7  -4   15.13    0.70
   5   7   4   14.94    0.76
   5   7   4   19.26    3.60
  -6  -7  -4    1.72    0.26
   6   7   4    1.79    0.29
   6   7   4    1.74    0.27
   7   7   4    0.70    0.23
   8  -8  -4    0.38    0.11
   6  -8  -4    0.02    0.10
   5  -8  -4   28.93    1.06
   4  -8  -4    0.92    0.16
   4  -8  -4    1.28    0.49
  -4   8   4    1.08    0.43
   3  -8  -4   56.58    3.21
   3  -8  -4   56.15    1.88
  -3   8   4   51.33    1.75
  -3   8   4   54.06    1.76
  -3   8   4   54.63    3.04
   2  -8  -4    0.66    0.16
   2  -8  -4    0.17    0.45
  -2   8   4    0.67    0.42
  -2   8   4    0.60    0.11
  -2   8   4    0.42    0.10
   1  -8  -4   28.44    2.21
   1  -8  -4   28.30    1.08
  -1   8   4   28.24    1.04
  -1   8   4   27.99    2.19
   0  -8  -4    9.22    0.49
   0  -8  -4   11.42    1.48
   0   8   4    9.12    0.46
   0   8   4    9.72    1.36
  -1  -8  -4   16.68    1.81
  -1  -8  -4   15.64    0.73
   1   8   4   15.27    1.89
   1   8   4   15.87    0.69
  -2  -8  -4   25.46    1.03
  -2  -8  -4   24.85    2.36
   2   8   4   27.00    2.39
   2   8   4   24.94    1.01
  -3  -8  -4    5.07    0.39
  -3  -8  -4    6.23    1.20
   3   8   4    5.36    0.39
   3   8   4    3.56    0.89
  -4  -8  -4    6.77    0.44
  -4  -8  -4    4.65    1.10
   4   8   4    6.35    0.45
   4   8   4    8.23    1.49
  -5  -8  -4   12.98    2.29
   5   8   4   12.59    2.57
   5   8   4   15.73    0.76
  -6  -8  -4    2.96    0.31
   6   8   4    2.80    0.38
   6   8   4    3.00    0.37
   7   8   4   -0.10    0.18
   7  -9  -4    1.65    0.22
   6  -9  -4    2.64    0.25
   5  -9  -4    3.12    0.28
   4  -9  -4    2.25    0.26
   3  -9  -4   17.98    1.77
   3  -9  -4   20.27    0.81
  -3   9   4   18.15    0.67
  -3   9   4   20.67    1.83
  -3   9   4   19.19    0.68
   2  -9  -4   25.83    3.40
   2  -9  -4   29.76    1.14
  -2   9   4   29.48    1.06
  -2   9   4   31.39    2.46
  -2   9   4   29.28    1.06
   1  -9  -4   51.70    3.32
   1  -9  -4   52.20    1.86
  -1   9   4   52.90    1.82
  -1   9   4   51.77    3.35
   0  -9  -4   -0.27    0.47
   0  -9  -4   -0.06    0.13
   0   9   4    0.05    0.60
   0   9   4    0.06    0.12
  -1  -9  -4   10.79    1.67
  -1  -9  -4   11.82    0.60
   1   9   4   11.01    0.56
   1   9   4   11.20    1.59
  -2  -9  -4    0.65    0.19
  -2  -9  -4    0.86    0.72
   2   9   4   -0.30    0.61
   2   9   4    0.71    0.17
  -3  -9  -4   -1.40    1.33
  -3  -9  -4    0.32    0.18
   3   9   4    0.15    0.71
   3   9   4    0.15    0.15
  -4  -9  -4    1.48    0.23
  -4  -9  -4    1.69    1.02
   4   9   4    0.75    0.95
   4   9   4    1.35    0.25
   5   9   4    8.72    0.58
   7 -10  -4    5.47    0.44
   6 -10  -4    0.53    0.16
   5 -10  -4   11.15    0.56
   4 -10  -4    1.35    0.24
   3 -10  -4   20.34    0.86
  -3  10   4   19.90    0.72
   2 -10  -4    3.99    0.35
  -2  10   4    3.87    0.27
  -2  10   4    4.08    0.93
   1 -10  -4   11.26    0.58
   1 -10  -4   10.01    1.51
  -1  10   4    9.58    1.73
   0 -10  -4    0.79    0.72
   0 -10  -4    0.49    0.18
   0  10   4    0.45    0.16
   0  10   4    0.80    0.65
  -1 -10  -4    3.23    0.93
  -1 -10  -4    3.24    0.35
   1  10   4    2.20    0.91
   1  10   4    2.14    0.28
  -2 -10  -4    5.34    0.42
  -2 -10  -4    4.23    1.07
   2  10   4    5.24    0.39
  -3 -10  -4   26.52    2.76
   3  10   4   22.09    2.60
   3  10   4   26.94    1.12
  -4 -10  -4    2.70    1.26
  -4 -10  -4    3.78    0.37
   4  10   4    0.99    1.75
   4  10   4    3.82    0.39
  -5 -10  -4    1.25    0.23
   5  10   4    1.28    0.25
   6 -11  -4    7.07    0.45
   5 -11  -4    0.83    0.20
   4 -11  -4    3.47    0.35
   3 -11  -4    3.73    0.37
  -3  11   4    3.19    0.20
   2 -11  -4    1.00    0.21
  -2  11   4    0.80    0.14
   1 -11  -4   11.24    0.62
   0 -11  -4   15.05    0.72
   0 -11  -4   10.81    1.84
   0  11   4   10.58    1.87
  -1 -11  -4   10.74    2.10
  -1 -11  -4    7.62    0.53
  -2 -11  -4    2.01    1.01
  -2 -11  -4    2.45    0.34
   2  11   4    1.49    1.03
  -3 -11  -4    1.75    1.12
  -3 -11  -4    0.61    0.21
   3  11   4   -0.55    1.16
  -4 -11  -4    1.31    0.25
  -5 -11  -4    2.30    0.37
   6 -12  -4    0.14    0.17
   5 -12  -4    7.68    0.50
   4 -12  -4    1.49    0.25
   3 -12  -4    9.66    0.59
   2 -12  -4    1.48    0.25
  -2  12   4    1.57    0.20
   1 -12  -4    9.96    0.60
  -1  12   4    9.49    0.50
   0 -12  -4    0.91    0.23
  -1 -12  -4   10.33    0.63
  -2 -12  -4    1.72    0.29
  -2 -12  -4    3.79    1.39
   2  12   4    1.85    1.14
  -3 -12  -4    2.67    0.35
  -4 -12  -4    0.54    0.24
   5 -13  -4    3.18    0.37
   4 -13  -4    1.48    0.26
   3 -13  -4    2.41    0.34
   2 -13  -4    3.15    0.38
  -2  13   4    2.47    0.24
   1 -13  -4    5.07    0.44
  -1  13   4    3.63    0.32
   0 -13  -4   13.57    0.88
  -1 -13  -4    0.42    0.20
  -2 -13  -4    6.27    0.49
  -3 -13  -4    1.40    0.25
   3 -14  -4    4.94    0.45
   2 -14  -4    2.64    0.36
   1 -14  -4    0.67    0.23
   0 -14  -4    0.21    0.18
  -1 -14  -4    0.63    0.21
  -2 -14  -4    2.81    0.39
  -3 -14   5    2.36    0.35
  -2 -14   5    9.83    0.64
  -1 -14   5    0.44    0.23
   0 -14   5    6.08    0.50
   1 -14   5    4.80    0.46
  -4 -13   5    6.32    0.50
  -3 -13   5    1.36    0.26
  -2 -13   5    2.30    0.33
  -1 -13   5    0.47    0.19
   0 -13   5   13.39    0.74
   1 -13   5   12.19    0.70
   2 -13   5   13.91    0.77
   3 -13   5    5.66    0.49
  -5 -12   5    1.82    0.28
  -4 -12   5    3.77    0.38
   3  12  -5   17.49    3.59
  -3 -12   5   15.75    2.73
  -3 -12   5   14.11    1.01
   2  12  -5   30.91    3.70
  -2 -12   5   28.43    1.21
  -2 -12   5   26.75    4.97
   1  12  -5   14.14    2.29
  -1 -12   5   11.83    2.29
  -1 -12   5   12.44    0.70
   0 -12   5    3.08    0.35
   1 -12   5    1.21    0.25
   2 -12   5    5.87    0.48
   3 -12   5    5.75    0.47
   4 -12   5   24.86    1.11
   5  11  -5   10.66    0.64
   4  11  -5   19.09    1.01
  -4 -11   5   23.20    3.84
  -4 -11   5   20.38    0.91
   3  11  -5   15.48    0.76
  -3 -11   5   14.97    0.74
  -3 -11   5   12.95    2.12
   2  11  -5    7.03    1.43
   2  11  -5    3.97    0.35
  -2 -11   5    4.52    1.21
  -2 -11   5    4.32    0.39
   1  11  -5   12.57    1.96
  -1 -11   5   10.94    0.62
  -1 -11   5    9.51    1.63
   0  11  -5   24.56    2.70
   0 -11   5   25.89    1.08
   0 -11   5   23.49    2.50
   1 -11   5   15.45    0.76
   2 -11   5   14.60    0.83
   3 -11   5    2.25    0.32
   4 -11   5    5.59    0.45
   5 -11   5    1.63    0.38
   6  10  -5    4.34    0.41
  -6 -10   5    3.77    0.33
   5  10  -5   17.97    0.83
  -5 -10   5   16.79    0.83
   4  10  -5    6.33    0.47
   4  10  -5    8.77    1.68
  -4 -10   5    6.44    0.43
  -4 -10   5    6.28    1.39
   3  10  -5   10.81    0.58
   3  10  -5    7.19    1.52
  -3 -10   5    9.98    0.56
  -3 -10   5   10.15    1.79
   2  10  -5   23.22    0.95
   2  10  -5   18.80    2.30
  -2 -10   5   23.26    0.99
  -2 -10   5   19.73    2.32
   1  10  -5    3.65    0.32
   1  10  -5    3.13    1.00
  -1 -10   5    3.57    0.34
  -1 -10   5    2.55    0.93
   0  10  -5   36.42    1.68
   0  10  -5   37.22    3.07
   0 -10   5   39.69    3.20
   0 -10   5   41.55    1.50
  -1  10  -5   16.30    2.18
   1 -10   5   20.01    2.23
   1 -10   5   23.05    0.93
   2 -10   5   15.70    0.75
   3 -10   5   15.15    0.80
   4 -10   5    2.78    0.35
   5 -10   5    3.31    0.37
   6   9  -5   10.44    0.60
  -6  -9   5    9.44    0.50
   5   9  -5    7.31    2.07
   5   9  -5    9.40    0.54
  -5  -9   5    7.98    0.47
  -5  -9   5    9.05    1.86
   4   9  -5   20.35    2.32
   4   9  -5   25.31    1.02
  -4  -9   5   26.29    2.52
  -4  -9   5   23.54    0.98
   3   9  -5   12.39    1.79
   3   9  -5   12.21    0.63
  -3  -9   5   12.40    0.62
  -3  -9   5   12.90    1.71
   2   9  -5   40.72    3.18
   2   9  -5   42.39    1.56
  -2  -9   5   41.81    3.15
  -2  -9   5   43.56    1.57
   1   9  -5   13.93    0.64
   1   9  -5   14.55    1.73
  -1  -9   5   14.64    0.90
  -1  -9   5   12.22    1.68
   0   9  -5   11.88    0.57
   0   9  -5    8.67    1.59
   0  -9   5   11.30    0.58
   0  -9   5   13.54    1.74
  -1   9  -5    1.32    0.20
  -1   9  -5    0.64    0.63
   1  -9   5    1.45    0.23
   1  -9   5    1.01    0.71
  -2   9  -5   21.56    2.16
   2  -9   5   19.04    0.85
   2  -9   5   19.27    2.11
   3  -9   5   30.67    1.21
   4  -9   5   15.63    0.74
   5  -9   5   11.37    0.61
   6  -9   5    5.35    0.58
   7   8  -5    0.91    0.21
  -7  -8   5    0.70    0.15
   6   8  -5    7.99    1.95
   6   8  -5    9.09    0.53
  -6  -8   5    7.27    0.43
  -6  -8   5    5.56    1.27
   5   8  -5    2.81    0.31
   5   8  -5    1.51    0.95
  -5  -8   5    1.32    0.90
  -5  -8   5    2.85    0.26
   4   8  -5   54.69    3.67
   4   8  -5   55.38    1.98
  -4  -8   5   57.25    3.64
   3   8  -5    2.13    0.81
   3   8  -5    1.90    0.28
  -3  -8   5    3.73    0.86
  -3  -8   5    2.29    0.26
   2   8  -5   41.87    2.99
   2   8  -5   42.40    1.54
  -2  -8   5   43.60    1.55
  -2  -8   5   42.18    3.03
   1   8  -5   19.22    1.99
   1   8  -5   19.40    0.80
  -1  -8   5   19.53    1.98
  -1  -8   5   19.10    0.84
   0   8  -5   45.79    3.11
   0   8  -5   43.06    1.56
   0  -8   5   44.65    1.59
   0  -8   5   41.91    3.05
  -1   8  -5   20.43    0.83
  -1   8  -5   21.06    1.98
   1  -8   5   19.87    1.96
   1  -8   5   21.38    0.87
  -2   8  -5   33.34    1.27
  -2   8  -5   35.96    2.67
   2  -8   5   36.58    1.33
   2  -8   5   36.34    2.87
  -3   8  -5   18.31    2.01
   3  -8   5   21.27    0.87
   4  -8   5    7.57    0.54
   5  -8   5   15.39    0.73
   6  -8   5   16.61    0.78
   8   7  -5   20.01    0.92
   7   7  -5   10.10    0.58
   6   7  -5   13.65    0.66
   6   7  -5   15.95    1.86
  -6  -7   5   11.81    1.66
  -6  -7   5   12.36    0.62
   5   7  -5    8.42    1.48
   5   7  -5    8.67    0.49
  -5  -7   5    8.75    0.44
   4   7  -5   29.55    1.11
   4   7  -5   27.61    2.45
  -4  -7   5   27.53    2.30
   3   7  -5   28.15    2.31
   3   7  -5   25.86    1.01
  -3  -7   5   25.30    2.12
  -3  -7   5   25.32    0.99
   2   7  -5   33.32    2.51
   2   7  -5   32.32    1.21
  -2  -7   5   34.16    1.22
  -2  -7   5   31.30    2.38
   1   7  -5   52.52    3.25
   1   7  -5   50.16    1.79
  -1  -7   5   53.27    3.24
  -1  -7   5   52.13    1.81
   0   7  -5   16.17    0.68
   0   7  -5   17.54    1.73
   0  -7   5   16.48    2.26
   0  -7   5   16.30    0.70
  -1   7  -5   49.66    1.75
  -1   7  -5   51.51    3.19
   1  -7   5   50.09    3.16
   1  -7   5   51.85    1.78
  -2   7  -5   92.37    3.08
  -2   7  -5   92.04    4.72
   2  -7   5   94.60    4.77
   2  -7   5   91.88    3.10
  -3   7  -5    1.88    0.21
   3  -7   5    1.13    0.64
   3  -7   5    1.56    0.23
   4  -7   5    4.37    0.35
   5  -7   5    6.75    0.44
   6  -7   5    0.48    0.19
   7  -7   5    1.68    0.27
   8   6  -5    5.45    0.42
   7   6  -5   17.37    0.78
   7   6  -5   17.04    2.09
  -7  -6   5   15.26    1.81
   6   6  -5    4.69    1.12
   6   6  -5    6.81    0.48
  -6  -6   5    5.14    1.47
  -6  -6   5    6.36    0.31
   5   6  -5   11.53    0.56
   5   6  -5    8.90    1.51
  -5  -6   5   10.97    0.49
  -5  -6   5   11.42    1.39
   4   6  -5    9.23    1.36
   4   6  -5    9.81    0.49
  -4  -6   5   10.18    0.47
  -4  -6   5    9.27    1.24
   3   6  -5   87.04    2.86
   3   6  -5   81.68    5.27
  -3  -6   5   84.26    2.84
  -3  -6   5   88.75    4.54
   2   6  -5   15.91    0.66
   2   6  -5   16.36    1.64
  -2  -6   5   16.48    1.56
  -2  -6   5   16.01    0.66
   1   6  -5   51.67    1.79
   1   6  -5   53.74    3.10
  -1  -6   5   53.94    1.80
  -1  -6   5   49.22    3.04
   0   6  -5    0.58    0.43
   0  -6   5    0.50    0.44
  -1   6  -5    2.45    0.21
  -1   6  -5    1.78    0.56
   1  -6   5    2.44    0.25
   1  -6   5    2.17    0.68
  -2   6  -5   15.11    1.55
  -2   6  -5   14.11    0.58
   2  -6   5   14.31    0.62
   2  -6   5   13.79    1.54
  -3   6  -5    9.91    1.35
  -3   6  -5    8.80    0.43
   3  -6   5    9.31    0.48
   3  -6   5    9.89    1.36
  -4   6  -5   52.45    3.26
   4  -6   5   53.87    1.87
   5  -6   5   19.56    1.03
   6  -6   5   14.53    0.71
   6  -6   5   15.43    0.71
   7  -6   5    0.34    0.18
   7  -6   5    0.28    0.19
   8   5  -5    1.68    0.24
   7   5  -5    4.66    0.36
   7   5  -5    4.07    1.04
  -7  -5   5    3.14    0.97
   6   5  -5   20.53    0.84
   6   5  -5   21.65    1.88
  -6  -5   5   21.14    1.80
  -6  -5   5   19.74    0.70
   5   5  -5   34.54    2.43
   5   5  -5   30.23    1.36
  -5  -5   5   31.72    2.25
  -5  -5   5   34.07    1.14
   4   5  -5   32.35    1.18
   4   5  -5   31.19    2.28
  -4  -5   5   32.64    1.14
   3   5  -5   15.74    0.64
   3   5  -5   14.19    1.47
  -3  -5   5   16.13    1.53
   2   5  -5   15.96    0.64
  -2  -5   5   16.13    1.48
  -2  -5   5   15.22    0.63
   1   5  -5   10.95    0.47
   1   5  -5   11.65    1.25
  -1  -5   5   10.74    1.23
  -1  -5   5   10.33    0.47
   0   5  -5   25.82    0.96
   0   5  -5   25.76    1.93
   0  -5   5   25.43    1.96
   0  -5   5   27.70    0.98
  -1   5  -5   87.19    2.86
  -1   5  -5   90.83    4.28
   1  -5   5   88.60    4.24
   1  -5   5   82.30    2.90
  -2   5  -5   12.65    1.36
  -2   5  -5   12.88    0.53
   2  -5   5   12.59    0.56
   2  -5   5   13.41    1.38
  -3   5  -5   27.46    2.14
  -3   5  -5   27.15    0.98
   3  -5   5   26.55    2.11
   3  -5   5   27.76    1.03
  -4   5  -5   41.14    2.71
   4  -5   5   40.30    1.45
   4  -5   5   40.28    2.72
  -5   5  -5   10.42    1.40
   5  -5   5    7.12    0.43
   6  -5   5    8.35    0.50
   6  -5   5    8.67    0.49
   7  -5   5    3.02    0.32
   7  -5   5    2.97    0.32
   9   4  -5   19.05    0.83
   8   4  -5    8.44    0.48
   8   4  -5   10.80    1.81
  -8  -4   5   10.92    1.43
   7   4  -5    5.63    1.11
   7   4  -5    5.47    0.37
  -7  -4   5    4.74    1.34
   6   4  -5   11.40    1.41
   6   4  -5   10.28    0.51
  -6  -4   5   13.36    1.32
   5   4  -5    1.81    0.21
   5   4  -5    1.32    0.54
  -5  -4   5    1.59    0.15
   4   4  -5   42.80    1.73
   4   4  -5   51.26    2.84
  -4  -4   5   54.14    1.67
  -4  -4   5   51.13    2.80
   3   4  -5  106.27    3.38
   3   4  -5  101.29    4.60
  -3  -4   5  105.12    3.39
  -3  -4   5  100.81    4.56
   2   4  -5   93.72    3.10
   2   4  -5   92.91    4.28
  -2  -4   5   97.15    3.09
  -2  -4   5   95.25    4.28
   1   4  -5  218.64    6.87
   1   4  -5  213.39    8.17
  -1  -4   5  216.28    8.18
  -1  -4   5  212.53    6.87
   0   4  -5   80.48    3.87
   0   4  -5   80.44    2.69
   0  -4   5   81.61    2.69
   0  -4   5   85.42    3.92
  -1   4  -5   43.65    2.54
   1  -4   5   43.39    2.56
   1  -4   5   43.14    1.49
  -2   4  -5   11.83    1.29
  -2   4  -5   10.70    0.46
   2  -4   5   10.96    0.49
   2  -4   5   10.48    1.24
  -3   4  -5   22.57    0.85
  -3   4  -5   25.72    1.91
   3  -4   5   22.97    0.90
   3  -4   5   24.89    1.91
  -4   4  -5   12.89    1.44
   4  -4   5   13.49    0.60
  -5   4  -5    1.25    0.62
   5  -4   5    1.55    0.21
   5  -4   5    1.63    0.24
  -6   4  -5   20.22    2.09
   6  -4   5   19.49    0.83
   6  -4   5   19.65    0.85
   7  -4   5    3.65    0.35
   7  -4   5    4.43    0.37
   9   3  -5    1.10    0.19
   8   3  -5    2.02    0.30
   8   3  -5    1.76    0.61
  -8  -3   5    2.11    0.63
   7   3  -5    9.86    0.48
   7   3  -5   10.04    1.19
  -7  -3   5    9.22    1.06
   6   3  -5    8.74    0.44
   6   3  -5   10.11    1.20
  -6  -3   5   11.60    1.18
   5   3  -5   65.63    2.18
  -5  -3   5   65.19    3.19
   4   3  -5    1.81    0.48
   4   3  -5    2.56    0.21
  -4  -3   5    2.79    0.17
  -4  -3   5    2.74    0.56
   3   3  -5   69.14    3.28
  -3  -3   5   69.23    2.26
   2   3  -5    7.41    0.91
   2   3  -5    7.40    0.35
  -2  -3   5    8.75    0.94
   1   3  -5   15.62    1.31
   1   3  -5   14.51    0.57
  -1  -3   5   14.20    0.56
   0   3  -5   26.98    1.79
   0   3  -5   26.99    0.95
   0  -3   5   27.17    0.95
   0  -3   5   25.19    1.77
  -1   3  -5    2.67    0.68
  -1   3  -5    3.56    0.21
   1  -3   5    3.17    0.22
   1  -3   5    3.52    0.71
  -2   3  -5   46.91    2.69
  -2   3  -5   46.47    1.58
   2  -3   5   49.24    2.79
   2  -3   5   44.99    1.59
  -3   3  -5   12.38    0.51
  -3   3  -5   13.66    1.31
   3  -3   5   12.07    0.54
   3  -3   5   12.56    1.34
  -4   3  -5   18.35    1.71
  -4   3  -5   17.21    2.28
   4  -3   5   18.90    0.76
   4  -3   5   17.71    0.73
  -5   3  -5    0.60    0.65
  -5   3  -5    0.07    0.57
  -6   3  -5    2.07    0.82
   6  -3   5    2.91    0.30
   6  -3   5    2.95    0.31
   7  -3   5    7.78    0.49
   8  -3   5    0.09    0.16
   9   2  -5    2.93    0.26
   8   2  -5    1.33    0.21
   7   2  -5   23.71    0.89
  -7  -2   5   24.43    1.46
   6   2  -5    8.88    0.40
   6   2  -5    6.77    0.91
  -6  -2   5    7.89    0.90
   5   2  -5   10.15    0.98
   5   2  -5    8.15    0.39
  -5  -2   5    9.40    0.92
   4   2  -5   39.54    1.43
   4   2  -5   41.06    2.19
  -4  -2   5   42.78    1.37
  -4  -2   5   46.68    2.55
  -4  -2   5   43.49    1.37
   3   2  -5   92.25    3.00
   3   2  -5   94.75    3.90
  -3  -2   5   90.46    2.97
  -3  -2   5   93.05    3.88
   2   2  -5   53.13    2.63
   2   2  -5   55.27    1.80
   1   2  -5   53.15    2.68
   1   2  -5   55.40    1.81
  -1  -2   5   55.16    2.71
  -1  -2   5   55.34    1.81
   0   2  -5   10.68    0.44
   0   2  -5   10.77    1.09
   0  -2   5   11.50    1.08
   0  -2   5   11.01    0.45
  -1   2  -5    9.19    0.38
  -1   2  -5    8.61    0.99
   1  -2   5    8.39    0.38
   1  -2   5    8.31    0.99
  -2   2  -5   37.33    2.27
  -2   2  -5   38.11    1.30
   2  -2   5   38.37    2.31
  -3   2  -5   40.96    2.42
   3  -2   5   37.88    1.37
   3  -2   5   38.80    1.36
  -4   2  -5    1.22    0.57
  -4   2  -5    1.44    0.54
   4  -2   5    1.55    0.22
   4  -2   5    1.39    0.21
  -5   2  -5   37.15    2.51
   5  -2   5   35.15    1.31
   5  -2   5   36.38    1.33
  -6   2  -5    4.74    1.05
   6  -2   5    3.76    0.40
   6  -2   5    5.25    0.37
   7  -2   5    9.93    0.58
   7  -2   5   12.04    0.59
   8  -2   5    0.22    0.21
   9   1  -5    0.54    0.13
   8   1  -5    4.38    0.28
   7   1  -5    7.01    0.39
   6   1  -5    6.07    0.63
   6   1  -5    5.94    0.30
  -6  -1   5    6.72    0.63
   5   1  -5   56.57    2.40
   5   1  -5   46.84    1.74
  -5  -1   5   56.96    2.39
   4   1  -5   26.27    0.94
   4   1  -5   27.52    1.52
  -4  -1   5   28.76    1.54
   3   1  -5   86.46    3.57
   3   1  -5   89.87    2.84
  -3  -1   5   87.26    2.81
  -3  -1   5   90.29    3.61
  -3  -1   5   87.13    2.81
   2   1  -5  235.75    8.25
  -2  -1   5  228.60    7.35
   1   1  -5    9.20    0.37
   1   1  -5    8.41    0.86
  -1  -1   5    9.02    0.36
  -1  -1   5    8.50    0.37
  -1  -1   5    9.64    0.90
   0   1  -5   56.74    2.95
   0   1  -5   58.24    1.91
   0  -1   5   58.36    1.91
   0  -1   5   58.94    1.92
   0  -1   5   57.11    2.80
  -1   1  -5  145.23    5.52
  -1   1  -5  134.31    4.34
   1  -1   5  130.55    5.42
   1  -1   5  134.88    4.35
   1  -1   5  131.36    4.34
  -2   1  -5   39.29    1.32
  -2   1  -5   33.26    2.09
  -2   1  -5   33.42    2.08
   2  -1   5   31.10    1.17
   2  -1   5   31.68    1.18
  -3   1  -5   59.27    3.13
   3  -1   5   58.71    1.97
   3  -1   5   57.33    1.98
  -4   1  -5    7.16    1.13
  -4   1  -5   10.59    1.25
   4  -1   5    9.20    0.45
  -5   1  -5   29.13    2.30
   5  -1   5   30.61    1.14
   5  -1   5   29.38    1.12
  -6   1  -5   -0.34    0.71
   6  -1   5    0.78    0.19
   6  -1   5    1.09    0.28
   7  -1   5    9.15    0.53
   7  -1   5    9.62    0.53
   8  -1   5    1.65    0.48
   8  -1   5    2.59    0.46
   9   0  -5   12.24    0.50
   8   0  -5   -0.17    0.09
   7   0  -5    0.10    0.08
   5   0  -5    2.16    0.33
   5   0  -5    1.50    0.14
   4   0  -5    0.08    0.06
   4   0  -5    0.20    0.16
  -4   0   5   -0.16    0.17
   3   0  -5    9.56    0.37
   3   0  -5   10.49    0.85
   2   0  -5   -0.06    0.17
   2   0  -5    0.08    0.06
  -2   0   5    0.26    0.20
  -2   0   5    0.06    0.06
  -2   0   5    0.10    0.06
   1   0  -5  281.03    9.82
  -1   0   5  281.59    9.81
   0   0  -5    0.05    0.07
   0   0  -5    0.10    0.23
   0   0   5   -0.08    0.08
   0   0   5   -0.06    0.31
   0   0   5    0.14    0.08
  -1   0  -5   30.49    1.90
  -1   0  -5   31.25    1.98
  -1   0  -5   32.29    1.09
   1   0   5   31.29    1.10
   1   0   5   31.15    1.09
  -2   0  -5   -0.03    0.25
  -2   0  -5    0.14    0.28
   2   0   5    0.01    0.08
   2   0   5   -0.01    0.09
  -3   0  -5    1.44    0.46
  -3   0  -5    1.70    0.70
   3   0   5    1.74    0.19
   3   0   5    1.81    0.21
  -4   0  -5    0.17    0.41
  -4   0  -5    0.50    0.47
   4   0   5    0.02    0.11
   4   0   5    0.01    0.12
   5   0   5   40.28    1.45
   5   0   5   40.23    1.47
  -6   0  -5    0.15    0.68
   6   0   5   -0.02    0.15
   6   0   5    0.26    0.17
   7   0   5    0.93    0.19
   7   0   5    1.01    0.21
   8   0   5   -0.40    0.22
   9  -1  -5    1.13    0.13
   7  -1  -5    6.62    0.28
   6  -1  -5    3.10    0.16
   5  -1  -5   42.03    1.37
   4  -1  -5   26.96    0.91
   4  -1  -5   26.16    1.21
   4  -1  -5   29.81    1.44
   3  -1  -5   83.56    3.27
   3  -1  -5   82.74    2.72
   3  -1  -5   85.91    3.29
   3  -1  -5   87.53    2.72
   2  -1  -5  234.35    7.99
   2  -1  -5  221.12    7.23
   2  -1  -5  229.66    8.00
  -2   1   5  228.28    7.21
   1  -1  -5    8.83    0.37
   1  -1  -5    8.99    0.86
   1  -1  -5    9.55    0.89
   1  -1  -5    8.81    0.36
  -1   1   5    8.56    0.36
   0  -1  -5   57.17    1.85
   0  -1  -5   51.19    3.60
   0  -1  -5   54.63    2.71
   0  -1  -5   57.53    1.86
   0   1   5   55.91    1.86
   0   1   5   57.81    1.85
  -1  -1  -5  133.34    4.34
  -1  -1  -5  139.23    5.48
  -1  -1  -5  132.98    4.33
  -1  -1  -5  137.67    5.47
   1   1   5  132.51    4.33
   1   1   5  134.37    4.34
  -2  -1  -5   29.79    2.01
  -2  -1  -5   32.14    2.04
   2   1   5   31.44    1.11
   2   1   5   31.04    1.10
  -3  -1  -5   62.89    3.27
  -3  -1  -5   60.00    3.24
   3   1   5   57.82    2.02
   3   1   5   60.41    2.04
  -4  -1  -5    8.35    1.22
   4   1   5    9.23    0.47
   4   1   5    9.43    0.46
  -5  -1  -5   29.00    2.29
  -5  -1  -5   27.48    2.27
   5   1   5   29.17    1.10
   5   1   5   27.95    1.10
  -6  -1  -5    0.73    0.76
   6   1   5    0.55    0.19
   6   1   5    0.78    0.19
   7   1   5    9.42    0.54
   7   1   5    8.68    0.53
   8   1   5    4.23    0.64
   8  -2  -5    0.75    0.07
   6  -2  -5    5.95    0.22
   5  -2  -5    7.14    0.31
   5  -2  -5    8.65    0.30
   4  -2  -5   38.17    1.37
   4  -2  -5   41.68    1.56
   4  -2  -5   45.66    1.36
   3  -2  -5   90.81    2.96
   3  -2  -5   91.29    3.50
   3  -2  -5   95.83    3.54
   2  -2  -5   56.34    2.51
   2  -2  -5   57.40    2.49
   2  -2  -5   52.95    1.80
   2  -2  -5   55.89    1.80
  -2   2   5   53.82    1.77
  -2   2   5   54.34    1.77
   1  -2  -5   51.85    1.76
   1  -2  -5   54.08    1.76
   1  -2  -5   51.62    2.51
  -1   2   5   55.59    1.76
   0  -2  -5   10.24    0.42
   0  -2  -5    9.76    1.01
   0  -2  -5   10.12    0.43
   0   2   5    9.66    0.97
   0   2   5   10.32    0.43
   0   2   5   10.51    0.42
  -1  -2  -5    8.81    1.00
  -1  -2  -5    8.31    0.39
   1   2   5    8.96    0.97
   1   2   5    8.62    0.39
   1   2   5    8.70    0.40
  -2  -2  -5   37.23    1.31
  -2  -2  -5   35.94    2.48
   2   2   5   37.48    1.32
   2   2   5   38.74    1.31
  -3  -2  -5   41.23    2.56
   3   2   5   37.27    1.36
   3   2   5   38.26    1.37
  -4  -2  -5    1.08    0.55
   4   2   5    1.13    0.18
   4   2   5    1.74    0.25
  -5  -2  -5   36.07    2.62
   5   2   5   36.27    1.37
   5   2   5   36.65    1.35
  -6  -2  -5    3.92    1.13
   6   2   5    4.82    0.39
   6   2   5    5.22    0.46
   7   2   5   10.75    0.61
   7   2   5   11.06    0.61
   8   2   5    0.41    0.33
   6  -3  -5   10.60    0.36
   5  -3  -5   69.76    2.22
   4  -3  -5    2.63    0.31
   4  -3  -5    2.80    0.15
   4  -3  -5    2.81    0.15
   3  -3  -5   69.33    2.86
   3  -3  -5   67.65    2.25
   3  -3  -5   71.18    2.25
   3  -3  -5   70.51    2.84
   2  -3  -5    7.35    0.32
   2  -3  -5    7.48    0.77
   2  -3  -5    7.40    0.31
  -2   3   5    6.33    0.70
  -2   3   5    7.41    0.29
  -2   3   5    7.37    0.29
   1  -3  -5   13.66    0.53
   1  -3  -5   13.43    0.54
   1  -3  -5   14.23    1.16
  -1   3   5   14.62    0.53
  -1   3   5   14.16    1.16
   0  -3  -5   26.53    1.77
   0  -3  -5   26.54    0.96
   0   3   5   26.66    0.95
   0   3   5   27.53    1.77
   0   3   5   27.43    0.96
  -1  -3  -5    2.68    0.60
  -1  -3  -5    3.50    0.23
   1   3   5    3.43    0.24
   1   3   5    3.35    0.23
   1   3   5    2.96    0.65
  -2  -3  -5   46.50    1.62
  -2  -3  -5   48.62    2.81
   2   3   5   46.41    1.62
   2   3   5   46.64    1.62
   2   3   5   47.35    2.80
  -3  -3  -5   12.28    0.53
  -3  -3  -5   12.58    1.37
   3   3   5   12.03    0.55
   3   3   5   11.68    0.54
   3   3   5   10.91    1.49
  -4  -3  -5   19.58    1.81
   4   3   5   18.68    0.79
   4   3   5   18.99    0.80
  -5  -3  -5    1.33    0.59
  -5  -3  -5    0.17    0.69
   5   3   5    1.35    0.22
   5   3   5    1.83    0.27
  -6  -3  -5   -0.48    1.20
   7   3   5    9.40    0.58
   7   3   5    9.32    0.57
   8   3   5    0.07    0.20
   6  -4  -5    8.96    0.32
   5  -4  -5    1.08    0.11
   4  -4  -5   42.87    1.57
   4  -4  -5   52.36    2.01
   4  -4  -5   49.71    1.99
   3  -4  -5  105.42    4.03
   3  -4  -5   93.57    3.26
  -3   4   5  106.07    4.05
   2  -4  -5  100.89    4.03
   2  -4  -5   93.23    3.10
  -2   4   5   93.95    3.97
  -2   4   5   94.03    3.06
  -2   4   5   96.54    3.07
   1  -4  -5  215.62    6.80
   1  -4  -5  208.20    7.89
  -1   4   5  216.95    6.78
  -1   4   5  211.32    7.93
   0  -4  -5   80.50    2.67
   0  -4  -5   80.50    3.80
   0   4   5   80.30    2.65
   0   4   5   83.12    3.85
   0   4   5   80.52    2.66
  -1  -4  -5   42.49    1.46
  -1  -4  -5   42.20    2.54
   1   4   5   40.96    1.45
   1   4   5   40.60    2.54
   1   4   5   42.06    1.45
  -2  -4  -5   10.72    0.50
  -2  -4  -5   11.51    1.27
   2   4   5   10.57    1.30
   2   4   5   10.17    0.49
   2   4   5   10.98    0.49
  -3  -4  -5   22.25    1.90
  -3  -4  -5   22.19    0.87
   3   4   5   22.15    0.89
   3   4   5   21.55    0.89
   3   4   5   26.56    2.57
  -4  -4  -5   14.35    1.59
   4   4   5   13.64    0.65
   4   4   5   13.93    0.64
   4   4   5   13.24    1.68
  -5  -4  -5    0.34    0.82
   5   4   5    1.64    0.24
   5   4   5    1.26    0.21
  -6  -4  -5   21.97    2.28
   6   4   5   18.46    0.90
   6   4   5   19.29    0.88
   7   4   5    4.11    0.41
   7   4   5    3.63    0.40
   7  -5  -5    2.47    0.13
   7  -5  -5    2.39    0.12
   6  -5  -5   17.81    0.62
   5  -5  -5   29.27    1.00
   4  -5  -5   29.82    1.56
   4  -5  -5   32.31    1.07
   3  -5  -5   15.55    1.18
   3  -5  -5   15.00    0.58
  -3   5   5   14.60    1.13
   2  -5  -5   15.91    1.32
   2  -5  -5   15.80    0.61
  -2   5   5   15.70    0.57
  -2   5   5   14.25    1.32
  -2   5   5   15.68    0.57
   1  -5  -5   11.12    0.49
   1  -5  -5   11.67    1.18
  -1   5   5   11.38    1.14
  -1   5   5   11.25    0.47
   0  -5  -5   24.50    1.89
   0  -5  -5   26.77    0.96
   0   5   5   25.73    1.90
   0   5   5   26.81    0.93
   0   5   5   22.98    1.03
  -1  -5  -5   89.51    4.35
  -1  -5  -5   88.99    2.93
   1   5   5   88.64    4.31
   1   5   5   86.63    2.92
   1   5   5   87.84    2.92
  -2  -5  -5   14.55    1.50
  -2  -5  -5   12.52    0.57
   2   5   5   13.24    1.56
   2   5   5   12.43    0.57
   2   5   5   12.20    0.57
  -3  -5  -5   28.41    2.22
  -3  -5  -5   27.12    1.04
   3   5   5   24.65    2.18
   3   5   5   27.60    1.06
   3   5   5   27.65    1.06
  -4  -5  -5   48.68    3.50
   4   5   5   41.21    1.57
   4   5   5   42.13    1.58
  -5  -5  -5    6.07    1.21
  -5  -5  -5    7.65    0.42
   5   5   5    5.97    1.31
   5   5   5    6.81    0.48
   5   5   5    7.81    0.48
   6   5   5    8.98    0.55
   6   5   5    8.53    0.56
   7   5   5    4.88    0.63
   7   5   5    3.51    0.40
   7  -6  -5   10.23    0.45
   6  -6  -5    5.51    0.27
   5  -6  -5   10.38    0.43
   4  -6  -5    9.40    0.92
   4  -6  -5    9.54    0.43
  -4   6   5   10.46    0.94
   3  -6  -5   88.52    3.89
   3  -6  -5   87.88    2.88
  -3   6   5   87.39    3.87
   2  -6  -5   16.11    1.40
   2  -6  -5   16.81    0.66
  -2   6   5   15.51    1.37
  -2   6   5   16.28    0.61
  -2   6   5   16.52    0.61
   1  -6  -5   53.37    1.81
   1  -6  -5   52.03    2.95
  -1   6   5   52.46    2.99
  -1   6   5   52.23    1.77
   0  -6  -5    0.19    0.14
   0  -6  -5   -0.30    0.32
   0   6   5   -0.01    0.09
   0   6   5    0.42    0.34
   0   6   5    0.02    0.10
  -1  -6  -5    2.34    0.25
  -1  -6  -5    1.22    0.60
   1   6   5    2.36    0.23
   1   6   5    2.69    0.71
   1   6   5    2.42    0.24
  -2  -6  -5   14.90    0.64
  -2  -6  -5   15.76    1.73
   2   6   5   12.44    1.54
   2   6   5   12.43    0.80
  -3  -6  -5    9.44    0.51
  -3  -6  -5    9.05    1.43
   3   6   5    9.07    1.45
   3   6   5   10.15    0.53
  -4  -6  -5   52.79    1.83
  -4  -6  -5   47.07    3.40
   4   6   5   54.87    1.87
   4   6   5   50.74    1.85
   4   6   5   46.80    3.43
  -5  -6  -5   18.83    0.84
  -5  -6  -5   20.94    2.57
   5   6   5   21.21    0.92
   5   6   5   20.57    0.92
   6   6   5   16.43    0.79
   6   6   5   14.60    0.79
   7   6   5    0.23    0.20
   8  -7  -5   15.42    0.55
   7  -7  -5    7.25    0.33
   6  -7  -5   12.86    0.53
   5  -7  -5    8.37    0.40
   5  -7  -5    8.46    0.74
   4  -7  -5   27.32    1.02
  -4   7   5   29.19    1.89
   3  -7  -5   24.38    1.78
   3  -7  -5   24.55    0.94
  -3   7   5   26.94    1.82
  -3   7   5   26.00    0.84
  -3   7   5   24.68    0.83
   2  -7  -5   33.49    1.21
   2  -7  -5   32.08    2.24
  -2   7   5   34.08    1.15
  -2   7   5   31.89    2.21
  -2   7   5   33.54    1.15
   1  -7  -5   51.60    1.80
   1  -7  -5   51.13    3.08
  -1   7   5   52.92    3.08
  -1   7   5   51.65    1.77
   0  -7  -5   16.29    1.69
   0  -7  -5   15.60    0.69
   0   7   5   15.80    0.67
   0   7   5   16.69    0.67
   0   7   5   15.17    1.60
  -1  -7  -5   49.87    3.25
   1   7   5   48.78    3.18
   1   7   5   48.47    1.72
  -2  -7  -5   91.39    3.07
  -2  -7  -5   90.75    4.84
   2   7   5   91.87    3.07
   2   7   5   88.75    4.85
  -3  -7  -5    1.38    0.72
  -3  -7  -5    1.32    0.22
   3   7   5    0.92    0.74
   3   7   5    1.61    0.23
  -4  -7  -5    4.47    0.35
  -4  -7  -5    4.43    1.13
   4   7   5    2.25    1.08
   4   7   5    4.73    0.40
   4   7   5    4.13    0.38
  -5  -7  -5    4.22    1.23
  -5  -7  -5    6.36    0.42
   5   7   5    6.68    0.48
   5   7   5    6.64    0.48
   5   7   5    7.18    1.60
  -6  -7  -5    0.43    0.17
   6   7   5    0.73    0.23
   6   7   5    0.28    0.21
   7   7   5    2.66    0.38
   8  -8  -5    7.49    0.34
   7  -8  -5    0.55    0.13
   6  -8  -5    5.70    0.32
   5  -8  -5    2.55    0.24
   4  -8  -5   54.84    1.89
   4  -8  -5   57.06    3.06
  -4   8   5   52.92    2.87
   3  -8  -5    1.68    0.68
   3  -8  -5    1.74    0.24
  -3   8   5    2.10    0.14
  -3   8   5    1.46    0.85
  -3   8   5    2.10    0.14
   2  -8  -5   45.13    2.87
   2  -8  -5   43.63    1.62
  -2   8   5   43.06    2.82
  -2   8   5   49.98    1.62
  -2   8   5   44.99    1.56
   1  -8  -5   19.61    0.81
   1  -8  -5   19.27    1.93
  -1   8   5   20.19    1.89
  -1   8   5   16.89    0.83
  -1   8   5   21.17    0.78
   0  -8  -5   42.27    2.94
   0  -8  -5   43.60    1.58
   0   8   5   43.06    2.97
   0   8   5   43.68    1.55
   0   8   5   43.90    1.55
  -1  -8  -5   20.28    0.91
  -1  -8  -5   19.76    2.06
   1   8   5   21.68    0.86
   1   8   5   20.09    2.02
  -2  -8  -5   27.91    3.06
  -2  -8  -5   34.26    1.32
   2   8   5   32.41    1.24
   2   8   5   31.40    3.53
  -3  -8  -5   21.84    0.91
  -3  -8  -5   20.60    2.30
   3   8   5   20.24    0.90
   3   8   5   17.47    2.12
  -4  -8  -5    7.46    0.47
   4   8   5    6.37    0.48
   4   8   5    6.33    1.36
   5   8   5   14.79    0.77
   5   8   5   14.00    0.75
  -6  -8  -5   14.54    0.85
   6   8   5   16.60    0.84
   7  -9  -5   13.31    0.58
   6  -9  -5    9.48    0.47
   5  -9  -5    9.13    0.47
   4  -9  -5   23.86    0.95
   3  -9  -5   12.63    0.60
   3  -9  -5   12.61    2.43
  -3   9   5   11.41    1.47
  -3   9   5   13.18    0.48
  -3   9   5   12.98    0.48
   2  -9  -5   40.44    2.86
   2  -9  -5   43.74    1.60
  -2   9   5   45.70    1.55
  -2   9   5   44.68    3.22
  -2   9   5   44.98    1.53
   1  -9  -5   15.53    1.73
   1  -9  -5   13.80    0.67
  -1   9   5   16.69    1.74
  -1   9   5   13.73    0.62
  -1   9   5   14.44    0.63
   0  -9  -5   12.39    0.62
   0  -9  -5   12.59    1.61
   0   9   5   11.94    0.57
   0   9   5   11.37    1.58
   0   9   5   12.09    0.59
  -1  -9  -5    1.44    0.24
  -1  -9  -5    2.01    0.77
   1   9   5    0.10    0.59
   1   9   5    1.59    0.24
  -2  -9  -5   19.83    2.32
  -2  -9  -5   20.19    1.08
   2   9   5   15.93    2.14
   2   9   5   18.81    0.83
  -3  -9  -5   28.09    2.67
  -3  -9  -5   28.52    1.15
   3   9   5   29.79    1.16
   3   9   5   21.20    2.50
  -4  -9  -5   14.24    0.72
  -4  -9  -5   14.84    2.45
   4   9   5   14.20    0.74
   4   9   5   11.76    2.07
   5   9   5    8.29    0.73
   6   9   5    7.60    0.56
   7 -10  -5    6.57    0.54
   6 -10  -5    4.56    0.34
   5 -10  -5   17.46    0.76
   4 -10  -5    7.04    0.44
   3 -10  -5   11.17    0.58
  -3  10   5   11.02    0.44
   2 -10  -5   24.03    1.01
  -2  10   5   27.36    3.46
  -2  10   5   23.93    0.92
   1 -10  -5    3.90    0.93
   1 -10  -5    3.89    0.35
  -1  10   5    3.51    0.28
  -1  10   5    4.01    1.02
   0 -10  -5   41.39    1.54
   0 -10  -5   38.06    4.52
   0  10   5   41.50    1.49
   0  10   5   37.55    3.16
  -1 -10  -5   22.36    0.96
  -1 -10  -5   21.28    2.39
   1  10   5   19.62    2.31
  -2 -10  -5   15.02    0.75
  -2 -10  -5   12.92    1.99
   2  10   5   16.37    2.17
   2  10   5   15.38    0.79
  -3 -10  -5   14.98    0.78
  -3 -10  -5   18.46    2.35
   3  10   5   12.52    2.23
   3  10   5   16.28    0.81
  -4 -10  -5    3.04    0.35
  -5 -10  -5    3.65    0.36
   5  10   5    3.19    0.41
   6 -11  -5    8.84    0.51
   5 -11  -5   10.36    0.56
   4 -11  -5   21.57    0.93
   3 -11  -5   16.02    0.76
  -3  11   5   15.48    0.59
   2 -11  -5    4.29    0.38
  -2  11   5    4.19    0.29
   1 -11  -5    9.92    0.59
  -1  11   5   10.21    0.52
   0 -11  -5   25.65    1.10
   0  11   5   25.01    1.03
   0  11   5   25.64    2.54
  -1 -11  -5   15.40    0.76
  -1 -11  -5   13.73    2.13
   1  11   5   12.54    2.15
  -2 -11  -5   13.71    0.71
  -2 -11  -5    8.11    2.20
   2  11   5   11.61    2.72
  -3 -11  -5    1.78    0.27
  -3 -11  -5    3.00    1.30
   3  11   5    3.06    1.26
  -4 -11  -5    4.18    0.42
   5  11   5    2.08    0.31
   5 -12  -5    4.11    0.38
   4 -12  -5    3.49    0.38
   3 -12  -5   22.28    0.97
  -3  12   5   20.61    0.79
   2 -12  -5   29.72    1.26
  -2  12   5   31.19    1.34
   1 -12  -5   12.06    0.71
  -1  12   5   12.23    0.59
   0 -12  -5    3.02    0.37
   0  12   5    3.02    0.29
  -1 -12  -5    1.60    0.27
   1  12   5    1.43    0.23
  -2 -12  -5    6.05    0.48
  -3 -12  -5    5.57    0.47
  -4 -12  -5   22.99    1.29
   4  12   5   26.78    1.32
   4 -13  -5    8.77    0.57
   3 -13  -5    1.07    0.25
   2 -13  -5    1.84    0.29
  -2  13   5    1.99    0.24
   1 -13  -5    0.13    0.19
  -1  13   5    0.25    0.12
   0  13   5    8.28    0.49
  -1 -13  -5   11.73    0.70
   1  13   5   11.55    0.64
  -2 -13  -5   13.41    0.76
   2  13   5   14.52    0.76
  -3 -13  -5    4.24    0.46
   3  13   5    6.14    0.48
   3 -14  -5    1.21    0.30
   2 -14  -5   11.01    0.67
   1 -14  -5    0.90    0.25
   0 -14  -5    6.60    0.52
  -1 -14  -5    3.72    0.41
  -2 -14   6    4.00    0.43
  -1 -14   6    3.72    0.58
   0 -14   6    4.04    0.43
   1 -14   6    4.36    0.44
  -4 -13   6    3.64    0.41
  -3 -13   6    4.48    0.43
  -2 -13   6    6.58    0.51
  -1 -13   6    9.18    0.60
   1 -13   6    0.31    0.20
   2 -13   6    1.79    0.31
  -4 -12   6    9.00    0.57
   2  12  -6    0.66    1.69
  -2 -12   6    1.99    0.30
  -2 -12   6    1.65    1.24
   1  12  -6   -1.05    1.35
   0 -12   6    0.37    0.18
   2 -12   6    0.20    0.19
   3 -12   6    4.25    0.41
   4 -12   6    0.99    0.32
   5  11  -6    2.69    0.38
   4  11  -6    6.90    0.70
  -4 -11   6    7.33    0.48
   3  11  -6   21.73    2.91
   3  11  -6   25.09    1.06
  -3 -11   6   22.84    2.76
  -3 -11   6   25.16    1.06
   2  11  -6    3.26    1.25
  -2 -11   6    1.61    0.93
  -2 -11   6    2.40    0.33
   1  11  -6   13.98    2.28
  -1 -11   6   12.00    0.67
  -1 -11   6   15.81    2.59
   0  11  -6   11.50    2.01
   0 -11   6   13.61    2.50
   0 -11   6   13.49    0.70
   1 -11   6    0.63    0.20
   2 -11   6    5.53    0.46
   3 -11   6    6.81    0.49
   4 -11   6    1.06    0.24
   6  10  -6    2.56    0.38
  -6 -10   6    2.17    0.28
   5  10  -6    2.19    0.34
  -5 -10   6    1.64    0.25
   4  10  -6    0.94    1.21
   4  10  -6    2.51    0.32
  -4 -10   6    1.00    0.97
  -4 -10   6    2.82    0.31
   3  10  -6   15.63    2.29
   3  10  -6   17.59    0.83
  -3 -10   6   15.84    2.52
  -3 -10   6   19.61    0.84
   2  10  -6    4.40    0.37
   2  10  -6    4.52    1.11
  -2 -10   6    4.79    1.24
  -2 -10   6    4.86    0.39
   1  10  -6   17.07    0.78
   1  10  -6   21.57    2.26
  -1 -10   6   17.24    2.15
  -1 -10   6   17.36    0.81
   0  10  -6   -0.97    0.77
   0 -10   6    0.22    0.19
   0 -10   6   -0.15    0.69
  -1  10  -6   39.98    3.40
   1 -10   6   38.38    3.88
   1 -10   6   39.64    1.51
   2 -10   6    0.24    0.18
   3 -10   6    0.67    0.21
   4 -10   6    2.41    0.34
   5 -10   6    0.97    0.22
   6   9  -6    3.37    0.36
  -6  -9   6    3.05    0.28
   5   9  -6    1.74    0.41
  -5  -9   6    1.55    0.21
  -5  -9   6    3.00    0.97
   4   9  -6   19.04    2.43
   4   9  -6   22.10    0.94
  -4  -9   6   21.33    0.90
  -4  -9   6   21.97    2.34
   3   9  -6    2.24    1.02
   3   9  -6    2.69    0.30
  -3  -9   6    1.43    0.69
  -3  -9   6    3.07    0.31
   2   9  -6    1.00    0.19
   2   9  -6    0.49    0.66
  -2  -9   6    0.68    0.18
  -2  -9   6    1.86    0.93
   1   9  -6    1.71    0.22
   1   9  -6    1.58    0.80
  -1  -9   6    1.56    0.24
  -1  -9   6    1.45    0.75
   0   9  -6    2.21    0.25
   0  -9   6    2.03    0.28
   0  -9   6    1.87    0.72
  -1   9  -6   15.27    2.02
   1  -9   6   16.30    0.75
   1  -9   6   15.63    2.60
  -2   9  -6    5.95    1.46
   2  -9   6    7.43    0.47
   3  -9   6   30.79    1.24
   4  -9   6    2.30    0.32
   5  -9   6   13.75    0.72
   6  -9   6    0.84    0.22
   7   8  -6   12.74    0.69
   6   8  -6    1.96    0.29
  -6  -8   6    2.17    1.24
   5   8  -6   24.32    2.41
   5   8  -6   23.87    1.02
  -5  -8   6   24.14    0.96
  -5  -8   6   25.07    2.37
   4   8  -6    4.27    1.12
  -4  -8   6    2.85    0.23
  -4  -8   6    1.90    0.81
   3   8  -6   18.27    2.13
   3   8  -6   19.19    1.09
  -3  -8   6   21.15    0.85
  -3  -8   6   21.30    2.05
   2   8  -6   28.36    2.56
   2   8  -6   29.78    1.17
  -2  -8   6   30.15    2.54
  -2  -8   6   32.71    1.19
   1   8  -6   17.19    1.93
   1   8  -6   16.72    0.72
  -1  -8   6   14.70    2.63
   0   8  -6    3.07    0.87
   0   8  -6    3.32    0.28
   0  -8   6    3.59    0.95
   0  -8   6    3.64    0.31
  -1   8  -6    5.01    0.33
  -1   8  -6    6.34    1.26
   1  -8   6    4.85    0.37
   1  -8   6    4.63    1.10
  -2   8  -6    5.66    1.29
   2  -8   6    7.00    1.25
   2  -8   6    6.53    0.43
   3  -8   6   35.33    1.35
   4  -8   6    5.73    0.42
   5  -8   6    0.05    0.17
   6  -8   6   -0.10    0.16
   8   7  -6    0.56    0.22
   7   7  -6    4.57    0.39
   6   7  -6    8.51    0.51
   6   7  -6    9.86    1.67
  -6  -7   6    8.43    0.42
  -6  -7   6    7.08    1.43
   5   7  -6   15.19    0.69
   5   7  -6   11.35    1.69
  -5  -7   6   15.50    0.64
  -5  -7   6   12.57    2.47
   4   7  -6    2.76    0.84
   4   7  -6    3.78    0.33
  -4  -7   6    3.43    0.82
   3   7  -6   62.23    2.17
   3   7  -6   64.91    3.83
  -3  -7   6   62.79    3.72
  -3  -7   6   61.08    2.15
   2   7  -6   61.24    2.19
   2   7  -6   64.91    3.87
  -2  -7   6   63.71    2.19
  -2  -7   6   65.93    3.80
   1   7  -6   48.20    3.15
   1   7  -6   47.78    1.69
  -1  -7   6   48.72    1.71
  -1  -7   6   47.95    3.18
   0   7  -6   10.70    1.54
   0   7  -6   10.26    0.51
   0  -7   6   11.48    0.62
   0  -7   6   12.50    1.58
  -1   7  -6    8.65    1.35
  -1   7  -6   10.02    0.47
   1  -7   6    9.66    0.50
   1  -7   6    9.67    1.47
  -2   7  -6    1.59    0.67
  -2   7  -6    2.25    0.22
   2  -7   6    1.84    0.24
   2  -7   6    2.13    0.68
  -3   7  -6    0.51    0.71
   3  -7   6    0.81    0.69
   3  -7   6    0.82    0.20
   4  -7   6    1.19    0.22
   5  -7   6    6.48    0.44
   6  -7   6    4.76    0.40
   6  -7   6    4.66    0.41
   8   6  -6    0.95    0.20
   7   6  -6   14.35    2.06
   7   6  -6   10.53    0.57
  -7  -6   6    7.62    1.59
   6   6  -6   16.62    1.92
   6   6  -6   15.06    0.71
  -6  -6   6   13.93    2.01
  -6  -6   6   15.47    0.59
   5   6  -6   10.64    1.56
   5   6  -6    9.61    0.51
  -5  -6   6    9.71    1.32
  -5  -6   6    9.99    0.46
   4   6  -6   17.57    1.87
   4   6  -6   18.96    0.79
  -4  -6   6   19.91    0.76
  -4  -6   6   18.98    1.76
   3   6  -6   11.15    0.53
   3   6  -6    9.59    1.34
  -3  -6   6   10.87    1.87
  -3  -6   6   11.32    0.51
   2   6  -6    1.71    0.22
   2   6  -6    2.61    0.77
  -2  -6   6    1.88    0.22
  -2  -6   6    1.43    0.56
   1   6  -6    2.19    0.72
   1   6  -6    2.63    0.25
  -1  -6   6    2.51    0.25
  -1  -6   6    1.86    0.67
   0   6  -6    8.55    1.30
   0   6  -6    9.35    0.45
   0  -6   6    9.66    0.49
   0  -6   6   10.99    1.39
  -1   6  -6   20.66    0.84
  -1   6  -6   24.51    2.01
   1  -6   6   21.97    1.95
   1  -6   6   22.15    0.88
  -2   6  -6   47.88    3.10
  -2   6  -6   48.79    1.67
   2  -6   6   48.61    1.71
   2  -6   6   46.79    3.09
  -3   6  -6    9.73    0.46
  -3   6  -6   13.42    2.50
   3  -6   6    9.61    1.55
   3  -6   6    9.67    0.51
   4  -6   6    4.00    0.34
  -5   6  -6    1.05    0.82
   5  -6   6    2.03    0.29
   6  -6   6   12.45    0.67
   6  -6   6   13.36    0.66
   7  -6   6    4.18    0.41
   9   5  -6   12.05    0.79
   8   5  -6    9.79    0.54
   7   5  -6   34.07    2.67
   7   5  -6   35.62    1.32
  -7  -5   6   34.75    2.54
   6   5  -6    1.83    0.25
   6   5  -6    1.44    0.73
  -6  -5   6    1.07    0.14
  -6  -5   6    1.64    0.12
  -6  -5   6    0.29    0.64
   5   5  -6   30.75    1.28
   5   5  -6   33.14    2.45
  -5  -5   6   34.62    2.34
  -5  -5   6   33.17    1.15
   4   5  -6    0.62    0.15
   4   5  -6    0.44    0.45
  -4  -5   6    0.74    0.13
   3   5  -6  103.11    4.95
   3   5  -6  103.91    3.47
  -3  -5   6  110.32    4.97
   2   5  -6    6.19    1.03
   2   5  -6    6.60    0.35
  -2  -5   6    6.08    0.34
  -2  -5   6    4.95    0.96
   1   5  -6   93.91    4.57
   1   5  -6   95.24    3.14
  -1  -5   6   98.03    4.62
  -1  -5   6   94.80    3.14
   0   5  -6    0.19    0.13
   0   5  -6    0.12    0.32
   0  -5   6    0.17    0.11
   0  -5   6    0.60    0.48
  -1   5  -6   59.12    3.67
  -1   5  -6   60.03    1.98
   1  -5   6   57.79    2.02
   1  -5   6   54.94    3.84
  -2   5  -6   52.63    3.17
  -2   5  -6   50.94    1.75
   2  -5   6   51.50    1.78
   2  -5   6   49.90    3.11
  -3   5  -6   71.43    3.96
  -3   5  -6   61.85    2.38
   3  -5   6   76.25    4.07
   3  -5   6   77.74    2.44
  -4   5  -6   19.97    2.01
   4  -5   6   14.45    2.40
   4  -5   6   19.15    0.79
  -5   5  -6   13.75    1.81
   5  -5   6   14.08    0.88
   5  -5   6   13.40    0.66
   6  -5   6    4.39    0.38
   6  -5   6    5.36    0.40
   7  -5   6    3.29    0.41
   9   4  -6    2.45    0.29
   8   4  -6    5.54    0.37
  -8  -4   6    4.32    1.35
   7   4  -6    4.46    0.33
   6   4  -6   31.79    2.27
   6   4  -6   31.53    1.16
  -6  -4   6   30.79    2.16
   5   4  -6   16.17    1.64
   5   4  -6   16.71    0.69
  -5  -4   6   17.16    0.62
  -5  -4   6   17.84    2.29
   4   4  -6   46.23    2.71
   4   4  -6   42.85    1.57
  -4  -4   6   45.96    1.51
  -4  -4   6   43.43    2.58
   3   4  -6    5.17    0.86
   3   4  -6    4.21    0.27
  -3  -4   6    2.90    0.66
   2   4  -6   56.60    1.89
  -2  -4   6   54.76    1.88
  -2  -4   6   56.64    3.06
   1   4  -6   37.81    2.40
   1   4  -6   35.53    1.26
  -1  -4   6   35.22    1.26
  -1  -4   6   35.50    2.31
   0   4  -6  227.84    8.85
   0   4  -6  228.37    7.36
   0  -4   6  233.18    8.92
   0  -4   6  233.04    7.37
  -1   4  -6   16.60    0.67
  -1   4  -6   17.66    1.60
   1  -4   6   18.41    1.64
  -2   4  -6   35.68    1.25
  -2   4  -6   36.01    2.42
   2  -4   6   36.70    2.49
   2  -4   6   34.23    1.27
  -3   4  -6   11.09    1.35
  -3   4  -6   10.49    0.46
   3  -4   6   10.70    0.51
   3  -4   6    7.87    1.25
  -4   4  -6    1.77    0.64
  -4   4  -6    2.18    0.68
   4  -4   6    2.90    0.28
   5  -4   6    2.89    0.31
   5  -4   6    3.01    0.30
  -6   4  -6    9.47    1.99
   6  -4   6   11.18    0.59
   6  -4   6   10.84    0.57
   7  -4   6    7.57    0.49
   7  -4   6    7.18    0.48
   9   3  -6    2.97    0.28
   8   3  -6    1.68    0.23
  -8  -3   6    1.48    0.57
   7   3  -6    6.14    0.97
   7   3  -6    6.45    0.37
  -7  -3   6    5.26    0.94
   6   3  -6   22.99    1.79
   6   3  -6   25.02    0.91
  -6  -3   6   23.38    1.68
   5   3  -6   11.66    1.23
   5   3  -6    9.63    0.44
  -5  -3   6    8.82    0.33
  -5  -3   6   10.27    1.08
  -5  -3   6   10.07    0.33
   4   3  -6   67.83    3.28
   4   3  -6   61.40    2.17
  -4  -3   6   66.22    2.13
  -4  -3   6   65.96    3.24
   3   3  -6   59.91    3.10
   3   3  -6   61.45    2.08
  -3  -3   6   65.07    2.06
   2   3  -6   76.58    3.62
   2   3  -6   75.14    2.45
  -2  -3   6   73.42    2.44
  -2  -3   6   72.27    3.54
   1   3  -6    3.90    0.24
   1   3  -6    3.69    0.77
  -1  -3   6    3.59    0.24
  -1  -3   6    5.00    0.77
   0   3  -6    1.63    0.49
   0   3  -6    1.92    0.18
   0  -3   6    2.00    0.19
   0  -3   6    2.36    0.62
  -1   3  -6   46.77    2.71
  -1   3  -6   42.37    1.68
   1  -3   6   44.39    2.66
   1  -3   6   45.75    1.54
  -2   3  -6    5.75    0.98
  -2   3  -6    4.90    0.28
   2  -3   6    6.12    1.00
   2  -3   6    4.16    0.29
  -3   3  -6   25.75    0.92
  -3   3  -6   23.33    1.96
   3  -3   6   25.14    0.95
  -4   3  -6   84.89    4.29
  -4   3  -6   71.76    5.23
   4  -3   6   80.37    2.73
   4  -3   6   83.34    2.72
  -5   3  -6   18.65    1.88
   5  -3   6   16.81    0.74
   5  -3   6   16.24    0.75
  -6   3  -6    1.60    0.88
   6  -3   6    2.45    0.31
   6  -3   6    2.55    0.31
   7  -3   6   12.88    0.65
   7  -3   6   11.83    0.65
   9   2  -6    2.79    0.24
   8   2  -6   37.21    1.32
   7   2  -6    0.93    0.16
   7   2  -6    1.19    0.44
  -7  -2   6    1.03    0.41
   6   2  -6   97.87    3.21
   6   2  -6   98.60    4.12
  -6  -2   6   98.32    4.08
   5   2  -6    4.81    0.27
   5   2  -6    4.66    0.79
  -5  -2   6    4.17    0.74
   4   2  -6   30.13    1.96
   4   2  -6   30.93    1.10
  -4  -2   6   34.04    2.25
  -4  -2   6   31.59    1.05
  -4  -2   6   32.38    1.05
   3   2  -6    3.77    0.65
   3   2  -6    3.50    0.22
  -3  -2   6    3.69    0.20
  -3  -2   6    3.59    0.21
  -3  -2   6    3.58    0.63
   2   2  -6  122.87    5.12
   2   2  -6  123.65    4.03
  -2  -2   6  129.29    5.16
   1   2  -6    9.10    0.40
  -1  -2   6    9.65    1.04
  -1  -2   6    8.89    0.39
   0   2  -6  159.83    6.29
   0   2  -6  153.56    4.98
   0  -2   6  155.37    6.24
   0  -2   6  152.66    4.98
  -1   2  -6   65.79    3.36
  -1   2  -6   66.01    2.19
   1  -2   6   64.23    3.37
   1  -2   6   66.61    2.19
  -2   2  -6  154.90    5.07
  -2   2  -6  152.65    6.48
   2  -2   6  151.30    5.10
   2  -2   6  172.38    7.74
   2  -2   6  159.56    5.10
  -3   2  -6    3.42    0.92
  -3   2  -6    1.36    0.54
   3  -2   6    2.57    0.25
   3  -2   6    2.03    0.22
  -4   2  -6   82.40    4.33
  -4   2  -6   87.58    4.37
   4  -2   6   85.55    2.84
   4  -2   6   82.97    2.85
  -5   2  -6    4.45    0.93
   5  -2   6    5.53    0.42
   5  -2   6    6.59    0.40
  -6   2  -6   11.03    1.80
   6  -2   6   15.40    0.69
   6  -2   6   15.09    0.71
   7  -2   6    0.54    0.19
   7  -2   6    0.44    0.19
   9   1  -6    7.46    0.37
   8   1  -6    8.73    0.41
   7   1  -6   49.12    1.71
   6   1  -6    1.29    0.36
  -6  -1   6    0.85    0.29
   5   1  -6   86.12    3.57
   5   1  -6   86.19    2.80
  -5  -1   6   86.26    3.56
   4   1  -6   47.75    2.37
  -4  -1   6   50.41    2.43
   3   1  -6   37.06    2.04
   3   1  -6   36.63    1.28
  -3  -1   6   37.30    2.04
  -3  -1   6   39.75    1.27
  -3  -1   6   39.08    1.26
   2   1  -6   89.68    2.95
   2   1  -6   94.30    3.95
  -2  -1   6   89.84    2.95
  -2  -1   6   91.16    2.95
   1   1  -6  165.62    5.26
   1   1  -6  163.88    6.37
  -1  -1   6  162.81    6.36
  -1  -1   6  164.68    5.26
   0   1  -6   35.48    2.14
   0   1  -6   34.72    1.18
   0  -1   6   33.02    1.17
   0  -1   6   33.61    1.18
   0  -1   6   32.51    2.07
  -1   1  -6  170.83    6.81
  -1   1  -6  172.83    5.49
   1  -1   6  173.65    5.50
   1  -1   6  169.11    5.49
   1  -1   6  169.44    6.83
  -2   1  -6   15.72    0.61
  -2   1  -6   14.56    1.41
  -2   1  -6   15.01    1.41
   2  -1   6   14.81    0.65
   2  -1   6   15.93    0.64
  -3   1  -6   81.47    4.12
  -3   1  -6   82.10    4.11
   3  -1   6   82.51    2.76
   3  -1   6   84.91    2.78
  -4   1  -6    7.11    1.17
  -4   1  -6   10.08    1.27
   4  -1   6    8.62    0.47
   4  -1   6    8.21    0.44
  -5   1  -6   31.47    3.57
  -5   1  -6   24.39    2.29
   5  -1   6   27.40    1.03
   5  -1   6   23.93    1.07
  -6   1  -6    9.23    1.64
   6  -1   6    7.17    0.47
   6  -1   6    7.48    0.46
   7  -1   6    5.96    0.45
   7  -1   6    6.68    0.46
   9   0  -6    0.07    0.08
   7   0  -6   12.01    0.47
   5   0  -6   84.16    3.12
   5   0  -6   73.00    2.53
  -5   0   6   78.67    3.07
   4   0  -6  143.02    4.64
   4   0  -6  147.07    5.36
  -4   0   6  146.54    5.39
   3   0  -6   51.28    1.67
   3   0  -6   49.17    2.39
  -3   0   6   51.37    1.64
   2   0  -6  184.11    5.94
   2   0  -6  188.92    6.93
  -2   0   6  186.44    5.92
  -2   0   6  186.75    5.93
   1   0  -6   38.32    2.17
   1   0  -6   38.43    1.32
  -1   0   6   39.45    1.32
  -1   0   6   39.45    1.31
  -1   0   6   38.19    2.16
   0   0  -6    1.12    0.44
   0   0  -6    1.28    0.15
   0   0   6    1.34    0.16
   0   0   6    1.30    0.15
  -1   0  -6   13.71    1.30
  -1   0  -6   14.04    0.56
  -1   0  -6   14.22    1.34
   1   0   6   14.25    0.57
   1   0   6   14.18    0.58
  -2   0  -6   11.81    1.32
  -2   0  -6   11.73    1.26
  -2   0  -6   12.73    0.53
   2   0   6   13.49    0.56
  -3   0  -6   31.83    2.31
  -3   0  -6   34.85    2.38
   3   0   6   33.31    1.21
   3   0   6   33.74    1.23
  -4   0  -6   26.02    2.15
   4   0   6   27.99    1.05
   4   0   6   26.27    1.02
  -5   0  -6   29.40    2.54
  -5   0  -6   34.49    2.78
   5   0   6   34.83    1.28
   5   0   6   35.71    1.31
  -6   0  -6   21.37    2.33
   6   0   6   27.36    1.26
   6   0   6   24.25    1.01
   7   0   6    0.17    0.17
   7   0   6    0.00    0.17
   9  -1  -6    3.87    0.22
   8  -1  -6    8.70    0.35
   7  -1  -6   47.39    1.55
   5  -1  -6   66.83    2.83
   5  -1  -6   85.23    2.51
   5  -1  -6   80.94    2.73
   4  -1  -6   48.82    2.11
   4  -1  -6   46.80    2.09
   3  -1  -6   37.56    1.25
   3  -1  -6   36.16    1.88
   3  -1  -6   37.37    1.24
   3  -1  -6   36.40    1.88
  -3   1   6   36.74    1.18
  -3   1   6   37.47    1.18
   2  -1  -6   94.21    2.98
   2  -1  -6   89.71    2.98
   2  -1  -6   92.57    3.87
   2  -1  -6   94.34    3.87
  -2   1   6   92.24    2.96
  -2   1   6   90.71    2.96
   1  -1  -6  159.26    5.23
   1  -1  -6  163.16    5.22
   1  -1  -6  163.34    6.28
   1  -1  -6  166.39    6.30
  -1   1   6  165.02    5.22
   0  -1  -6   31.49    2.42
   0  -1  -6   32.56    1.17
   0  -1  -6   35.91    2.10
   0  -1  -6   33.66    1.16
   0   1   6   33.17    1.15
   0   1   6   33.68    1.17
  -1  -1  -6  166.43    5.43
  -1  -1  -6  167.31    6.73
  -1  -1  -6  170.60    5.43
  -1  -1  -6  170.33    6.77
   1   1   6  169.96    5.44
   1   1   6  169.74    5.43
  -2  -1  -6   16.52    1.51
   2   1   6   15.96    0.65
   2   1   6   15.18    0.66
  -3  -1  -6   80.63    4.18
  -3  -1  -6   84.38    4.26
   3   1   6   84.62    2.81
   3   1   6   86.21    2.82
  -4  -1  -6    7.46    1.26
   4   1   6    8.34    0.45
   4   1   6    8.59    0.47
  -5  -1  -6   23.91    2.15
  -5  -1  -6   25.41    2.39
   5   1   6   26.76    1.04
   5   1   6   26.58    1.06
   6   1   6    7.41    0.48
   6   1   6    7.31    0.47
   7   1   6    7.44    0.50
   7   1   6    7.12    0.52
   8  -2  -6   38.13    1.23
   7  -2  -6    0.83    0.10
   6  -2  -6   93.24    2.97
   5  -2  -6    5.11    0.23
   4  -2  -6   30.82    1.51
   4  -2  -6   31.17    1.04
   4  -2  -6   31.19    1.05
   4  -2  -6   31.17    1.50
   3  -2  -6    4.39    0.30
   3  -2  -6    3.88    0.21
   3  -2  -6    4.42    0.59
   3  -2  -6    4.22    0.75
   2  -2  -6  125.60    4.00
   2  -2  -6  125.32    4.03
   2  -2  -6  121.10    4.90
   2  -2  -6  121.90    4.92
  -2   2   6  126.88    3.98
  -2   2   6  126.52    3.98
   1  -2  -6    9.21    0.98
   1  -2  -6    9.26    0.39
   1  -2  -6    8.75    0.39
   1  -2  -6    8.24    0.94
  -1   2   6    8.96    0.38
   0  -2  -6  138.83    7.12
   0  -2  -6  146.78    4.81
   0  -2  -6  148.44    6.00
   0  -2  -6  155.60    4.81
   0   2   6  153.03    4.80
   0   2   6  151.85    4.81
  -1  -2  -6   65.35    3.36
  -1  -2  -6   61.85    3.26
  -1  -2  -6   63.55    2.15
   1   2   6   64.07    2.15
   1   2   6   64.87    2.14
  -2  -2  -6  155.30    6.57
  -2  -2  -6  160.71    6.62
  -2  -2  -6  152.36    5.06
   2   2   6  157.84    5.07
   2   2   6  157.21    5.07
  -3  -2  -6    1.70    0.56
  -3  -2  -6    2.02    0.59
   3   2   6    2.36    0.25
   3   2   6    2.53    0.26
  -4  -2  -6   81.87    4.42
  -4  -2  -6   84.76    4.46
   4   2   6   84.55    2.84
   4   2   6   85.30    2.86
  -5  -2  -6    3.54    1.11
   5   2   6    5.51    0.39
   5   2   6    6.45    0.43
   6   2   6   15.02    0.72
   6   2   6   14.37    0.72
   7   2   6    0.42    0.21
   7   2   6    0.36    0.20
   7  -3  -6    6.52    0.24
   6  -3  -6   22.72    0.76
   5  -3  -6   10.53    0.42
   5  -3  -6    9.47    0.38
   4  -3  -6   67.24    2.66
   4  -3  -6   64.05    2.14
   4  -3  -6   66.01    2.13
   4  -3  -6   66.00    2.65
   3  -3  -6   64.07    2.09
   3  -3  -6   65.08    2.10
   3  -3  -6   62.83    2.84
   3  -3  -6   64.11    2.85
   2  -3  -6   75.35    3.39
   2  -3  -6   76.00    3.37
   2  -3  -6   75.73    2.44
   2  -3  -6   70.80    2.45
  -2   3   6   74.94    2.42
  -2   3   6   75.99    2.42
   1  -3  -6    3.85    0.23
   1  -3  -6    3.77    0.24
   1  -3  -6    3.69    0.68
  -1   3   6    3.95    0.64
  -1   3   6    4.07    0.24
   0  -3  -6    2.11    0.61
   0  -3  -6    1.79    0.20
   0   3   6    1.71    0.49
   0   3   6    2.03    0.20
   0   3   6    1.89    0.18
  -1  -3  -6   46.89    2.78
  -1  -3  -6   45.77    1.58
   1   3   6   46.76    1.57
   1   3   6   44.43    2.69
   1   3   6   44.06    1.57
  -2  -3  -6    5.07    0.95
  -2  -3  -6    4.71    0.32
   2   3   6    4.93    0.96
   2   3   6    4.64    0.31
   2   3   6    4.22    0.30
  -3  -3  -6   23.51    2.05
  -3  -3  -6   24.98    0.95
   3   3   6   24.59    0.97
   3   3   6   24.84    0.96
  -4  -3  -6   83.64    4.50
  -4  -3  -6   85.88    4.59
   4   3   6   83.19    2.86
   4   3   6   85.51    2.88
   5   3   6   17.00    0.78
   5   3   6   16.67    0.76
   6   3   6    2.66    0.34
   6   3   6    2.53    0.32
   7   3   6   14.03    0.71
   7   3   6   11.88    0.73
   6  -4  -6   30.65    1.02
   5  -4  -6   17.05    0.61
   4  -4  -6   42.28    2.00
   4  -4  -6   43.63    1.47
   4  -4  -6   44.71    1.46
   4  -4  -6   44.89    2.05
   3  -4  -6    4.94    0.68
   3  -4  -6    4.12    0.23
   3  -4  -6    4.18    0.24
   3  -4  -6    3.19    0.62
   2  -4  -6   51.26    2.83
   2  -4  -6   51.96    1.84
  -2   4   6   48.39    3.47
  -2   4   6   57.20    1.76
  -2   4   6   55.97    1.76
   1  -4  -6   35.42    2.18
  -1   4   6   35.05    1.21
  -1   4   6   35.06    2.17
   0  -4  -6  231.86    8.82
   0  -4  -6  229.87    7.37
   0   4   6  233.78    7.35
   0   4   6  231.46    8.80
   0   4   6  224.28    7.49
  -1  -4  -6   15.84    1.56
  -1  -4  -6   16.59    0.69
   1   4   6   17.16    0.68
   1   4   6   17.01    1.62
   1   4   6   16.34    0.68
  -2  -4  -6   39.14    2.60
  -2  -4  -6   35.54    1.29
   2   4   6   32.33    1.31
   2   4   6   35.49    1.29
   2   4   6   36.89    2.61
  -3  -4  -6    9.00    1.39
  -3  -4  -6   11.17    0.53
   3   4   6   10.97    0.53
   3   4   6    9.34    1.46
   3   4   6   10.31    0.54
  -4  -4  -6    2.81    1.12
   4   4   6    2.34    0.29
   4   4   6    2.38    0.29
  -5  -4  -6    2.45    0.85
   5   4   6    3.02    0.32
   5   4   6    2.55    0.33
   6   4   6   11.45    0.65
   6   4   6   12.25    0.65
   7   4   6    7.77    0.54
   7  -5  -6   31.74    1.05
   6  -5  -6    1.39    0.14
   5  -5  -6   31.93    1.10
   4  -5  -6    0.80    0.33
   4  -5  -6    0.74    0.33
   4  -5  -6    0.71    0.12
   3  -5  -6  105.56    4.30
   3  -5  -6  105.19    3.26
  -3   5   6  104.40    4.28
  -3   5   6   86.76    3.15
   2  -5  -6    5.53    0.87
   2  -5  -6    6.18    0.33
  -2   5   6    6.29    0.29
  -2   5   6    4.77    0.80
  -2   5   6    6.41    0.29
   1  -5  -6   85.57    4.97
  -1   5   6   97.55    3.07
  -1   5   6   97.01    4.88
   0  -5  -6    0.86    0.46
   0  -5  -6    0.39    0.15
   0   5   6    0.25    0.10
   0   5   6    0.22    0.36
   0   5   6    0.32    0.12
  -1  -5  -6   60.64    2.07
  -1  -5  -6   59.48    3.43
   1   5   6   59.22    2.06
   1   5   6   59.18    3.43
   1   5   6   62.09    2.06
  -2  -5  -6   51.42    1.77
  -2  -5  -6   56.81    3.33
   2   5   6   49.04    3.18
   2   5   6   46.34    1.84
   2   5   6   48.15    1.79
  -3  -5  -6   75.75    2.60
  -3  -5  -6   76.20    4.30
   3   5   6   75.42    2.61
   3   5   6   76.20    4.33
   3   5   6   78.46    2.62
  -4  -5  -6   17.37    0.76
  -4  -5  -6   17.21    2.02
   4   5   6   19.19    0.81
   4   5   6   17.20    2.06
   4   5   6   17.92    0.81
  -5  -5  -6   11.11    1.95
   5   5   6   14.42    0.71
   5   5   6   14.21    0.71
   6   5   6    4.99    0.44
   6   5   6    5.70    0.45
   7   5   6    7.17    0.52
   7  -6  -6   10.87    0.43
   6  -6  -6   16.09    0.61
   5  -6  -6   11.78    0.78
   5  -6  -6   10.75    0.47
   4  -6  -6   21.43    1.44
   4  -6  -6   17.91    0.73
   3  -6  -6   10.87    0.49
   3  -6  -6   11.72    1.16
  -3   6   6   10.87    1.10
  -3   6   6   10.59    0.38
   2  -6  -6    1.91    0.22
   2  -6  -6    1.67    0.54
  -2   6   6    1.82    0.17
  -2   6   6    2.07    0.17
  -2   6   6    1.31    0.50
   1  -6  -6    3.01    0.74
   1  -6  -6    2.72    0.25
  -1   6   6    2.79    0.23
  -1   6   6    2.45    0.67
   0  -6  -6    9.82    0.57
   0  -6  -6   10.15    1.41
   0   6   6    9.86    0.46
   0   6   6    9.64    0.47
   0   6   6    8.19    1.85
  -1  -6  -6   20.82    0.86
  -1  -6  -6   21.36    2.01
   1   6   6   21.52    0.85
   1   6   6   22.64    2.03
   1   6   6   20.44    0.85
  -2  -6  -6   47.44    3.24
  -2  -6  -6   49.54    1.74
   2   6   6   46.75    1.72
   2   6   6   49.95    3.28
  -3  -6  -6   12.12    1.63
  -3  -6  -6    9.66    0.54
   3   6   6   10.21    0.55
   3   6   6   10.01    0.54
   3   6   6    9.66    1.50
  -4  -6  -6    3.01    0.93
  -4  -6  -6    3.60    0.33
   4   6   6    4.29    0.37
   4   6   6    3.69    1.08
   4   6   6    3.81    0.37
  -5  -6  -6    0.43    0.96
  -5  -6  -6    2.00    0.25
   5   6   6    1.79    0.30
   5   6   6    2.90    1.24
   5   6   6    1.75    0.27
   6   6   6   15.20    0.76
   6   6   6   12.37    0.75
   7   6   6    4.59    0.45
   8  -7  -6    1.45    0.13
   7  -7  -6    3.68    0.23
   5  -7  -6   16.46    1.20
   5  -7  -6   15.67    1.13
   5  -7  -6   14.31    0.61
   4  -7  -6    3.12    0.26
   4  -7  -6    2.39    0.55
  -4   7   6    4.39    0.80
   3  -7  -6   61.27    3.26
   3  -7  -6   64.96    2.13
  -3   7   6   59.89    2.01
  -3   7   6   62.75    2.02
  -3   7   6   63.41    3.31
   2  -7  -6   65.08    2.19
   2  -7  -6   61.54    3.45
  -2   7   6   62.94    2.12
  -2   7   6   66.23    3.49
  -2   7   6   63.87    2.12
   1  -7  -6   49.30    1.73
   1  -7  -6   48.86    3.03
  -1   7   6   49.32    3.04
  -1   7   6   48.55    1.69
   0  -7  -6    9.97    1.42
   0  -7  -6   11.10    0.55
   0   7   6   10.97    0.52
   0   7   6   10.89    0.51
   0   7   6   11.23    1.37
  -1  -7  -6    9.92    1.48
  -1  -7  -6    9.24    0.52
   1   7   6    9.34    1.46
   1   7   6    9.28    0.50
   1   7   6   10.12    0.51
  -2  -7  -6    0.45    0.66
  -2  -7  -6    1.53    0.23
   2   7   6    0.25    0.70
   2   7   6    1.94    0.27
   2   7   6    1.87    0.25
  -3  -7  -6    0.91    0.75
  -3  -7  -6    0.92    0.21
   3   7   6    0.95    0.21
   3   7   6    0.96    0.22
   3   7   6    0.59    0.77
  -4  -7  -6    1.46    0.93
  -4  -7  -6    1.53    0.24
   4   7   6    1.26    0.24
   4   7   6    1.02    0.94
   4   7   6    1.03    0.23
  -5  -7  -6    5.73    0.55
   5   7   6    6.72    0.48
   5   7   6    5.95    0.46
   6   7   6    4.81    0.45
   8  -8  -6    2.45    0.19
   7  -8  -6   15.31    0.62
   6  -8  -6    1.59    0.20
   5  -8  -6   26.86    1.02
   4  -8  -6    4.78    0.33
  -4   8   6    3.66    0.79
   3  -8  -6   22.07    0.88
   3  -8  -6   24.00    1.93
  -3   8   6   21.89    0.76
  -3   8   6   20.66    1.79
  -3   8   6   21.48    0.76
   2  -8  -6   31.82    1.20
   2  -8  -6   30.47    2.36
  -2   8   6   29.18    2.29
  -2   8   6   32.14    1.13
  -2   8   6   32.33    1.13
   1  -8  -6   16.41    1.80
   1  -8  -6   16.96    0.74
  -1   8   6   16.21    1.74
  -1   8   6   15.82    0.80
   0  -8  -6    3.69    0.34
   0  -8  -6    2.17    0.83
   0   8   6    2.08    0.72
   0   8   6    3.20    0.28
   0   8   6    3.86    0.30
  -1  -8  -6    6.94    1.32
  -1  -8  -6    4.99    0.37
   1   8   6    4.08    0.98
   1   8   6    4.83    0.36
   1   8   6    4.53    0.34
  -2  -8  -6    5.63    1.17
  -2  -8  -6    7.10    0.47
   2   8   6    6.70    0.45
   2   8   6    6.73    1.31
   2   8   6    7.29    0.45
  -3  -8  -6   34.75    1.33
   3   8   6   28.97    3.14
   3   8   6   33.68    1.34
   3   8   6   35.23    1.34
  -4  -8  -6    5.61    0.43
  -4  -8  -6    5.00    1.32
   4   8   6    6.64    1.54
   4   8   6    6.25    0.47
   4   8   6    6.87    0.49
  -5  -8  -6   -0.02    0.20
   5   8   6    0.09    0.25
   5   8   6   -0.07    0.20
   6   8   6    0.14    0.20
   7  -9  -6    6.38    0.38
   6  -9  -6    3.51    0.29
   5  -9  -6    1.71    0.24
   4  -9  -6   22.33    0.91
   3  -9  -6    2.84    0.30
  -3   9   6    2.85    0.18
   2  -9  -6   -0.41    0.54
   2  -9  -6    0.80    0.20
  -2   9   6    0.69    0.13
  -2   9   6    0.76    0.54
   1  -9  -6    1.69    0.25
   1  -9  -6    1.38    1.34
  -1   9   6    2.58    0.85
  -1   9   6    1.77    0.32
  -1   9   6    1.75    0.21
   0  -9  -6    1.85    0.82
   0  -9  -6    2.51    0.31
   0   9   6    3.00    0.90
   0   9   6    2.32    0.26
   0   9   6    2.29    0.26
  -1  -9  -6   17.85    2.00
  -1  -9  -6   16.55    0.79
   1   9   6   16.08    0.76
   1   9   6   16.40    2.10
   1   9   6   18.37    0.78
  -2  -9  -6    5.84    1.30
  -2  -9  -6    7.21    0.48
   2   9   6    6.87    0.47
   2   9   6    7.55    1.49
   2   9   6    6.18    0.62
  -3  -9  -6   32.71    3.00
   3   9   6   31.47    1.28
   3   9   6   30.33    1.27
   3   9   6   29.80    3.12
  -4  -9  -6    1.54    0.25
  -4  -9  -6    0.58    1.68
   4   9   6    1.50    0.26
  -5  -9  -6   12.84    0.67
   5   9   6   13.84    0.76
   7 -10  -6    1.00    0.26
   6 -10  -6    2.23    0.27
   5 -10  -6    2.38    0.28
   4 -10  -6    2.43    0.29
   3 -10  -6   19.45    0.85
  -3  10   6   18.83    0.69
   2 -10  -6    4.63    0.39
  -2  10   6    4.62    0.30
   1 -10  -6   16.46    2.46
   1 -10  -6   18.49    0.83
  -1  10   6   17.82    2.09
  -1  10   6   17.41    0.75
   0 -10  -6    1.88    0.74
   0  10   6    0.96    0.72
  -1 -10  -6   40.73    1.54
  -1 -10  -6   34.46    3.46
   1  10   6   41.35    1.52
   1  10   6   39.02    3.28
  -2 -10  -6    0.58    0.20
  -2 -10  -6    1.10    0.89
   2  10   6    0.66    0.90
   2  10   6    0.50    0.20
  -3 -10  -6    0.75    0.25
  -3 -10  -6    1.90    1.15
   3  10   6    1.50    0.26
   3  10   6    2.42    1.26
  -4 -10  -6    2.28    0.33
   4  10   6    2.55    0.35
   5  10   6    1.07    0.26
   6 -11  -6    1.52    0.26
   5 -11  -6    1.38    0.23
   4 -11  -6    8.29    0.51
   3 -11  -6   27.30    1.10
  -3  11   6   24.84    0.92
   2 -11  -6    2.89    0.40
  -2  11   6    3.19    0.25
   1 -11  -6   12.82    0.68
  -1  11   6   11.91    0.59
   0 -11  -6   14.05    0.73
   0  11   6   13.32    0.66
  -1 -11  -6    0.63    0.22
  -1 -11  -6   -0.99    1.16
   1  11   6    0.29    0.93
   1  11   6    0.81    0.19
  -2 -11  -6    6.46    1.60
  -2 -11  -6    5.27    0.45
   2  11   6    5.34    0.44
   2  11   6    7.34    1.60
  -3 -11  -6    6.46    0.49
   3  11   6    6.41    0.49
  -4 -11  -6    0.66    0.36
   4  11   6    0.89    0.23
   5 -12  -6    4.23    0.39
   4 -12  -6   10.61    0.61
   3 -12  -6    0.17    0.19
   2 -12  -6    2.36    0.35
  -2  12   6    2.36    0.34
   1 -12  -6    1.47    0.30
  -1  12   6    1.22    0.18
   0 -12  -6    0.19    0.19
   0  12   6    0.48    0.15
  -1 -12  -6    5.53    0.46
   1  12   6    4.75    0.39
  -2 -12  -6   -0.03    0.16
   2  12   6    0.39    0.18
  -3 -12  -6    4.86    0.46
   3  12   6    3.53    0.39
   4 -13  -6    4.89    0.48
   3 -13  -6    3.96    0.42
   2 -13  -6    7.37    0.54
  -2  13   6    6.87    0.50
   1 -13  -6   10.21    0.63
  -1  13   6    9.41    0.51
   0 -13  -6    0.16    0.20
   0  13   6   -0.02    0.10
  -1 -13  -6    0.18    0.22
   1  13   6    0.76    0.19
  -2 -13  -6    1.30    0.25
   2  13   6    1.67    0.26
   2 -14  -6    3.51    0.43
   1 -14  -6    3.82    0.43
   0 -14  -6    4.93    0.47
  -1 -14  -6    3.73    0.41
  -1 -14   7    6.29    0.50
  -3 -13   7    1.25    0.24
  -2 -13   7   15.24    0.82
  -1 -13   7    0.58    0.21
   0 -13   7   22.65    1.07
   1 -13   7    3.60    0.39
   2 -13   7   13.51    0.78
  -4 -12   7    0.14    0.17
  -3 -12   7    3.56    0.44
   2  12  -7    6.32    1.66
  -2 -12   7    3.20    1.37
  -2 -12   7    5.44    0.46
  -1 -12   7    6.07    0.48
   0 -12   7    0.16    0.16
   1 -12   7   12.91    0.72
   2 -12   7   10.93    0.66
   3 -12   7    5.05    0.47
   4  11  -7   13.79    0.71
  -4 -11   7   13.30    0.70
  -3 -11   7    0.49    0.18
  -3 -11   7   -1.49    1.13
   2  11  -7   13.59    2.36
  -2 -11   7   12.96    0.71
  -2 -11   7   14.46    2.13
   1  11  -7    0.52    1.17
  -1 -11   7    1.81    0.95
  -1 -11   7    0.89    0.23
   0 -11   7    7.55    0.51
   1 -11   7    2.15    0.33
   2 -11   7   18.46    0.89
   3 -11   7    3.58    0.40
   4 -11   7    8.96    0.59
  -6 -10   7    4.55    0.42
   5  10  -7   16.54    0.82
  -5 -10   7   16.41    0.76
   4  10  -7   23.83    2.84
   4  10  -7   19.26    0.90
  -4 -10   7   19.12    0.86
  -4 -10   7   16.03    2.50
   3  10  -7   31.18    1.29
  -3 -10   7   37.79    3.46
  -3 -10   7   31.71    1.28
   2  10  -7   14.38    2.16
   2  10  -7   12.20    0.68
  -2 -10   7   12.53    2.01
  -2 -10   7   12.59    0.74
   1  10  -7   48.10    3.81
  -1 -10   7   52.88    1.87
  -1 -10   7   48.32    3.63
   0  10  -7    3.31    1.40
   0 -10   7    4.98    1.20
   0 -10   7    4.44    0.40
   1 -10   7   25.07    1.08
   2 -10   7   11.20    0.64
   3 -10   7   13.46    0.71
   4 -10   7    6.33    0.48
   5 -10   7    9.20    0.62
   6   9  -7   17.40    0.83
  -6  -9   7   15.48    0.80
   5   9  -7    0.29    0.17
  -5  -9   7    0.28    0.83
  -5  -9   7    0.13    0.13
   4   9  -7   29.06    2.91
   4   9  -7   30.65    1.21
  -4  -9   7   30.57    1.18
  -4  -9   7   26.03    2.63
   3   9  -7   -0.05    0.13
   3   9  -7    1.28    0.82
  -3  -9   7    0.21    0.78
  -3  -9   7    0.01    0.15
   2   9  -7   23.44    0.99
   2   9  -7   18.79    3.55
  -2  -9   7   24.78    1.01
  -2  -9   7   26.54    2.58
   1   9  -7   16.25    2.15
   1   9  -7   17.44    0.79
  -1  -9   7   16.47    2.04
  -1  -9   7   18.19    0.80
   0   9  -7   37.28    1.40
   0   9  -7   32.84    2.90
   0  -9   7   39.50    1.44
   0  -9   7   37.85    3.02
  -1   9  -7    3.38    1.09
   1  -9   7    7.31    1.49
   1  -9   7    5.52    0.42
   2  -9   7   21.99    0.96
   3  -9   7    2.38    0.35
   4  -9   7    6.11    0.46
   5  -9   7    0.91    0.23
   7   8  -7    8.07    0.55
   6   8  -7    6.84    0.49
  -6  -8   7    6.68    0.48
   5   8  -7    4.50    1.34
   5   8  -7    5.36    0.40
  -5  -8   7    4.38    1.14
  -5  -8   7    5.08    0.35
   4   8  -7   39.18    1.51
   4   8  -7   38.04    3.18
  -4  -8   7   44.39    3.22
   3   8  -7    5.57    0.39
   3   8  -7    4.85    1.10
  -3  -8   7    5.61    0.38
  -3  -8   7    4.04    1.09
   2   8  -7   32.06    2.72
   2   8  -7   32.18    1.21
  -2  -8   7   29.35    2.60
  -2  -8   7   31.29    1.21
   1   8  -7    5.65    0.37
   1   8  -7    5.21    1.20
  -1  -8   7    4.74    1.09
  -1  -8   7    5.28    0.39
   0   8  -7   11.65    1.53
   0   8  -7   10.03    0.52
   0  -8   7    9.95    1.63
   0  -8   7   10.38    0.55
  -1   8  -7   21.30    0.89
  -1   8  -7   22.09    2.35
   1  -8   7   22.79    0.94
   1  -8   7   21.60    2.32
  -2   8  -7   21.98    2.28
   2  -8   7   21.73    2.30
   2  -8   7   21.38    0.92
   3  -8   7   22.14    0.96
   4  -8   7    5.21    0.43
   5  -8   7    2.58    0.35
   6  -8   7    3.46    0.38
   7   7  -7   -0.03    0.16
   6   7  -7   42.79    1.54
   6   7  -7   41.40    3.26
  -6  -7   7   39.44    1.41
  -6  -7   7   34.37    2.98
   5   7  -7    2.79    0.31
   5   7  -7    1.69    0.88
  -5  -7   7    1.41    0.88
  -5  -7   7    2.13    0.24
   4   7  -7   22.82    0.92
  -4  -7   7   20.21    2.09
   3   7  -7   31.55    1.19
   3   7  -7   31.09    2.57
  -3  -7   7   30.50    2.47
  -3  -7   7   31.09    1.18
   2   7  -7   85.43    2.95
   2   7  -7   87.25    4.78
  -2  -7   7   88.18    4.73
  -2  -7   7   88.84    2.95
   1   7  -7    8.43    1.41
   1   7  -7    8.97    0.47
  -1  -7   7    9.40    0.49
  -1  -7   7    9.24    1.40
   0   7  -7   98.84    5.09
   0   7  -7   91.51    3.15
   0  -7   7   95.36    5.04
   0  -7   7   93.47    3.18
  -1   7  -7    9.85    1.51
  -1   7  -7   10.12    0.54
   1  -7   7    9.23    0.51
   1  -7   7    8.82    1.53
  -2   7  -7    2.16    0.88
   2  -7   7    2.98    1.64
   2  -7   7    3.84    0.34
   3  -7   7    2.85    0.32
   4  -7   7   17.40    0.84
   5  -7   7    3.11    0.35
   6  -7   7   12.48    0.67
   8   6  -7    7.43    0.50
   7   6  -7    3.90    0.35
  -7  -6   7    1.86    1.77
   6   6  -7    0.89    0.83
   6   6  -7    0.61    0.18
  -6  -6   7    0.60    0.11
  -6  -6   7    0.64    0.77
   5   6  -7   42.25    3.12
   5   6  -7   46.76    1.64
  -5  -6   7   44.55    1.56
   4   6  -7   18.16    0.75
   4   6  -7   14.48    1.76
  -4  -6   7   17.77    0.71
  -4  -6   7   15.89    1.68
   3   6  -7  128.48    7.63
   3   6  -7  119.47    3.89
  -3  -6   7  116.73    3.87
  -3  -6   7  108.73    5.50
   2   6  -7   14.46    0.65
   2   6  -7   14.45    1.64
  -2  -6   7   15.06    0.65
  -2  -6   7   15.78    1.60
   1   6  -7   27.04    2.22
   1   6  -7   25.34    1.00
  -1  -6   7   26.96    1.01
  -1  -6   7   24.86    2.19
   0   6  -7   40.97    1.46
   0   6  -7   40.92    2.89
   0  -6   7   41.91    3.47
   0  -6   7   40.18    1.51
  -1   6  -7   31.97    1.18
  -1   6  -7   31.24    2.48
   1  -6   7   32.88    1.21
   1  -6   7   30.77    2.50
  -2   6  -7    7.56    1.30
  -2   6  -7    7.52    0.41
   2  -6   7    9.44    1.41
   2  -6   7    7.77    0.45
  -3   6  -7   37.15    2.76
   3  -6   7   34.10    1.32
   3  -6   7   35.57    2.81
   4  -6   7    5.15    0.40
   5  -6   7    5.62    0.44
   5  -6   7    6.98    0.46
   6  -6   7    1.61    0.24
   6  -6   7    1.03    0.22
   8   5  -7   13.41    0.65
   7   5  -7    8.30    0.49
   7   5  -7    8.89    1.66
  -7  -5   7    8.33    1.48
   6   5  -7   11.95    0.57
   6   5  -7   11.80    1.59
  -6  -5   7   11.43    0.42
  -6  -5   7    9.75    1.44
   5   5  -7    1.79    0.24
   5   5  -7    2.19    0.70
  -5  -5   7    1.91    0.19
   4   5  -7    7.71    1.19
   4   5  -7    6.92    0.40
  -4  -5   7    6.44    0.35
   3   5  -7   20.85    0.84
   3   5  -7   22.22    1.92
  -3  -5   7   21.44    1.84
   2   5  -7   12.77    0.57
   2   5  -7   12.49    1.47
  -2  -5   7   13.24    0.57
  -2  -5   7   13.10    1.42
   1   5  -7   67.46    3.71
   1   5  -7   67.28    2.30
  -1  -5   7   69.72    3.80
  -1  -5   7   68.57    2.30
   0   5  -7   39.35    2.68
   0   5  -7   38.85    1.39
   0  -5   7   38.02    2.70
   0  -5   7   40.21    1.41
  -1   5  -7    7.08    1.18
  -1   5  -7    6.94    0.38
   1  -5   7    7.06    0.40
   1  -5   7    7.72    1.19
  -2   5  -7   49.66    1.79
  -2   5  -7   55.11    3.34
   2  -5   7   53.81    3.31
   2  -5   7   50.97    1.82
  -3   5  -7    7.98    1.70
  -3   5  -7    8.23    0.42
   3  -5   7    8.18    0.46
   3  -5   7    5.16    1.26
   4  -5   7   12.98    0.63
  -5   5  -7    4.61    1.15
   5  -5   7    3.54    0.34
   5  -5   7    3.16    0.34
   6  -5   7    3.79    0.37
   6  -5   7    4.07    0.39
   9   4  -7    0.44    0.18
   8   4  -7    0.57    0.16
   7   4  -7   14.45    0.64
   7   4  -7   13.99    1.74
  -7  -4   7   10.82    1.96
   6   4  -7    2.74    0.28
   6   4  -7    3.48    0.82
  -6  -4   7    2.91    0.75
   5   4  -7   57.86    1.95
   5   4  -7   53.27    3.35
  -5  -4   7   56.37    1.86
  -5  -4   7   57.57    3.45
   4   4  -7   33.75    2.39
   4   4  -7   36.96    1.29
  -4  -4   7   38.77    1.26
  -4  -4   7   32.15    2.26
   3   4  -7   59.89    2.09
   3   4  -7   62.87    3.39
  -3  -4   7   62.89    3.38
   2   4  -7   12.77    0.56
   2   4  -7   11.33    1.34
  -2  -4   7   14.26    1.73
  -2  -4   7   13.05    0.55
   1   4  -7   18.81    0.75
   1   4  -7   21.17    1.79
  -1  -4   7   18.86    1.67
  -1  -4   7   18.84    0.75
   0   4  -7   13.32    1.39
   0   4  -7   11.95    0.60
   0  -4   7   12.87    0.56
   0  -4   7   13.30    1.46
  -1   4  -7   12.83    1.47
  -1   4  -7   13.59    0.57
   1  -4   7   12.81    0.58
   1  -4   7   14.57    2.22
  -2   4  -7   42.07    2.86
  -2   4  -7   42.56    1.49
   2  -4   7   43.86    2.90
   2  -4   7   42.10    1.52
  -3   4  -7   20.71    1.94
  -3   4  -7   20.09    0.78
   3  -4   7   19.98    1.95
   3  -4   7   19.39    0.82
  -4   4  -7   11.77    1.70
  -4   4  -7   17.70    1.85
   4  -4   7   15.01    0.69
   4  -4   7   14.96    0.70
  -5   4  -7   20.58    2.13
   5  -4   7   16.37    0.81
   5  -4   7   17.19    0.80
   6  -4   7    5.05    0.42
   6  -4   7    6.58    0.45
   9   3  -7    0.96    0.16
   8   3  -7    4.68    0.34
   7   3  -7   20.92    1.72
   6   3  -7    2.77    0.26
  -6  -3   7    3.65    0.76
   5   3  -7    8.43    0.43
   5   3  -7    8.15    1.09
  -5  -3   7    8.83    0.32
  -5  -3   7    8.86    0.32
  -5  -3   7    7.91    1.07
   4   3  -7   88.85    2.84
   4   3  -7   83.22    4.02
  -4  -3   7   88.52    2.79
  -4  -3   7   82.47    4.01
  -4  -3   7   85.47    2.79
   3   3  -7   59.50    3.15
   3   3  -7   59.95    1.99
  -3  -3   7   57.48    1.96
   2   3  -7   61.59    3.23
   2   3  -7   59.52    2.00
  -2  -3   7   57.13    3.14
  -2  -3   7   58.79    1.98
   1   3  -7   57.70    1.87
   1   3  -7   51.79    3.03
  -1  -3   7   54.32    1.86
  -1  -3   7   55.54    3.08
   0   3  -7    4.76    0.29
   0   3  -7    5.71    0.97
   0  -3   7    5.73    0.96
   0  -3   7    4.94    0.29
  -1   3  -7   61.49    3.35
  -1   3  -7   55.41    1.94
   1  -3   7   55.08    2.03
   1  -3   7   59.51    3.35
  -2   3  -7   15.03    0.63
  -2   3  -7   17.65    1.65
   2  -3   7   14.71    1.54
   2  -3   7   15.19    0.65
  -3   3  -7   14.36    0.76
  -3   3  -7   18.96    1.85
   3  -3   7   18.46    0.74
   3  -3   7   17.73    0.75
  -4   3  -7    1.20    0.59
  -4   3  -7    1.76    0.81
   4  -3   7    2.04    0.27
   4  -3   7    1.97    0.28
   5  -3   7    8.41    0.52
   5  -3   7    9.17    0.52
   6  -3   7   11.75    0.64
   6  -3   7   12.65    0.64
   7  -3   7    0.96    0.21
   9   2  -7   10.14    0.49
   8   2  -7    0.07    0.12
   7   2  -7    8.63    0.99
   7   2  -7    8.14    0.40
  -7  -2   7    5.90    0.84
   6   2  -7   28.92    1.07
   6   2  -7   28.83    1.84
  -6  -2   7   31.70    1.90
   5   2  -7   14.33    1.30
   5   2  -7   13.41    0.57
  -5  -2   7   14.95    1.27
   4   2  -7   30.83    1.10
   4   2  -7   30.47    2.38
  -4  -2   7   32.29    1.05
  -4  -2   7   30.36    1.05
  -4  -2   7   32.41    2.31
   3   2  -7   28.49    1.88
  -3  -2   7   22.16    1.69
  -3  -2   7   28.05    0.94
  -3  -2   7   27.26    0.94
   2   2  -7   38.46    2.34
   2   2  -7   38.38    1.34
  -2  -2   7   39.51    2.35
  -2  -2   7   39.29    1.34
   1   2  -7   71.11    2.30
   1   2  -7   63.15    4.41
  -1  -2   7   68.52    3.48
  -1  -2   7   71.18    2.29
   0   2  -7  121.94    4.09
   0   2  -7  129.49    5.53
   0  -2   7  121.72    4.10
   0  -2   7  126.39    4.09
   0  -2   7  132.57    5.56
  -1   2  -7   33.18    2.28
  -1   2  -7   32.68    1.15
   1  -2   7   30.38    1.15
   1  -2   7   31.18    1.16
   1  -2   7   34.01    2.31
  -2   2  -7   19.44    0.77
  -2   2  -7   20.28    1.80
   2  -2   7   20.14    0.81
   2  -2   7   20.16    0.79
  -3   2  -7   13.82    1.53
  -3   2  -7   13.35    1.48
   3  -2   7   12.17    0.58
   3  -2   7   12.87    0.61
  -4   2  -7    0.28    0.51
  -4   2  -7    0.48    0.61
   4  -2   7    1.20    0.19
   4  -2   7    0.90    0.18
   5  -2   7    8.01    0.48
   5  -2   7    8.15    0.49
   6  -2   7   10.13    0.57
   7  -2   7    0.92    0.23
   7  -2   7    0.19    0.33
   9   1  -7    1.55    0.19
   8   1  -7    0.85    0.15
   7   1  -7    7.53    0.37
   6   1  -7   10.01    0.95
   6   1  -7    9.85    0.43
  -6  -1   7    8.73    1.10
   5   1  -7   47.63    2.41
   5   1  -7   47.07    1.60
  -5  -1   7   47.54    2.38
   4   1  -7   10.91    1.05
   4   1  -7   11.88    0.48
  -4  -1   7   11.97    0.41
  -4  -1   7   12.07    0.41
  -4  -1   7   12.03    1.11
   3   1  -7   26.33    1.74
   3   1  -7   25.96    0.92
  -3  -1   7   26.18    0.89
  -3  -1   7   25.87    0.89
  -3  -1   7   23.07    1.66
   2   1  -7   37.64    2.26
   2   1  -7   37.94    1.33
  -2  -1   7   40.34    1.34
  -2  -1   7   39.16    2.27
   1   1  -7  147.66    4.71
  -1  -1   7  153.36    6.06
  -1  -1   7  144.67    4.71
  -1  -1   7  139.99    4.69
   0   1  -7   -0.02    0.08
   0   1  -7   -0.39    0.25
   0  -1   7   -0.03    0.10
   0  -1   7    0.47    0.33
   0  -1   7    0.09    0.09
  -1   1  -7   27.27    1.01
  -1   1  -7   28.14    2.02
   1  -1   7   26.46    0.99
   1  -1   7   27.01    1.01
  -2   1  -7   16.27    0.66
  -2   1  -7   16.05    2.16
   2  -1   7   16.09    0.68
  -3   1  -7    4.29    0.85
  -3   1  -7    5.93    1.10
   3  -1   7    6.07    0.38
   3  -1   7    6.21    0.38
   4  -1   7    2.87    0.29
   4  -1   7    3.13    0.30
  -5   1  -7   21.43    2.24
   5  -1   7   24.72    0.99
   5  -1   7   24.87    1.02
   6  -1   7    0.81    0.20
   6  -1   7    0.43    0.19
   7  -1   7    4.80    0.49
   9   0  -7    0.02    0.08
   8   0  -7    0.06    0.09
   7   0  -7    7.73    0.35
   6   0  -7   -0.22    0.16
   6   0  -7    0.04    0.09
   4   0  -7   -0.43    0.24
   4   0  -7   -0.03    0.07
   3   0  -7   41.31    1.42
   3   0  -7   41.82    2.27
  -3   0   7   41.89    1.39
  -3   0   7   42.29    1.39
  -3   0   7   43.22    2.29
   2   0  -7   -0.28    0.21
   2   0  -7    0.07    0.08
  -2   0   7   -0.04    0.07
  -2   0   7    0.09    0.07
   1   0  -7   11.72    1.19
   1   0  -7   11.97    0.49
  -1   0   7   11.64    0.48
  -1   0   7   11.47    1.15
  -1   0   7   11.44    0.49
   0   0  -7   -0.11    0.28
   0   0  -7    0.00    0.08
   0   0   7   -0.01    0.10
   0   0   7   -0.03    0.08
  -1   0  -7   20.45    1.69
  -1   0  -7   18.59    0.74
  -1   0  -7   20.80    1.70
   1   0   7   18.35    0.74
   1   0   7   19.40    0.76
  -2   0  -7   -0.06    0.08
  -2   0  -7    0.42    0.38
  -2   0  -7   -0.47    0.32
   2   0   7    0.22    0.13
   2   0   7    0.05    0.11
  -3   0  -7   69.44    3.87
  -3   0  -7   71.60    3.93
   3   0   7   70.34    2.40
   3   0   7   71.74    2.43
  -4   0  -7    1.72    0.77
  -4   0  -7   -0.12    0.52
   4   0   7   -0.06    0.13
  -5   0  -7   -0.43    0.78
   5   0   7    0.67    0.19
   5   0   7    0.74    0.19
   6   0   7   -0.09    0.16
   6   0   7   -0.01    0.16
   7   0   7   -0.10    0.16
   7   0   7    0.18    0.28
   6  -1  -7   10.25    0.41
   5  -1  -7   48.29    1.60
   5  -1  -7   47.77    2.09
   5  -1  -7   49.09    2.11
   4  -1  -7   12.51    0.49
   4  -1  -7   12.97    1.02
   4  -1  -7   12.44    1.00
   3  -1  -7   25.03    1.61
   3  -1  -7   26.22    1.68
   3  -1  -7   25.45    0.91
  -3   1   7   26.06    0.87
  -3   1   7   26.74    0.87
   2  -1  -7   36.18    1.43
   2  -1  -7   38.26    1.35
   2  -1  -7   39.40    2.22
   2  -1  -7   37.67    2.20
  -2   1   7   39.05    1.29
  -2   1   7   39.42    1.30
   1  -1  -7  146.04    5.95
   1  -1  -7  150.06    5.97
   1  -1  -7  144.22    4.71
   1  -1  -7  146.21    4.70
  -1   1   7  147.89    4.70
  -1   1   7  142.51    4.69
   0  -1  -7    0.06    0.12
   0  -1  -7    0.16    0.26
   0  -1  -7   -0.07    0.32
   0  -1  -7   -0.01    0.08
   0   1   7    0.10    0.10
   0   1   7   -0.01    0.08
  -1  -1  -7   27.51    1.00
  -1  -1  -7   26.79    2.02
  -1  -1  -7   28.81    2.04
   1   1   7   26.95    1.01
   1   1   7   27.26    1.00
  -2  -1  -7   15.76    1.55
  -2  -1  -7   18.94    1.68
   2   1   7   15.52    0.68
   2   1   7   15.25    0.66
  -3  -1  -7    4.50    0.92
  -3  -1  -7    7.15    1.21
   3   1   7    6.34    0.38
   3   1   7    6.49    0.41
  -4  -1  -7    2.46    0.69
  -4  -1  -7    3.97    0.97
   4   1   7    3.01    0.29
   4   1   7    2.78    0.32
   5   1   7   25.26    1.04
   5   1   7   24.56    1.02
   6   1   7    0.62    0.20
   6   1   7    0.31    0.19
   7   1   7   10.48    0.61
   8  -2  -7    0.01    0.06
   7  -2  -7    8.67    0.35
   6  -2  -7   31.77    1.07
   5  -2  -7   14.25    0.81
   5  -2  -7   14.45    0.54
   5  -2  -7   15.30    0.83
   4  -2  -7   32.00    1.10
   4  -2  -7   32.49    1.09
   4  -2  -7   31.01    1.70
   4  -2  -7   32.03    1.72
   3  -2  -7   29.45    1.85
   3  -2  -7   28.44    1.72
   3  -2  -7   27.92    0.98
   3  -2  -7   28.40    1.00
  -3   2   7   27.47    0.93
  -3   2   7   28.38    0.93
   2  -2  -7   42.89    2.32
   2  -2  -7   37.48    1.34
   2  -2  -7   37.08    1.35
   2  -2  -7   38.96    2.23
  -2   2   7   39.20    1.32
  -2   2   7   39.46    1.31
   1  -2  -7   74.44    3.50
   1  -2  -7   68.49    2.27
   1  -2  -7   75.26    3.50
   1  -2  -7   71.27    2.29
  -1   2   7   61.34    2.25
  -1   2   7   63.63    2.37
   0  -2  -7  129.14    5.51
   0  -2  -7  128.08    5.50
   0  -2  -7  128.96    4.11
   0  -2  -7  123.57    4.12
   0   2   7  124.26    4.10
   0   2   7  126.49    4.11
  -1  -2  -7   31.53    2.20
  -1  -2  -7   31.33    1.14
  -1  -2  -7   31.42    2.24
   1   2   7   30.80    1.14
   1   2   7   31.37    1.13
  -2  -2  -7   20.69    0.81
  -2  -2  -7   21.21    1.84
  -2  -2  -7   21.47    1.82
   2   2   7   19.78    0.81
   2   2   7   18.75    0.83
  -3  -2  -7   13.49    1.54
  -3  -2  -7   12.21    1.54
   3   2   7   12.80    0.61
   3   2   7   12.63    0.59
  -4  -2  -7    0.63    0.69
  -4  -2  -7    0.19    0.64
   4   2   7    1.75    0.27
   4   2   7    1.27    0.21
   5   2   7    7.57    0.48
   5   2   7    7.60    0.50
   6   2   7   10.04    0.60
   6   2   7   10.69    0.60
   7   2   7    1.09    0.23
   6  -3  -7    3.00    0.18
   5  -3  -7    7.99    0.53
   5  -3  -7    9.19    0.54
   5  -3  -7    9.41    0.38
   5  -3  -7    8.67    0.36
   4  -3  -7   86.63    2.79
   4  -3  -7   82.51    3.51
   4  -3  -7   87.98    2.80
   4  -3  -7   86.42    3.54
   3  -3  -7   61.03    1.97
   3  -3  -7   57.46    2.82
   3  -3  -7   59.63    1.98
   3  -3  -7   60.66    2.87
  -3   3   7   60.26    1.90
  -3   3   7   56.59    1.89
   2  -3  -7   56.41    1.96
   2  -3  -7   56.84    2.96
   2  -3  -7   51.92    1.93
   2  -3  -7   60.49    2.99
  -2   3   7   60.37    1.90
  -2   3   7   60.02    1.90
   1  -3  -7   54.15    1.77
   1  -3  -7   45.30    1.97
   1  -3  -7   52.19    2.89
   1  -3  -7   53.71    2.90
  -1   3   7   55.18    1.77
   0  -3  -7    4.35    0.89
   0  -3  -7    4.75    0.31
   0   3   7    4.96    0.28
   0   3   7    3.68    0.40
  -1  -3  -7   57.60    3.32
  -1  -3  -7   57.68    1.95
   1   3   7   55.21    1.94
   1   3   7   56.79    1.94
  -2  -3  -7   16.20    0.67
  -2  -3  -7   15.57    1.67
   2   3   7   13.73    0.68
   2   3   7   15.39    0.67
  -3  -3  -7   18.45    1.85
  -3  -3  -7   19.01    0.79
  -3  -3  -7   19.77    1.94
   3   3   7   17.74    0.79
   3   3   7   18.18    0.78
  -4  -3  -7    2.80    0.85
  -4  -3  -7    3.19    1.16
   4   3   7    2.09    0.28
   4   3   7    1.75    0.27
  -5  -3  -7   11.38    1.80
   5   3   7    8.93    0.56
   5   3   7   10.76    0.58
   6   3   7   12.94    0.68
   6   3   7   12.22    0.69
   7   3   7    1.24    0.24
   6  -4  -7    2.83    0.19
   5  -4  -7   53.60    2.07
   5  -4  -7   53.35    2.08
   5  -4  -7   57.43    1.84
   5  -4  -7   56.36    1.82
   4  -4  -7   36.83    1.97
   4  -4  -7   36.47    1.28
   4  -4  -7   38.48    1.29
   4  -4  -7   37.89    1.99
   3  -4  -7   60.67    1.99
   3  -4  -7   60.29    2.94
   3  -4  -7   58.55    1.97
   3  -4  -7   59.75    2.96
  -3   4   7   59.60    1.90
  -3   4   7   57.36    1.90
   2  -4  -7   12.97    1.27
   2  -4  -7   12.98    0.55
  -2   4   7   13.20    0.51
  -2   4   7   13.74    0.52
   1  -4  -7   19.47    0.82
  -1   4   7   18.59    0.72
  -1   4   7   18.50    1.60
   0  -4  -7   13.42    1.50
   0  -4  -7   13.35    0.59
   0   4   7   12.93    0.55
   0   4   7   12.85    0.56
   0   4   7   11.76    1.33
  -1  -4  -7   13.37    1.50
  -1  -4  -7   13.15    0.59
   1   4   7   12.28    1.42
   1   4   7   13.31    0.59
   1   4   7   13.08    0.58
  -2  -4  -7   41.59    1.51
  -2  -4  -7   40.14    2.86
   2   4   7   40.88    1.54
   2   4   7   43.18    1.56
   2   4   7   43.48    2.94
  -3  -4  -7   22.08    2.12
  -3  -4  -7   20.14    0.84
   3   4   7   19.48    0.86
   3   4   7   20.44    0.85
  -4  -4  -7   14.65    1.89
   4   4   7   15.75    0.73
   4   4   7   15.09    0.73
  -5  -4  -7   14.18    2.09
   5   4   7   19.09    0.85
   5   4   7   18.24    0.85
   6   4   7    6.41    0.51
   6   4   7    6.53    0.49
   7   4   7    0.00    0.18
   7  -5  -7   11.03    0.53
   6  -5  -7   11.88    0.48
   5  -5  -7    2.73    0.45
   5  -5  -7    1.87    0.18
   5  -5  -7    1.26    0.27
   4  -5  -7    7.80    0.89
   4  -5  -7    6.45    0.35
   4  -5  -7    8.16    0.93
   3  -5  -7   20.56    1.59
   3  -5  -7   20.60    0.79
  -3   5   7   21.35    0.70
  -3   5   7   20.38    0.70
   2  -5  -7   12.96    0.57
   2  -5  -7   13.42    1.33
  -2   5   7   13.24    0.52
  -2   5   7   13.24    0.52
  -2   5   7   13.03    1.25
   1  -5  -7   68.23    2.32
   1  -5  -7   69.23    3.63
  -1   5   7   64.91    3.56
  -1   5   7   70.90    2.30
   0  -5  -7   38.48    1.39
   0  -5  -7   38.35    3.45
   0   5   7   38.97    1.36
   0   5   7   37.85    2.63
   0   5   7   37.72    1.37
  -1  -5  -7    7.17    0.42
  -1  -5  -7    7.92    1.34
   1   5   7    6.99    0.41
   1   5   7    7.21    0.40
   1   5   7    6.16    1.16
  -2  -5  -7   48.98    3.30
  -2  -5  -7   50.04    1.75
   2   5   7   48.99    1.75
   2   5   7   47.14    3.24
   2   5   7   47.64    1.74
  -3  -5  -7    8.71    1.45
  -3  -5  -7    8.71    0.47
   3   5   7    8.17    0.49
   3   5   7    5.90    1.19
   3   5   7    8.03    0.48
  -4  -5  -7   12.93    0.63
  -4  -5  -7   14.09    1.85
   4   5   7   13.28    0.66
   4   5   7   12.53    0.70
  -5  -5  -7    4.04    1.23
   5   5   7    5.25    0.58
   5   5   7    3.87    0.39
   6   5   7    4.41    0.42
   6   5   7    5.39    0.58
   7   5   7    1.98    0.36
   7  -6  -7    3.51    0.22
   6  -6  -7    0.45    0.12
   5  -6  -7   43.56    1.50
   5  -6  -7   43.47    2.04
   5  -6  -7   43.23    2.00
   4  -6  -7   17.58    0.69
   4  -6  -7   16.41    1.40
   3  -6  -7  118.31    5.13
   3  -6  -7  119.63    3.85
  -3   6   7  119.52    3.74
  -3   6   7  111.68    5.06
   2  -6  -7   15.14    0.66
   2  -6  -7   16.01    1.52
  -2   6   7   16.04    1.52
  -2   6   7   15.31    0.60
  -2   6   7   15.52    0.61
   1  -6  -7   23.47    2.04
   1  -6  -7   25.71    0.99
  -1   6   7   26.00    0.96
  -1   6   7   26.60    2.08
   0  -6  -7   43.07    1.56
   0  -6  -7   42.17    2.88
   0   6   7   44.40    1.54
   0   6   7   43.77    1.55
   0   6   7   43.30    2.89
  -1  -6  -7   27.66    1.18
  -1  -6  -7   24.77    3.10
   1   6   7   31.99    1.15
   1   6   7   31.50    2.89
   1   6   7   31.83    1.16
  -2  -6  -7    8.71    0.48
  -2  -6  -7    8.28    1.45
   2   6   7    8.15    0.46
   2   6   7    7.81    0.46
   2   6   7    5.91    1.23
  -3  -6  -7   32.02    2.75
  -3  -6  -7   34.56    1.29
   3   6   7   34.74    1.30
   3   6   7   33.61    1.30
   3   6   7   28.30    2.66
  -4  -6  -7    5.06    0.38
   4   6   7    3.57    1.14
   4   6   7    4.76    0.40
   4   6   7    5.32    0.43
  -5  -6  -7    6.41    0.44
   5   6   7    7.34    0.55
   5   6   7    6.68    0.49
   6   6   7    1.30    0.25
   8  -7  -7    4.92    0.23
   7  -7  -7    0.43    0.11
   6  -7  -7   40.97    1.43
   5  -7  -7    2.70    0.25
   5  -7  -7    2.50    0.57
   4  -7  -7   21.93    1.73
   4  -7  -7   22.49    0.87
   3  -7  -7   26.21    2.93
   3  -7  -7   31.98    1.20
  -3   7   7   33.61    2.71
  -3   7   7   32.29    1.11
  -3   7   7   35.62    1.14
   2  -7  -7   85.00    4.39
   2  -7  -7   88.77    2.96
  -2   7   7   86.68    4.40
  -2   7   7   89.20    2.89
  -2   7   7   89.52    3.02
   1  -7  -7   10.97    1.43
   1  -7  -7    9.31    0.50
  -1   7   7    9.16    1.38
  -1   7   7    9.20    0.46
   0  -7  -7   91.17    3.15
   0  -7  -7   93.20    4.91
   0   7   7   96.64    3.13
   0   7   7   95.17    3.12
   0   7   7   90.22    4.89
  -1  -7  -7    8.90    0.52
  -1  -7  -7    7.96    1.50
   1   7   7    9.17    0.50
   1   7   7   10.51    1.51
   1   7   7    9.38    0.50
  -2  -7  -7    3.36    1.00
  -2  -7  -7    3.85    0.58
   2   7   7    3.37    0.39
   2   7   7    3.85    0.34
   2   7   7    4.70    1.27
  -3  -7  -7    1.93    0.91
  -3  -7  -7    2.42    0.31
   3   7   7    2.34    0.32
   3   7   7    2.98    0.34
   3   7   7    1.28    0.93
  -4  -7  -7   20.28    0.89
  -4  -7  -7   19.00    2.49
   4   7   7   20.08    0.93
   4   7   7   15.47    2.41
   4   7   7   21.35    0.93
   5   7   7    4.28    0.46
   5   7   7    3.26    0.41
   6   7   7   12.78    0.74
   8  -8  -7    2.27    0.20
   7  -8  -7    8.26    0.41
   6  -8  -7    6.79    0.38
   5  -8  -7    3.45    0.74
   5  -8  -7    5.02    0.40
   4  -8  -7   42.37    1.53
   3  -8  -7    5.65    0.38
   3  -8  -7    7.75    1.24
  -3   8   7    5.67    0.27
  -3   8   7    5.70    0.26
  -3   8   7    4.87    0.97
   2  -8  -7   30.47    2.54
   2  -8  -7   33.37    1.23
  -2   8   7   32.60    1.15
  -2   8   7   31.93    1.15
  -2   8   7   27.91    3.34
   1  -8  -7    5.23    0.39
   1  -8  -7    4.12    1.02
  -1   8   7    5.65    0.35
  -1   8   7    6.77    1.22
   0  -8  -7   11.43    1.59
   0  -8  -7   10.53    0.57
   0   8   7   10.78    0.53
   0   8   7    8.57    1.54
   0   8   7   10.69    0.54
  -1  -8  -7   22.48    0.97
  -1  -8  -7   19.87    2.15
   1   8   7   25.84    2.49
   1   8   7   22.98    0.94
  -2  -8  -7   23.04    2.40
  -2  -8  -7   19.62    1.12
   2   8   7   20.62    1.09
   2   8   7   20.13    2.33
   2   8   7   19.82    0.92
  -3  -8  -7   19.61    0.91
  -3  -8  -7   19.00    2.37
   3   8   7   15.21    2.31
   3   8   7   21.57    0.93
   3   8   7   21.79    0.98
  -4  -8  -7    4.90    0.40
   4   8   7    4.99    0.43
   5   8   7    2.60    0.35
   5   8   7    2.20    0.36
   6   8   7    3.54    0.41
   7  -9  -7    4.92    0.34
   6  -9  -7   17.88    0.75
   5  -9  -7    0.22    0.14
   4  -9  -7   26.36    1.33
   3  -9  -7    0.09    0.15
  -3   9   7    0.11    0.07
   2  -9  -7   23.79    0.99
  -2   9   7   24.61    0.91
  -2   9   7   22.60    2.18
   1  -9  -7   17.40    2.01
   1  -9  -7   18.43    0.82
  -1   9   7   17.69    0.75
  -1   9   7   16.86    1.87
   0  -9  -7   41.00    3.73
   0  -9  -7   39.48    1.47
   0   9   7   38.58    1.42
   0   9   7   32.74    2.90
  -1  -9  -7    6.16    0.45
  -1  -9  -7    4.60    1.08
   1   9   7    5.20    0.39
   1   9   7    5.09    1.11
  -2  -9  -7   17.90    2.38
  -2  -9  -7   22.06    0.98
   2   9   7   26.82    1.29
   2   9   7   17.53    2.47
   2   9   7   22.14    1.00
  -3  -9  -7    2.28    0.33
  -3  -9  -7    1.21    1.17
   3   9   7    2.24    0.33
   3   9   7    1.25    1.13
  -4  -9  -7    5.24    0.43
   4   9   7    5.89    0.46
  -5  -9  -7    1.68    0.30
   5   9   7    1.81    0.29
   7 -10  -7   11.77    0.58
   6 -10  -7    4.51    0.36
   5 -10  -7   16.76    0.76
   4 -10  -7   20.16    0.88
   3 -10  -7   37.17    1.60
  -3  10   7   33.13    1.19
   2 -10  -7   12.80    0.66
  -2  10   7   12.42    0.56
   1 -10  -7   53.58    1.97
  -1  10   7   53.56    1.89
   0 -10  -7    4.46    0.41
   0 -10  -7    4.08    1.17
   0  10   7    4.43    0.34
   0  10   7    3.98    1.08
  -1 -10  -7   26.48    2.70
  -1 -10  -7   24.57    1.06
   1  10   7   23.15    1.01
   1  10   7   22.27    2.62
  -2 -10  -7   10.62    3.28
  -2 -10  -7   10.34    0.63
   2  10   7    9.08    2.09
   2  10   7   11.52    0.62
  -3 -10  -7   18.73    2.77
  -3 -10  -7   12.90    0.74
   3  10   7   15.54    3.06
   3  10   7   13.91    0.74
  -4 -10  -7    5.34    0.47
   4  10   7    5.88    0.48
   5  10   7    9.98    0.65
   6 -11  -7    9.67    0.76
   5 -11  -7    1.65    0.26
   4 -11  -7   13.68    0.70
   3 -11  -7    0.27    0.19
   2 -11  -7   13.75    0.73
  -2  11   7   13.21    0.59
   1 -11  -7    0.78    0.23
  -1  11   7    0.67    0.16
   0 -11  -7    6.96    0.50
   0  11   7    6.99    0.43
  -1 -11  -7    2.21    0.35
   1  11   7    2.57    0.30
  -2 -11  -7   18.14    0.89
   2  11   7   17.35    0.85
   2  11   7   15.24    3.28
  -3 -11  -7    3.97    0.41
   3  11   7    4.00    0.40
  -4 -11  -7    6.24    0.83
   4  11   7    6.36    0.72
   4 -12  -7   -0.07    0.16
   3 -12  -7    3.22    0.39
   2 -12  -7    5.43    0.47
  -2  12   7    6.14    0.36
   1 -12  -7    6.39    0.51
  -1  12   7    5.67    0.38
   0 -12  -7    0.48    0.25
  -1 -12  -7   11.62    0.69
   1  12   7   12.06    0.65
  -2 -12  -7   10.73    0.65
   2  12   7   10.04    0.61
  -3 -12  -7    3.45    0.45
   3  12   7    5.56    0.44
   4 -13  -7    8.12    0.66
   3 -13  -7    1.36    0.26
   2 -13  -7   16.49    0.86
   1 -13  -7    0.69    0.24
   0  13   7    7.95    0.60
  -1 -13  -7    3.76    0.41
   1  13   7    2.96    0.35
  -2 -13  -7   13.59    0.82
   2  13   7   14.19    0.77
   1 -14  -7    4.57    0.47
  -3 -13   8    4.61    0.45
  -2 -13   8    0.94    0.24
  -1 -13   8    3.31    0.37
   0 -13   8    1.88    0.30
   1 -13   8    5.97    0.50
  -4 -12   8    0.16    0.18
  -3 -12   8    5.67    0.48
  -2 -12   8    0.43    0.19
  -1 -12   8   12.21    0.69
   0 -12   8   -0.01    0.17
   1 -12   8    2.08    0.31
   2 -12   8    0.94    0.24
  -5 -11   8    8.31    0.63
  -4 -11   8    1.93    0.29
  -3 -11   8    1.98    0.31
   2  11  -8    4.30    1.49
  -2 -11   8    5.95    0.47
  -2 -11   8    8.09    1.55
   1  11  -8    0.87    1.28
  -1 -11   8    1.13    1.23
   0 -11   8    0.72    0.21
   1 -11   8    5.31    0.47
   2 -11   8    1.36    0.26
   3 -11   8    4.85    0.44
   5  10  -8    6.45    0.47
  -5 -10   8    5.74    0.41
   4  10  -8    4.32    0.39
  -4 -10   8    3.89    0.36
   3  10  -8   11.38    0.94
   3  10  -8   11.43    2.20
  -3 -10   8   12.15    2.07
  -3 -10   8   13.04    0.67
   2  10  -8    0.33    0.16
   2  10  -8   -1.34    0.87
  -2 -10   8    0.51    0.89
  -2 -10   8    0.36    0.27
   1  10  -8   23.23    2.78
  -1 -10   8   22.07    0.96
  -1 -10   8   16.44    2.49
   0  10  -8   -0.62    0.87
   0 -10   8    0.16    0.17
   0 -10   8   -0.11    0.77
   1 -10   8    5.95    0.46
   2 -10   8    6.39    0.55
   3 -10   8    2.83    0.36
   4 -10   8    4.97    0.43
   6   9  -8    2.60    0.42
   5   9  -8    4.29    0.40
  -5  -9   8    4.39    0.34
   4   9  -8    2.13    0.30
   4   9  -8    0.17    1.00
  -4  -9   8    1.44    0.93
  -4  -9   8    1.60    0.24
   3   9  -8   27.33    2.72
   3   9  -8   27.11    1.12
  -3  -9   8   27.27    2.63
  -3  -9   8   27.62    1.12
   2   9  -8    5.98    1.48
   2   9  -8    8.49    0.50
  -2  -9   8    8.91    1.73
  -2  -9   8    8.63    0.54
   1   9  -8    5.56    1.31
   1   9  -8    6.81    0.44
  -1  -9   8    6.91    0.46
  -1  -9   8    8.20    1.62
   0   9  -8    2.32    0.95
   0  -9   8    1.86    0.85
   0  -9   8    2.51    0.32
  -1   9  -8    7.68    1.47
   1  -9   8    4.68    1.42
   1  -9   8    6.34    0.45
   2  -9   8    3.00    0.35
   3  -9   8    4.21    0.39
   4  -9   8    6.14    0.48
   7   8  -8    8.01    0.58
   6   8  -8    6.31    0.45
  -6  -8   8    6.15    0.37
   5   8  -8    2.84    0.33
   5   8  -8    3.43    1.10
  -5  -8   8    1.65    0.93
  -5  -8   8    2.69    0.27
   4   8  -8    6.25    1.34
  -4  -8   8    5.64    1.27
   3   8  -8   18.98    2.34
   3   8  -8   25.86    1.03
  -3  -8   8   26.13    1.01
  -3  -8   8   23.58    2.38
   2   8  -8    7.29    1.48
   2   8  -8    6.98    0.44
  -2  -8   8    6.75    0.44
  -2  -8   8    6.74    1.28
   1   8  -8   21.15    2.22
   1   8  -8   21.08    0.88
  -1  -8   8   20.13    1.00
  -1  -8   8   22.54    2.31
   0   8  -8    2.02    0.87
   0   8  -8    0.70    0.16
   0  -8   8   -0.42    0.56
   0  -8   8    0.60    0.19
   1  -8   8   26.08    3.73
   1  -8   8   23.22    1.00
   2  -8   8    1.80    0.27
   3  -8   8    7.76    0.70
   4  -8   8    1.65    0.27
   5  -8   8    9.60    0.60
   7   7  -8    2.93    0.35
   6   7  -8   24.19    1.02
  -6  -7   8   18.35    2.49
  -6  -7   8   24.92    0.91
   5   7  -8    4.18    0.36
   5   7  -8    3.45    1.07
  -5  -7   8    4.43    1.06
  -5  -7   8    3.81    0.30
   4   7  -8   21.91    0.90
   4   7  -8   19.00    2.27
   3   7  -8    2.20    0.90
   3   7  -8    1.31    0.22
  -3  -7   8    1.03    0.18
  -3  -7   8   -0.14    0.54
   2   7  -8    2.00    0.26
   2   7  -8    1.77    0.75
  -2  -7   8    2.02    0.26
  -2  -7   8    2.92    0.94
   1   7  -8    9.60    1.43
   1   7  -8    8.26    0.46
  -1  -7   8    8.36    0.48
  -1  -7   8    8.56    1.85
   0   7  -8   51.51    3.49
   0   7  -8   47.12    1.75
   0  -7   8   49.28    1.78
   0  -7   8   51.55    3.51
  -1   7  -8   24.70    2.37
  -1   7  -8   22.81    0.93
   1  -7   8   24.20    2.34
   1  -7   8   22.85    0.96
  -2   7  -8   32.98    2.87
   2  -7   8   36.55    1.36
   2  -7   8   34.37    2.91
   3  -7   8   25.62    1.06
   4  -7   8    8.71    0.54
   5  -7   8    4.08    0.42
   5  -7   8    4.81    0.42
   6  -7   8    5.42    0.45
   8   6  -8    5.98    0.45
   7   6  -8    2.20    0.30
   6   6  -8    5.51    0.41
  -6  -6   8    6.26    1.64
  -6  -6   8    5.66    0.30
   5   6  -8   10.38    1.60
   5   6  -8    9.29    0.52
  -5  -6   8    8.93    0.45
   4   6  -8    9.78    0.51
   4   6  -8    9.00    1.49
  -4  -6   8    9.65    0.48
  -4  -6   8    9.21    1.36
   3   6  -8    9.22    0.49
   3   6  -8    7.54    1.34
  -3  -6   8   11.14    1.37
  -3  -6   8    8.90    0.47
   2   6  -8   54.78    3.51
   2   6  -8   52.67    1.88
  -2  -6   8   52.80    3.44
  -2  -6   8   54.03    1.88
   1   6  -8   27.65    2.37
   1   6  -8   25.83    1.03
  -1  -6   8   28.58    2.40
  -1  -6   8   25.99    1.03
   0   6  -8   37.35    1.35
   0   6  -8   38.64    2.88
   0  -6   8   34.86    1.45
   0  -6   8   36.83    2.79
  -1   6  -8    2.15    0.75
  -1   6  -8    1.83    0.23
   1  -6   8    1.61    0.70
   1  -6   8    2.32    0.29
   2  -6   8    7.32    1.43
   2  -6   8    7.00    0.44
   3  -6   8   -0.02    0.15
   4  -6   8    9.93    0.67
   5  -6   8    6.72    0.51
   5  -6   8    7.80    0.51
   6  -6   8    1.53    0.26
   8   5  -8    5.05    0.39
   7   5  -8    5.72    0.40
  -7  -5   8    4.74    1.01
   6   5  -8    6.03    0.41
   6   5  -8    7.97    1.42
  -6  -5   8    6.70    0.28
  -6  -5   8    5.99    1.10
   5   5  -8   52.68    1.89
   5   5  -8   55.32    3.42
  -5  -5   8   55.07    1.83
  -5  -5   8   52.55    3.25
   4   5  -8   36.35    1.30
   4   5  -8   34.60    2.60
  -4  -5   8   35.38    1.26
  -4  -5   8   32.55    2.56
   3   5  -8   21.77    3.14
   3   5  -8   27.73    1.03
  -3  -5   8   27.41    2.21
   2   5  -8   61.25    2.13
   2   5  -8   63.71    3.69
  -2  -5   8   60.32    3.59
  -2  -5   8   63.42    2.13
   1   5  -8    7.16    1.21
  -1  -5   8    6.33    1.15
  -1  -5   8    6.42    0.38
   0   5  -8    3.89    0.30
   0   5  -8    4.03    0.90
   0  -5   8    4.84    1.09
   0  -5   8    3.85    0.37
  -1   5  -8   47.62    1.67
  -1   5  -8   49.06    3.19
   1  -5   8   45.70    3.18
   1  -5   8   46.20    1.67
  -2   5  -8    1.28    0.70
  -2   5  -8    1.17    0.17
   2  -5   8    1.86    0.74
   2  -5   8    1.79    0.25
  -3   5  -8    9.61    1.60
   3  -5   8    7.92    1.48
   3  -5   8    9.49    0.51
   4  -5   8    6.94    0.47
   4  -5   8    6.89    0.46
   5  -5   8   10.42    0.58
   5  -5   8    9.52    0.57
   6  -5   8    0.94    0.23
   9   4  -8    2.60    0.30
   8   4  -8   24.98    1.00
   7   4  -8    6.06    1.18
   7   4  -8    7.02    0.42
  -7  -4   8    6.91    1.47
   6   4  -8    6.15    1.15
   6   4  -8    9.18    0.47
  -6  -4   8    7.14    1.30
   5   4  -8   64.47    2.26
  -5  -4   8   61.25    3.74
  -5  -4   8   69.67    2.19
  -5  -4   8   67.25    2.18
   4   4  -8   22.88    0.89
   4   4  -8   21.55    1.87
  -4  -4   8   22.55    0.84
   3   4  -8   24.31    2.03
   3   4  -8   25.92    0.98
  -3  -4   8   26.22    2.02
   2   4  -8   34.61    2.51
   2   4  -8   37.78    1.34
  -2  -4   8   38.82    2.58
  -2  -4   8   37.40    1.33
   1   4  -8   12.46    0.56
   1   4  -8   12.25    1.45
  -1  -4   8   12.61    1.47
  -1  -4   8   12.96    0.57
   0   4  -8    5.22    1.03
   0   4  -8    3.18    0.25
   0  -4   8    2.76    0.75
   0  -4   8    3.09    0.27
  -1   4  -8   71.99    2.42
  -1   4  -8   75.91    4.11
   1  -4   8   75.47    4.13
   1  -4   8   65.13    2.45
  -2   4  -8   15.99    1.78
  -2   4  -8   15.29    0.67
   2  -4   8   16.25    1.80
   2  -4   8   16.76    0.71
  -3   4  -8   16.38    2.96
   3  -4   8   21.40    0.89
   3  -4   8   20.71    0.87
   4  -4   8    7.59    0.47
   4  -4   8    7.39    0.47
   5  -4   8    8.47    0.52
   5  -4   8    7.64    0.51
   6  -4   8   15.51    0.80
   6  -4   8   15.20    0.77
   9   3  -8    2.90    0.28
   8   3  -8    2.30    0.26
  -8  -3   8    2.14    0.81
   7   3  -8   22.52    0.89
   7   3  -8   22.75    1.85
  -7  -3   8   23.21    1.81
   6   3  -8   27.60    1.08
   6   3  -8   31.07    2.17
  -6  -3   8   30.42    2.06
   5   3  -8   46.41    1.63
   5   3  -8   44.99    2.74
  -5  -3   8   46.55    2.75
  -5  -3   8   47.82    1.53
  -5  -3   8   46.94    1.53
   4   3  -8   10.39    1.27
  -4  -3   8   10.08    0.45
  -4  -3   8   10.15    0.44
  -4  -3   8   12.69    1.29
   3   3  -8   12.23    0.53
   3   3  -8   11.89    1.32
  -3  -3   8   12.07    0.51
  -3  -3   8   10.24    1.23
  -3  -3   8   12.11    0.52
   2   3  -8    5.52    0.32
  -2  -3   8    5.27    0.31
  -2  -3   8    5.09    0.96
   1   3  -8   69.35    2.31
   1   3  -8   66.08    3.67
  -1  -3   8   70.56    2.31
  -1  -3   8   67.21    3.65
   0   3  -8    1.46    0.56
   0   3  -8    2.18    0.32
   0  -3   8    1.74    0.62
   0  -3   8    1.93    0.22
  -1   3  -8   50.85    1.75
  -1   3  -8   49.80    3.12
   1  -3   8   49.55    1.76
   1  -3   8   52.33    4.28
  -2   3  -8   29.45    2.42
  -2   3  -8   30.71    1.14
   2  -3   8   32.13    2.52
   2  -3   8   31.17    1.17
   2  -3   8   30.78    1.17
  -3   3  -8   33.93    2.64
  -3   3  -8   30.31    2.53
  -3   3  -8   31.91    1.19
   3  -3   8   32.23    1.24
   3  -3   8   32.87    1.23
   4  -3   8   19.57    0.86
   4  -3   8   19.24    0.84
   5  -3   8   14.34    0.71
   5  -3   8   15.21    0.74
   6  -3   8    5.74    0.45
   6  -3   8    5.10    0.45
   7  -3   8    4.79    0.44
   9   2  -8    3.85    0.29
   8   2  -8    7.16    0.39
   7   2  -8   10.31    1.13
   7   2  -8    8.91    0.44
  -7  -2   8    8.94    1.04
   6   2  -8   15.19    1.45
   6   2  -8   15.98    0.66
  -6  -2   8   17.57    1.37
   5   2  -8    0.61    0.14
   5   2  -8    0.46    0.43
  -5  -2   8    1.17    0.51
   4   2  -8   80.01    3.92
   4   2  -8   84.91    2.77
  -4  -2   8   82.75    2.71
  -4  -2   8   82.83    4.22
  -4  -2   8   86.35    2.71
   3   2  -8   41.27    1.45
   3   2  -8   40.75    2.54
  -3  -2   8   42.92    1.44
  -3  -2   8   42.33    1.43
   2   2  -8  143.10    4.39
   2   2  -8  143.84    5.90
  -2  -2   8  140.36    5.84
  -2  -2   8  115.26    4.35
  -2  -2   8  135.27    4.38
   1   2  -8   36.28    1.28
   1   2  -8   36.55    2.43
  -1  -2   8   36.32    2.40
  -1  -2   8   36.07    1.27
  -1  -2   8   35.41    1.28
   0   2  -8   48.66    1.72
   0   2  -8   53.18    3.10
   0  -2   8   47.55    1.72
   0  -2   8   48.70    1.72
   0  -2   8   53.64    3.11
  -1   2  -8   32.36    1.19
  -1   2  -8   33.92    2.47
   1  -2   8   33.80    2.46
   1  -2   8   33.57    1.22
   1  -2   8   31.43    1.28
  -2   2  -8   11.76    0.54
  -2   2  -8   10.03    1.44
   2  -2   8   12.37    0.57
   2  -2   8   12.40    0.59
  -3   2  -8   10.92    1.46
  -3   2  -8   10.23    1.48
   3  -2   8    9.95    0.54
   3  -2   8   10.11    0.52
  -4   2  -8   13.31    2.65
  -4   2  -8    8.78    1.54
   4  -2   8    9.58    0.52
   4  -2   8    9.01    0.52
  -5   2  -8   -0.38    0.84
   5  -2   8    0.22    0.20
   5  -2   8    0.00    0.15
   6  -2   8   14.70    0.75
   6  -2   8   14.60    0.74
   7  -2   8    1.72    0.36
   9   1  -8   10.83    0.48
   8   1  -8    4.41    0.29
   7   1  -8   12.46    0.56
   6   1  -8   14.97    0.62
   6   1  -8   16.75    1.32
   5   1  -8   14.21    1.23
   5   1  -8   12.45    0.53
  -5  -1   8   12.74    1.16
   4   1  -8   76.61    2.57
   4   1  -8   74.84    3.62
  -4  -1   8   80.85    4.99
  -4  -1   8   77.52    2.51
  -4  -1   8   80.23    2.51
   3   1  -8   72.74    3.54
   3   1  -8   64.30    2.50
  -3  -1   8   70.60    3.50
  -3  -1   8   74.92    2.34
  -3  -1   8   73.62    2.34
   2   1  -8   15.24    1.46
   2   1  -8   17.41    0.67
  -2  -1   8   16.56    0.66
  -2  -1   8   18.50    1.54
   1   1  -8   29.77    2.59
   1   1  -8   30.81    1.09
  -1  -1   8   30.97    1.10
  -1  -1   8   27.61    2.04
  -1  -1   8   29.93    1.08
   0   1  -8   81.34    2.72
   0   1  -8   82.72    4.15
   0  -1   8   81.05    2.72
   0  -1   8   81.11    2.73
   0  -1   8   84.96    4.17
  -1   1  -8   52.37    3.20
  -1   1  -8   54.81    1.85
   1  -1   8   54.01    1.85
   1  -1   8   53.40    1.86
  -2   1  -8  109.59    5.30
  -2   1  -8  112.62    5.38
  -2   1  -8  108.36    3.60
   2  -1   8  106.23    3.62
   2  -1   8  110.14    3.61
  -3   1  -8   20.40    1.98
  -3   1  -8   20.54    2.03
   3  -1   8   20.28    0.83
   3  -1   8   19.06    0.84
  -4   1  -8   23.30    2.18
  -4   1  -8   17.94    2.13
   4  -1   8   20.30    0.87
   4  -1   8   20.14    0.89
  -5   1  -8    3.51    1.08
   5  -1   8    3.82    0.48
   5  -1   8    3.29    0.36
   6  -1   8    3.88    0.39
   6  -1   8    3.66    0.41
   7  -1   8    7.42    0.75
   9   0  -8   -0.06    0.08
   7   0  -8    9.44    0.42
   6   0  -8   70.75    2.94
   6   0  -8   72.64    2.39
   6   0  -8   73.78    3.02
   5   0  -8    5.02    0.74
   5   0  -8    4.69    0.27
   4   0  -8   61.41    2.93
   4   0  -8   58.94    1.94
  -4   0   8   50.27    1.83
  -4   0   8   63.94    2.98
   3   0  -8    2.17    0.19
   3   0  -8    2.18    0.60
  -3   0   8    1.19    0.49
  -3   0   8    2.54    0.17
  -3   0   8    2.16    0.17
   2   0  -8   15.56    1.43
   2   0  -8   15.84    0.63
  -2   0   8   16.17    1.41
  -2   0   8   16.02    0.62
   1   0  -8   24.78    2.02
   1   0  -8   23.93    0.89
  -1   0   8   23.37    0.87
  -1   0   8   23.48    0.88
   0   0  -8  166.86    6.83
   0   0  -8  161.26    6.79
   0   0  -8  162.82    5.22
   0   0   8  159.43    5.22
   0   0   8  158.77    5.23
  -1   0  -8   16.64    1.65
  -1   0  -8   18.53    1.70
  -1   0  -8   16.99    0.70
   1   0   8   16.78    0.70
   1   0   8   16.99    0.71
  -2   0  -8   49.92    3.17
  -2   0  -8   53.70    3.29
  -2   0  -8   49.35    1.75
   2   0   8   49.95    1.76
   2   0   8   49.28    1.77
  -3   0  -8    4.52    1.37
  -3   0  -8    7.84    1.37
   3   0   8    7.75    0.43
   3   0   8    7.75    0.46
  -4   0  -8   72.69    4.32
  -4   0  -8   72.57    4.31
   4   0   8   73.99    2.54
   4   0   8   74.84    2.57
   5   0   8   42.23    1.55
   5   0   8   38.51    1.54
   6   0   8   16.09    0.81
   6   0   8   17.15    0.81
   7   0   8   -0.10    0.21
   9  -1  -8   12.39    0.49
   8  -1  -8    4.88    0.25
   7  -1  -8   13.97    0.54
   6  -1  -8   10.87    0.77
   5  -1  -8   12.43    1.02
   5  -1  -8   12.36    1.00
   5  -1  -8   11.83    0.49
   4  -1  -8   78.57    2.55
   4  -1  -8   78.77    3.50
   4  -1  -8   75.81    3.47
   3  -1  -8   71.35    3.49
   3  -1  -8   74.91    3.52
   3  -1  -8   71.86    2.44
  -3   1   8   74.95    2.41
  -3   1   8   77.27    2.41
   2  -1  -8   17.49    1.55
   2  -1  -8   16.56    0.65
   2  -1  -8   15.86    1.45
  -2   1   8   16.91    0.63
  -2   1   8   16.84    0.64
   1  -1  -8   30.26    1.09
   1  -1  -8   29.18    2.25
   1  -1  -8   30.72    2.17
  -1   1   8   29.78    1.07
  -1   1   8   30.77    1.09
   0  -1  -8   85.20    4.16
   0  -1  -8   84.00    4.12
   0  -1  -8   83.28    2.69
   0   1   8   69.82    2.83
   0   1   8   82.25    2.68
  -1  -1  -8   55.58    3.27
  -1  -1  -8   59.33    3.37
  -1  -1  -8   56.61    1.92
   1   1   8   53.61    1.89
   1   1   8   52.10    1.90
  -2  -1  -8  102.81    5.10
  -2  -1  -8  105.97    5.17
   2   1   8   97.44    3.51
   2   1   8  106.55    3.44
  -3  -1  -8   20.16    2.04
  -3  -1  -8   19.96    1.98
   3   1   8   19.87    0.84
   3   1   8   20.61    0.87
  -4  -1  -8   22.06    2.24
  -4  -1  -8   20.29    2.13
   4   1   8   20.54    0.87
   4   1   8   19.51    0.89
   5   1   8    2.68    0.32
   5   1   8    3.33    0.35
   6   1   8    3.73    0.42
   6   1   8    4.41    0.40
   7   1   8    4.80    0.54
   8  -2  -8    8.90    0.36
   7  -2  -8   10.60    0.42
   6  -2  -8   16.54    0.64
   5  -2  -8    0.94    0.38
   5  -2  -8    0.55    0.11
   5  -2  -8    1.16    0.47
   4  -2  -8   80.83    3.58
   4  -2  -8   82.95    2.69
   4  -2  -8   82.51    2.68
   4  -2  -8   81.33    3.60
   3  -2  -8   43.07    2.40
   3  -2  -8   42.48    1.47
   3  -2  -8   41.15    2.38
   3  -2  -8   40.79    1.45
  -3   2   8   43.46    1.41
  -3   2   8   44.15    1.41
   2  -2  -8  140.13    5.87
   2  -2  -8  143.22    5.91
   2  -2  -8  142.24    4.59
   2  -2  -8  142.16    4.58
  -2   2   8  142.41    4.56
  -2   2   8  140.78    4.55
   1  -2  -8   36.37    1.29
   1  -2  -8   39.09    2.48
   1  -2  -8   36.43    1.31
   1  -2  -8   37.27    2.43
  -1   2   8   35.66    1.27
  -1   2   8   36.17    1.29
   0  -2  -8   51.85    3.06
   0  -2  -8   53.32    3.12
   0  -2  -8   49.55    1.74
   0  -2  -8   50.38    1.74
   0   2   8   48.82    1.72
   0   2   8   49.12    1.73
  -1  -2  -8   32.76    2.47
  -1  -2  -8   33.09    1.23
  -1  -2  -8   31.74    2.40
   1   2   8   33.72    1.22
   1   2   8   34.78    1.27
  -2  -2  -8   10.95    1.44
  -2  -2  -8   15.06    1.65
   2   2   8   10.96    0.56
  -3  -2  -8   13.40    1.59
  -3  -2  -8   11.25    1.43
   3   2   8   10.23    0.55
   3   2   8    9.92    0.55
  -4  -2  -8    9.36    1.61
  -4  -2  -8    6.31    1.78
   4   2   8    8.76    0.53
   4   2   8    9.54    0.53
  -5  -2  -8    1.28    0.74
   5   2   8    0.17    0.19
   5   2   8    0.22    0.17
   6   2   8   13.85    0.75
   6   2   8   14.39    0.74
   7   2   8    2.51    0.48
   7  -3  -8   24.70    0.86
   6  -3  -8   31.58    1.09
   5  -3  -8   48.08    2.16
   5  -3  -8   47.90    1.60
   5  -3  -8   48.38    2.16
   5  -3  -8   46.38    1.61
   4  -3  -8   10.12    0.45
   4  -3  -8    9.36    1.00
   4  -3  -8   10.65    1.05
   4  -3  -8    9.87    0.43
   3  -3  -8   12.42    0.53
   3  -3  -8   11.73    1.18
   3  -3  -8   12.48    0.51
  -3   3   8   12.64    0.46
  -3   3   8   12.01    0.46
   2  -3  -8    4.98    0.30
   2  -3  -8    5.45    0.32
   2  -3  -8    5.62    0.95
   2  -3  -8    6.32    0.92
  -2   3   8    5.34    0.28
  -2   3   8    5.74    0.29
   1  -3  -8   68.15    4.08
   1  -3  -8   68.76    2.28
   1  -3  -8   68.50    3.62
  -1   3   8   69.59    2.27
  -1   3   8   64.57    2.25
   0  -3  -8    2.09    0.25
   0  -3  -8    2.70    0.67
   0  -3  -8    2.08    0.62
   0   3   8    2.26    0.22
   0   3   8    1.91    0.22
  -1  -3  -8   51.58    1.78
  -1  -3  -8   54.78    3.34
  -1  -3  -8   47.94    3.12
   1   3   8   49.67    1.78
   1   3   8   49.58    1.76
  -2  -3  -8   30.37    2.42
  -2  -3  -8   31.67    1.17
  -2  -3  -8   30.65    2.50
   2   3   8   29.09    1.32
  -3  -3  -8   31.14    2.64
  -3  -3  -8   29.60    2.58
   3   3   8   32.89    1.25
   3   3   8   32.10    1.22
  -4  -3  -8   19.00    2.14
  -4  -3  -8   16.66    2.07
   4   3   8   20.66    0.89
   4   3   8   19.63    0.86
  -5  -3  -8   14.44    2.31
   5   3   8   16.45    0.80
   5   3   8   14.95    0.77
   6   3   8    6.10    0.50
   6   3   8    6.27    0.48
   7   3   8    7.80    0.78
   6  -4  -8   10.14    0.42
   6  -4  -8    9.88    0.43
   5  -4  -8   66.24    2.23
   5  -4  -8   68.75    2.84
   5  -4  -8   67.22    2.22
   4  -4  -8   23.30    0.85
   4  -4  -8   21.93    1.61
   4  -4  -8   21.35    1.54
   4  -4  -8   22.68    0.83
   3  -4  -8   26.13    0.96
   3  -4  -8   25.17    1.91
   3  -4  -8   25.83    1.82
   3  -4  -8   24.52    0.94
  -3   4   8   26.45    0.88
  -3   4   8   26.34    0.88
   2  -4  -8   36.96    1.32
   2  -4  -8   35.12    1.29
   2  -4  -8   35.59    2.39
   2  -4  -8   36.26    2.38
  -2   4   8   37.51    1.27
  -2   4   8   38.10    1.28
   1  -4  -8   12.65    0.58
   1  -4  -8   13.14    1.46
  -1   4   8   12.95    0.55
   0  -4  -8    3.37    0.29
   0  -4  -8    2.51    1.06
   0   4   8    3.37    0.27
   0   4   8    3.51    0.28
  -1  -4  -8   73.67    2.56
  -1  -4  -8   75.66    4.24
   1   4   8   74.62    2.54
   1   4   8   76.51    2.56
  -2  -4  -8   16.43    0.73
  -2  -4  -8   15.90    1.85
   2   4   8   15.68    0.72
   2   4   8   16.63    0.88
  -3  -4  -8   20.41    2.12
  -3  -4  -8   17.58    2.04
  -3  -4  -8   20.90    0.87
   3   4   8   20.41    0.88
   3   4   8   21.72    0.91
  -4  -4  -8    9.23    1.62
  -4  -4  -8    8.68    1.63
   4   4   8    7.24    0.49
   4   4   8    8.21    0.52
   5   4   8    8.66    0.69
   5   4   8    7.68    0.54
   6   4   8   15.46    0.80
   7  -5  -8    7.64    0.34
   6  -5  -8    7.20    0.36
   5  -5  -8   54.06    1.81
   5  -5  -8   53.25    2.43
   5  -5  -8   52.14    2.41
   4  -5  -8   39.46    2.26
   4  -5  -8   35.90    1.32
   3  -5  -8   27.60    1.97
   3  -5  -8   28.94    1.07
   3  -5  -8   28.55    2.05
  -3   5   8   28.64    0.97
  -3   5   8   28.77    0.97
   2  -5  -8   63.42    2.17
   2  -5  -8   60.40    3.42
  -2   5   8   64.56    2.11
  -2   5   8   64.24    2.12
   1  -5  -8    6.54    1.18
   1  -5  -8    6.99    0.40
  -1   5   8    6.41    0.36
  -1   5   8    5.61    1.01
   0  -5  -8    4.37    0.34
   0  -5  -8    4.56    0.94
   0   5   8    4.31    0.32
   0   5   8    4.60    0.31
   0   5   8    4.16    0.90
  -1  -5  -8   33.62    3.95
  -1  -5  -8   41.56    1.93
   1   5   8   49.08    1.61
   1   5   8   44.63    3.11
   1   5   8   46.86    1.61
  -2  -5  -8    1.17    0.21
  -2  -5  -8    0.24    0.69
   2   5   8    1.61    0.24
   2   5   8    1.82    0.65
  -3  -5  -8    9.19    0.53
  -3  -5  -8    9.59    1.66
   3   5   8    9.87    0.55
   3   5   8    9.50    0.54
  -4  -5  -8    6.44    0.44
  -4  -5  -8    3.85    1.43
   4   5   8    7.31    0.48
   4   5   8    7.22    0.49
   5   5   8    8.26    0.66
   5   5   8    8.90    0.59
   6   5   8    0.89    0.25
   7  -6  -8    2.83    0.22
   6  -6  -8    5.31    0.46
   5  -6  -8    9.84    1.08
   5  -6  -8   10.35    0.48
   4  -6  -8    9.79    1.14
   4  -6  -8    9.82    0.48
   4  -6  -8   10.09    1.17
   3  -6  -8    7.95    1.23
   3  -6  -8    9.01    0.47
  -3   6   8    9.33    0.37
  -3   6   8    8.67    0.41
   2  -6  -8   54.08    1.90
   2  -6  -8   55.15    3.24
  -2   6   8   54.19    1.83
  -2   6   8   50.54    3.14
  -2   6   8   56.51    1.85
   1  -6  -8   28.52    2.27
   1  -6  -8   26.82    1.05
  -1   6   8   26.18    1.01
  -1   6   8   26.25    2.20
   0  -6  -8   37.85    1.42
   0  -6  -8   37.27    2.82
   0   6   8   37.48    1.39
   0   6   8   38.44    1.38
   0   6   8   39.49    2.86
  -1  -6  -8    2.30    0.86
  -1  -6  -8    2.23    0.40
   1   6   8    1.81    0.74
   1   6   8    2.34    0.27
   1   6   8    2.02    0.27
  -2  -6  -8    7.24    0.46
  -2  -6  -8    5.89    1.49
   2   6   8    7.29    0.55
   2   6   8    8.78    2.09
   2   6   8    7.73    0.47
  -3  -6  -8    0.02    0.15
  -3  -6  -8    0.15    0.82
   3   6   8    0.52    0.75
   3   6   8    0.21    0.16
   3   6   8    0.26    0.17
  -4  -6  -8   11.24    1.94
  -4  -6  -8   10.51    0.60
   4   6   8   11.14    0.63
   4   6   8   11.32    0.63
   5   6   8    7.44    0.54
   5   6   8    7.89    0.54
   6   6   8    1.89    0.30
   8  -7  -8    2.02    0.17
   7  -7  -8    2.35    0.22
   6  -7  -8   26.74    1.00
   5  -7  -8    4.21    0.31
   5  -7  -8    3.08    0.64
   4  -7  -8   21.94    1.86
   4  -7  -8   22.67    0.89
   3  -7  -8    1.11    0.19
   3  -7  -8    1.72    0.68
  -3   7   8    1.25    0.14
  -3   7   8    1.19    0.14
  -3   7   8    1.45    0.56
   2  -7  -8    2.02    0.73
   2  -7  -8    1.97    0.27
  -2   7   8    1.12    0.62
  -2   7   8    1.87    0.21
  -2   7   8    1.71    0.19
   1  -7  -8    8.79    1.39
   1  -7  -8    8.51    0.48
  -1   7   8    7.85    0.43
  -1   7   8    8.64    1.34
   0  -7  -8   46.54    3.28
   0  -7  -8   48.11    1.76
   0   7   8   49.26    3.37
   0   7   8   48.84    1.72
  -1  -7  -8   23.28    0.98
  -1  -7  -8   22.76    2.35
   1   7   8   23.38    2.34
   1   7   8   23.11    0.95
   1   7   8   22.78    0.96
  -2  -7  -8   36.29    1.40
  -2  -7  -8   33.88    3.13
   2   7   8   37.37    1.43
   2   7   8   35.53    1.38
   2   7   8   33.91    2.94
  -3  -7  -8   26.11    1.08
  -3  -7  -8   27.86    2.78
   3   7   8   22.12    2.60
   3   7   8   23.45    1.07
   3   7   8   26.71    1.09
  -4  -7  -8    7.32    0.50
  -4  -7  -8    6.64    1.90
   4   7   8    8.09    0.54
   4   7   8    8.07    0.54
   5   7   8    5.20    0.46
   6   7   8    5.55    0.50
   7  -8  -8    7.48    0.40
   6  -8  -8    6.16    0.38
   5  -8  -8    3.31    0.30
   5  -8  -8    3.03    0.74
   4  -8  -8    8.32    0.47
   3  -8  -8   25.82    1.04
  -3   8   8   26.14    0.91
   2  -8  -8    7.09    0.45
   2  -8  -8    7.62    1.33
  -2   8   8    7.06    0.38
  -2   8   8    7.77    1.32
   1  -8  -8   27.05    2.98
   1  -8  -8   21.47    0.95
  -1   8   8   23.47    3.10
   0  -8  -8    0.84    0.80
   0  -8  -8    0.73    0.21
   0   8   8    0.47    0.72
   0   8   8    0.58    0.16
   0   8   8    0.87    0.20
  -1  -8  -8   23.83    2.44
  -1  -8  -8   24.78    1.03
   1   8   8   21.12    2.35
   1   8   8   23.92    0.99
   1   8   8   24.01    1.00
  -2  -8  -8    2.17    1.02
  -2  -8  -8    1.83    0.27
   2   8   8    1.71    0.27
   2   8   8    2.40    0.96
   2   8   8    1.51    0.25
   3   8   8    8.53    0.55
   3   8   8    9.18    0.56
   3   8   8    7.07    1.65
  -4  -8  -8    1.29    0.25
   4   8   8    2.10    0.32
   4   8   8    1.98    0.35
   7  -9  -8    0.79    0.17
   6  -9  -8    4.33    0.34
   5  -9  -8    5.77    0.40
   4  -9  -8    2.14    0.30
   3  -9  -8   27.80    1.12
  -3   9   8   26.97    0.96
   2  -9  -8    9.17    0.54
  -2   9   8    9.04    0.44
   1  -9  -8    6.48    0.47
   1  -9  -8    7.99    2.24
  -1   9   8    9.29    1.56
  -1   9   8    7.38    0.42
   0  -9  -8    2.31    0.32
   0  -9  -8    1.48    0.83
   0   9   8    1.55    0.81
   0   9   8    1.85    0.25
  -1  -9  -8    6.12    0.48
  -1  -9  -8    4.30    2.14
   1   9   8    6.66    0.43
   1   9   8    6.89    1.63
  -2  -9  -8    3.08    0.37
  -2  -9  -8    3.17    1.19
   2   9   8    3.38    1.24
   2   9   8    3.48    0.35
  -3  -9  -8    3.17    1.41
  -3  -9  -8    4.12    0.45
   3   9   8    3.58    0.39
   3   9   8    4.47    1.54
  -4  -9  -8    5.55    0.46
   4   9   8    5.75    0.49
   5   9   8    0.40    0.23
   6 -10  -8    0.82    0.19
   5 -10  -8    6.99    0.46
   4 -10  -8    4.10    0.38
   3 -10  -8   14.80    0.72
  -3  10   8   12.62    0.53
   2 -10  -8    0.43    0.20
  -2  10   8    0.36    0.11
   1 -10  -8   22.33    0.99
  -1  10   8   21.38    0.89
   0 -10  -8    0.20    0.17
   0  10   8    0.14    0.12
  -1 -10  -8    6.46    0.49
   1  10   8    7.28    1.47
   1  10   8    6.48    0.44
  -2 -10  -8    5.58    0.46
   2  10   8    6.16    0.45
   2  10   8    5.61    1.60
  -3 -10  -8    2.85    0.36
   3  10   8    1.99    0.31
   4  10   8    3.74    0.57
   6 -11  -8    0.38    0.17
   5 -11  -8   16.69    0.80
   4 -11  -8    2.02    0.29
   3 -11  -8    2.35    0.34
  -3  11   8    2.13    0.21
   2 -11  -8    5.92    0.48
  -2  11   8    6.03    0.47
  -1  11   8    3.42    0.29
   0 -11  -8    1.02    0.23
   0  11   8    0.47    0.15
  -1 -11  -8    5.09    0.47
   1  11   8    6.04    0.43
  -2 -11  -8    1.05    0.25
   2  11   8    1.30    0.24
  -3 -11  -8    5.08    0.45
   3  11   8    4.68    0.43
   5 -12  -8    1.63    0.26
   4 -12  -8    0.68    0.21
   3 -12  -8    5.38    0.46
   2 -12  -8    0.51    0.22
  -2  12   8    0.36    0.13
   1 -12  -8   12.20    0.71
  -1  12   8   11.18    0.58
   0 -12  -8    0.21    0.20
   0  12   8    0.35    0.14
  -1 -12  -8    2.36    0.36
   1  12   8    2.21    0.30
  -2 -12  -8    0.87    0.24
   2  12   8    1.11    0.23
   3 -13  -8    5.36    0.48
   2 -13  -8    1.33    0.28
   1 -13  -8    2.92    0.38
   0 -13  -8    2.88    0.37
  -1 -13  -8    4.73    0.47
  -2 -13   9   10.44    0.66
  -1 -13   9    4.84    0.54
   0 -13   9   -0.06    0.16
  -4 -12   9   16.69    1.12
  -3 -12   9    2.49    0.36
  -2 -12   9   12.68    0.72
  -1 -12   9    1.72    0.28
   1 -12   9    0.27    0.18
   2 -12   9    4.89    0.47
  -4 -11   9    5.82    0.44
  -3 -11   9    5.55    0.75
  -2 -11   9   20.26    0.95
  -2 -11   9   24.19    3.96
  -1 -11   9    6.63    0.50
   0 -11   9   12.98    0.72
   1 -11   9    4.69    0.44
   2 -11   9   13.41    0.75
   3 -11   9   12.02    0.72
   5  10  -9    1.18    0.24
  -5 -10   9    0.94    0.17
   4  10  -9    3.56    0.44
  -4 -10   9    3.94    0.35
   3  10  -9    0.96    0.22
   3  10  -9    2.37    1.21
  -3 -10   9    0.62    0.20
  -3 -10   9   -0.11    1.13
   2  10  -9    8.96    1.80
  -2 -10   9    7.70    1.51
  -2 -10   9    9.78    0.58
   1  10  -9    3.43    1.81
  -1 -10   9    4.43    1.84
  -1 -10   9    4.98    0.42
   0 -10   9   23.30    1.03
   1 -10   9    2.10    0.30
   2 -10   9   23.53    1.06
   3 -10   9    0.09    0.18
   6   9  -9    8.35    0.72
  -6  -9   9    8.80    0.50
   5   9  -9   12.34    0.67
  -5  -9   9   12.30    0.62
   4   9  -9   13.51    2.44
   4   9  -9   12.42    0.67
  -4  -9   9   15.88    2.23
  -4  -9   9   12.19    0.63
   3   9  -9   38.06    1.42
   3   9  -9   27.63    2.99
  -3  -9   9   34.27    3.11
  -3  -9   9   37.97    1.40
   2   9  -9   20.29    2.48
  -2  -9   9   15.22    2.37
   1   9  -9    6.62    1.51
  -1  -9   9    6.96    1.43
  -1  -9   9    7.72    0.50
   0   9  -9    0.64    1.23
   0  -9   9    2.43    0.33
   0  -9   9    3.03    1.00
   1  -9   9    8.36    0.54
   2  -9   9    0.91    0.23
   3  -9   9    4.15    0.41
   4  -9   9    9.56    0.60
   6   8  -9    8.27    0.53
  -6  -8   9    7.98    0.43
   5   8  -9   16.24    0.77
  -5  -8   9   12.57    2.28
  -5  -8   9   15.66    0.70
   4   8  -9    5.90    1.34
   4   8  -9    7.35    0.47
  -4  -8   9    7.32    1.36
   3   8  -9   42.87    1.55
   3   8  -9   34.48    3.15
  -3  -8   9   42.43    1.53
  -3  -8   9   38.74    3.26
   2   8  -9   26.24    1.05
   2   8  -9   21.87    2.47
  -2  -8   9   26.94    1.05
  -2  -8   9   21.13    3.48
   1   8  -9   23.90    2.61
   1   8  -9   28.48    1.25
  -1  -8   9   34.08    2.90
  -1  -8   9   28.56    1.19
   0   8  -9   41.83    1.90
   0   8  -9   43.49    3.45
   0  -8   9   46.70    3.49
   0  -8   9   47.06    1.68
  -1   8  -9    9.22    1.62
   1  -8   9    8.57    1.69
   1  -8   9    8.76    0.53
   2  -8   9   20.07    0.91
   3  -8   9    6.92    0.50
   4  -8   9    4.94    0.45
   5  -8   9    5.93    0.67
   7   7  -9   17.46    0.83
   6   7  -9   -0.12    0.14
  -6  -7   9    0.02    0.10
   5   7  -9   19.84    0.90
   5   7  -9   21.72    2.39
  -5  -7   9   23.52    2.26
  -5  -7   9   20.25    0.84
   4   7  -9    3.91    0.35
   4   7  -9    2.03    1.51
  -4  -7   9    4.26    0.95
   3   7  -9    0.41    0.83
   3   7  -9    0.92    0.20
  -3  -7   9    1.09    0.19
  -3  -7   9    2.37    0.77
   2   7  -9    3.33    0.93
   2   7  -9    3.28    0.32
  -2  -7   9    3.07    0.31
  -2  -7   9    3.24    0.94
   1   7  -9   27.38    1.11
   1   7  -9   30.94    2.82
  -1  -7   9   27.72    2.60
   0   7  -9   -0.17    0.66
   0  -7   9    0.44    0.17
   0  -7   9    1.25    0.77
   1  -7   9   18.00    2.21
   1  -7   9   18.87    0.84
  -2   7  -9    4.65    1.34
   2  -7   9    3.95    0.38
   3  -7   9    9.64    0.57
   4  -7   9   12.58    0.69
   5  -7   9   13.20    0.72
   8   6  -9   11.17    0.70
   7   6  -9   15.96    0.76
   6   6  -9   24.50    1.01
   6   6  -9   23.26    2.57
  -6  -6   9   24.78    0.89
  -6  -6   9   21.73    3.71
   5   6  -9    7.89    1.55
   5   6  -9    9.51    0.53
  -5  -6   9    9.70    0.47
   4   6  -9   53.54    3.66
   4   6  -9   60.94    2.09
  -4  -6   9   62.19    2.05
  -4  -6   9   55.56    3.66
   3   6  -9    9.13    1.45
   3   6  -9    9.97    0.54
  -3  -6   9    9.98    0.51
  -3  -6   9   13.00    1.59
   2   6  -9    6.89    1.34
   2   6  -9    9.17    0.50
  -2  -6   9   10.39    1.46
  -2  -6   9    9.39    0.49
   1   6  -9    1.65    0.73
   1   6  -9    2.30    0.26
  -1  -6   9    2.22    0.28
  -1  -6   9    2.61    0.79
   0   6  -9   10.36    1.62
   0   6  -9    9.56    0.51
   0  -6   9   10.17    0.54
   0  -6   9   10.77    1.60
  -1   6  -9    8.15    0.45
  -1   6  -9    6.01    1.24
   1  -6   9    8.48    0.49
   1  -6   9    9.87    1.70
  -2   6  -9   18.35    2.19
   2  -6   9   25.27    1.00
   2  -6   9   24.61    2.49
   3  -6   9    5.07    0.41
   4  -6   9    9.30    0.55
   4  -6   9    8.62    0.55
   5  -6   9    5.16    0.44
   7   5  -9    5.95    0.41
   6   5  -9    3.83    0.35
   6   5  -9    4.95    1.33
  -6  -5   9    4.14    0.21
  -6  -5   9    3.35    0.98
   5   5  -9    2.53    0.29
   5   5  -9    1.53    0.83
  -5  -5   9    2.29    0.22
  -5  -5   9    3.92    0.89
   4   5  -9   49.88    1.76
   4   5  -9   45.48    3.15
  -4  -5   9   51.11    3.21
  -4  -5   9   49.53    1.71
   3   5  -9   64.37    2.08
   3   5  -9   63.12    3.94
  -3  -5   9   54.14    2.02
  -3  -5   9   54.33    4.12
   2   5  -9   54.81    3.47
   2   5  -9   51.64    1.86
  -2  -5   9   53.84    1.86
  -2  -5   9   51.90    3.38
   1   5  -9   50.56    3.37
   1   5  -9   49.53    1.78
  -1  -5   9   50.74    3.38
  -1  -5   9   51.47    1.79
   0   5  -9   36.35    1.37
   0   5  -9   39.55    3.90
   0  -5   9   37.00    2.80
   0  -5   9   37.95    1.39
  -1   5  -9   29.52    2.54
  -1   5  -9   30.80    1.19
   1  -5   9   33.06    1.22
   1  -5   9   31.63    2.68
  -2   5  -9    7.73    1.51
   2  -5   9    7.48    0.47
   2  -5   9    7.83    1.52
   3  -5   9    5.82    0.42
   3  -5   9    5.34    0.42
   4  -5   9    3.25    0.38
   4  -5   9    3.09    0.37
   5  -5   9    3.06    0.36
   5  -5   9    3.08    0.38
   6  -5   9   12.31    0.92
   9   4  -9    1.08    0.24
   8   4  -9    5.11    0.37
   7   4  -9    1.38    0.78
  -7  -4   9    1.50    0.89
   6   4  -9   11.82    0.59
   6   4  -9   13.69    1.67
  -6  -4   9   12.90    1.58
   5   4  -9    1.49    0.72
  -5  -4   9    1.76    0.18
   4   4  -9   11.57    0.56
   4   4  -9   12.09    1.51
  -4  -4   9   11.32    0.52
  -4  -4   9   12.47    0.52
   3   4  -9   13.10    0.61
   3   4  -9   14.04    1.58
  -3  -4   9   14.09    1.57
   2   4  -9   53.50    3.35
   2   4  -9   50.21    1.81
  -2  -4   9   52.76    3.31
  -2  -4   9   51.90    1.80
   1   4  -9   63.88    2.21
   1   4  -9   57.96    3.60
  -1  -4   9   61.98    3.67
  -1  -4   9   61.05    2.11
   0   4  -9   66.68    2.37
   0   4  -9   71.42    4.09
   0  -4   9   72.93    4.08
   0  -4   9   69.46    2.38
  -1   4  -9   61.12    2.12
  -1   4  -9   63.40    3.81
   1  -4   9   58.99    2.13
   1  -4   9   63.07    3.88
  -2   4  -9    9.64    0.50
  -2   4  -9    8.60    1.53
   2  -4   9   10.88    1.60
   2  -4   9   11.52    0.56
   2  -4   9    9.96    0.56
  -3   4  -9    5.72    1.29
   3  -4   9    8.99    0.51
   3  -4   9    8.46    0.52
   5  -4   9    0.35    0.20
   5  -4   9    0.43    0.20
   6  -4   9    0.68    0.23
   9   3  -9    7.60    0.44
   8   3  -9    3.84    0.44
   7   3  -9    1.91    0.24
   7   3  -9    1.14    0.65
  -7  -3   9    1.43    0.66
   6   3  -9   10.62    1.32
   6   3  -9    9.60    0.50
  -6  -3   9   11.29    1.30
   5   3  -9   15.39    0.65
   5   3  -9   14.61    1.62
  -5  -3   9   13.56    1.51
  -5  -3   9   15.59    0.56
  -5  -3   9   14.95    0.56
   4   3  -9   17.91    0.75
   4   3  -9   18.51    1.75
  -4  -3   9   18.20    0.71
  -4  -3   9   20.45    1.75
  -4  -3   9   18.62    0.78
   3   3  -9   31.07    1.14
   3   3  -9   29.22    2.25
  -3  -3   9   31.31    1.11
  -3  -3   9   30.71    2.25
  -3  -3   9   30.37    1.12
   2   3  -9   13.67    0.60
  -2  -3   9   13.65    0.58
  -2  -3   9   13.38    1.46
  -2  -3   9   13.08    0.59
   1   3  -9   47.99    3.08
   1   3  -9   46.24    1.62
  -1  -3   9   45.40    2.99
  -1  -3   9   44.41    1.63
  -1  -3   9   46.68    1.62
   0   3  -9    6.56    1.19
   0   3  -9    6.72    0.38
   0  -3   9    6.47    0.41
   0  -3   9    6.79    0.40
   0  -3   9    6.21    1.13
  -1   3  -9    0.49    0.46
  -1   3  -9    1.19    0.18
   1  -3   9    1.28    0.22
   1  -3   9    1.23    0.22
   1  -3   9    1.79    0.69
  -2   3  -9    3.05    0.84
   2  -3   9    3.69    0.33
   2  -3   9    3.54    0.34
  -3   3  -9   30.19    3.20
  -3   3  -9   35.36    2.83
   3  -3   9   33.88    1.32
   3  -3   9   34.53    1.30
  -4   3  -9   11.67    1.72
   4  -3   9   10.16    0.58
   4  -3   9   10.34    0.58
   5  -3   9    7.30    0.49
   5  -3   9    7.24    0.50
   6  -3   9    1.66    0.27
   9   2  -9    3.74    0.29
   8   2  -9    0.61    0.15
   7   2  -9    4.81    0.32
  -7  -2   9    4.64    0.96
   6   2  -9   10.90    1.26
   6   2  -9    9.82    0.48
  -6  -2   9   10.94    1.22
   5   2  -9   49.75    2.84
   5   2  -9   48.64    1.69
  -5  -2   9   48.07    2.79
   4   2  -9    0.91    0.51
   4   2  -9    1.62    0.21
  -4  -2   9    0.70    0.48
  -4  -2   9    1.61    0.17
  -4  -2   9    1.49    0.17
   3   2  -9    2.96    0.25
   3   2  -9    2.07    0.68
  -3  -2   9    2.82    0.23
  -3  -2   9    3.21    0.23
   2   2  -9   19.25    1.97
   2   2  -9   22.65    0.86
  -2  -2   9   21.27    1.83
  -2  -2   9   21.78    0.85
  -2  -2   9   22.92    0.84
   1   2  -9   31.05    2.31
   1   2  -9   27.16    1.05
  -1  -2   9   29.83    2.26
  -1  -2   9   28.12    1.05
  -1  -2   9   28.11    1.07
   0   2  -9   37.58    1.36
   0   2  -9   36.78    2.64
   0  -2   9   36.76    1.34
   0  -2   9   38.31    2.68
   0  -2   9   36.17    1.35
  -1   2  -9   54.14    1.97
  -1   2  -9   55.43    4.77
   1  -2   9   61.63    3.90
   1  -2   9   58.09    1.99
   1  -2   9   56.94    2.02
  -2   2  -9   35.09    2.78
  -2   2  -9   38.66    2.76
  -2   2  -9   33.76    1.27
   2  -2   9   32.97    1.28
   2  -2   9   33.59    1.30
  -3   2  -9   29.18    2.69
   3  -2   9   25.69    1.07
   3  -2   9   25.48    1.05
  -4   2  -9   -1.07    0.70
   5  -2   9    2.23    0.32
   5  -2   9    1.87    0.28
   6  -2   9    4.74    0.44
   9   1  -9    9.40    0.45
   8   1  -9    0.06    0.11
   7   1  -9    1.96    0.56
   6   1  -9    1.59    0.20
   6   1  -9    1.20    0.64
  -6  -1   9    0.78    0.64
   5   1  -9    2.99    0.69
   5   1  -9    4.63    0.29
  -5  -1   9    3.78    0.74
   4   1  -9    7.47    0.38
  -4  -1   9    6.52    1.19
  -4  -1   9    7.54    0.33
  -4  -1   9    7.57    0.32
   3   1  -9   82.20    2.73
   3   1  -9   77.93    3.99
  -3  -1   9   83.99    2.71
  -3  -1   9   83.40    2.69
   2   1  -9   17.44    1.66
   2   1  -9   19.33    0.76
  -2  -1   9   19.55    0.75
  -2  -1   9   19.60    1.70
   1   1  -9   62.34    3.52
   1   1  -9   61.18    2.09
  -1  -1   9   59.79    2.08
  -1  -1   9   61.58    2.08
  -1  -1   9   61.87    3.49
   0   1  -9   42.12    1.50
   0   1  -9   42.00    2.81
   0  -1   9   42.42    1.49
   0  -1   9   42.18    1.51
  -1   1  -9    0.67    0.15
  -1   1  -9    0.49    0.54
  -1   1  -9    1.02    0.60
   1  -1   9    0.96    0.20
  -2   1  -9   17.22    1.88
  -2   1  -9   19.53    0.80
  -2   1  -9   21.12    2.00
   2  -1   9   19.56    0.83
   2  -1   9   18.62    0.81
  -3   1  -9   17.73    1.91
   3  -1   9   17.09    0.76
   3  -1   9   17.05    0.78
  -4   1  -9    0.20    0.75
   4  -1   9    0.34    0.17
   4  -1   9    0.42    0.18
   5  -1   9   14.33    0.76
   5  -1   9   15.46    0.75
   6  -1   9   10.47    0.62
   9   0  -9    0.09    0.09
   8   0  -9    0.01    0.09
   6   0  -9   -0.03    0.35
   6   0  -9    0.00    0.10
   6   0  -9    0.28    0.39
   5   0  -9   13.85    1.25
   4   0  -9    0.06    0.39
   4   0  -9    0.11    0.10
  -4   0   9   -0.06    0.06
  -4   0   9   -0.03    0.06
   3   0  -9   26.83    2.00
  -3   0   9   27.00    0.97
  -3   0   9   27.86    0.97
   2   0  -9    0.09    0.10
   2   0  -9    0.11    0.34
  -2   0   9   -0.14    0.09
   1   0  -9   15.15    1.60
   1   0  -9   16.69    1.66
   1   0  -9   14.27    0.61
  -1   0   9   14.47    0.60
  -1   0   9   13.75    0.61
   0   0  -9    0.16    0.50
   0   0  -9    0.17    0.11
   0   0  -9   -0.08    0.43
   0   0   9    0.32    0.13
   0   0   9    0.01    0.11
  -1   0  -9    8.44    1.28
  -1   0  -9    6.10    0.37
  -1   0  -9    7.30    1.18
   1   0   9    5.86    0.53
   1   0   9    6.38    0.38
  -2   0  -9   -0.11    0.48
  -2   0  -9   -0.56    0.46
  -2   0  -9    0.15    0.11
   2   0   9   -0.09    0.13
   2   0   9    0.00    0.14
  -3   0  -9    1.52    0.84
  -3   0  -9    1.58    0.78
   3   0   9    1.92    0.29
   3   0   9    1.97    0.27
  -4   0  -9    0.56    0.75
   5   0   9   10.51    0.59
   5   0   9    9.41    0.58
   6   0   9    0.36    0.27
   6   0   9   -0.14    0.17
   9  -1  -9   10.78    0.46
   8  -1  -9   -0.04    0.09
   7  -1  -9    4.73    0.28
   6  -1  -9    1.51    0.18
   6  -1  -9    0.86    0.32
   6  -1  -9    1.12    0.37
   5  -1  -9    3.93    0.78
   5  -1  -9    4.19    0.27
   4  -1  -9    8.81    1.03
   4  -1  -9    7.86    0.37
  -4   1   9    6.60    0.25
   3  -1  -9   83.22    4.02
   3  -1  -9   82.84    4.02
   3  -1  -9   83.88    2.77
  -3   1   9   82.56    2.73
  -3   1   9   85.68    2.73
   2  -1  -9   18.84    1.67
   2  -1  -9   18.36    0.74
   2  -1  -9   18.39    1.68
  -2   1   9   19.25    0.73
  -2   1   9   18.81    0.72
   1  -1  -9   61.39    2.02
   1  -1  -9   55.32    3.98
   1  -1  -9   53.58    3.91
  -1   1   9   61.96    2.01
  -1   1   9   59.25    2.01
   0  -1  -9   44.72    2.89
   0  -1  -9   43.17    2.91
   0  -1  -9   41.39    1.52
   0   1   9   43.29    1.53
   0   1   9   42.74    1.51
  -1  -1  -9    0.69    0.55
  -1  -1  -9    0.39    0.48
  -1  -1  -9    0.84    0.16
   1   1   9    0.72    0.16
   1   1   9    0.64    0.17
  -2  -1  -9   19.54    2.00
  -2  -1  -9   18.61    2.03
   2   1   9   15.66    0.99
   2   1   9   19.69    0.79
  -3  -1  -9   17.15    2.01
  -3  -1  -9   14.60    1.89
   3   1   9   16.45    0.76
   3   1   9   17.07    0.75
  -4  -1  -9    0.93    0.97
   4   1   9    0.23    0.17
   4   1   9    0.12    0.16
   5   1   9   15.06    0.74
   5   1   9   14.62    0.77
   6   1   9   11.10    0.64
   9  -2  -9    4.46    0.21
   8  -2  -9    0.38    0.10
   7  -2  -9    5.43    0.29
   6  -2  -9    8.46    0.64
   6  -2  -9    9.81    0.68
   5  -2  -9   48.34    2.46
   5  -2  -9   52.20    1.71
   4  -2  -9    1.47    0.49
   4  -2  -9    1.40    0.19
   4  -2  -9    1.48    0.49
   3  -2  -9    1.92    0.58
   3  -2  -9    3.18    0.26
   3  -2  -9    2.29    0.62
   3  -2  -9    2.79    0.23
  -3   2   9    2.97    0.20
  -3   2   9    3.16    0.20
   2  -2  -9   22.39    1.85
   2  -2  -9   22.09    0.85
   2  -2  -9   21.99    0.86
   2  -2  -9   21.42    1.81
  -2   2   9   22.71    0.83
  -2   2   9   23.02    0.84
   1  -2  -9   28.57    1.08
   1  -2  -9   28.17    1.05
   1  -2  -9   28.28    2.22
   1  -2  -9   27.25    2.20
  -1   2   9   28.59    1.03
  -1   2   9   27.39    1.04
   0  -2  -9   36.29    2.63
   0  -2  -9   37.23    1.33
   0  -2  -9   36.54    2.68
   0   2   9   36.55    1.31
   0   2   9   34.97    1.32
  -1  -2  -9   51.62    3.41
  -1  -2  -9   57.71    3.58
   1   2   9   57.19    1.97
   1   2   9   58.74    1.99
  -2  -2  -9   33.74    2.73
  -2  -2  -9   30.19    2.67
   2   2   9   34.02    1.28
   2   2   9   34.78    1.28
  -3  -2  -9   26.45    2.47
  -3  -2  -9   26.15    2.42
   3   2   9   25.82    1.05
  -4  -2  -9   -0.13    0.92
   4   2   9    1.35    0.38
   4   2   9    1.36    0.23
   5   2   9    1.81    0.27
   5   2   9    2.00    0.34
   6   2   9    5.76    0.47
   8  -3  -9    5.75    0.27
   7  -3  -9    1.77    0.18
   6  -3  -9   10.27    0.47
   5  -3  -9   15.22    0.61
   5  -3  -9   14.58    1.23
   5  -3  -9   15.72    0.63
   4  -3  -9   19.32    1.53
   4  -3  -9   19.45    1.52
   4  -3  -9   17.20    0.70
   4  -3  -9   17.92    0.73
   3  -3  -9   31.94    1.14
   3  -3  -9   30.05    1.11
   3  -3  -9   30.76    2.13
   3  -3  -9   29.88    2.10
  -3   3   9   31.20    1.07
  -3   3   9   31.25    1.06
   2  -3  -9   12.67    1.40
   2  -3  -9   13.39    0.60
   2  -3  -9   15.04    1.53
   2  -3  -9   13.68    0.59
  -2   3   9   13.80    0.56
  -2   3   9   13.79    0.57
   1  -3  -9   42.75    4.28
   1  -3  -9   46.78    1.64
   1  -3  -9   45.82    2.93
   1  -3  -9   46.04    1.62
  -1   3   9   46.06    1.60
  -1   3   9   46.76    1.61
   0  -3  -9    7.34    1.31
   0  -3  -9    6.65    0.41
   0  -3  -9    6.32    1.29
   0   3   9    6.44    0.37
   0   3   9    6.60    0.39
  -1  -3  -9    1.18    0.21
  -1  -3  -9    1.00    0.66
  -1  -3  -9    1.26    0.55
   1   3   9    1.49    0.23
   1   3   9    1.14    0.19
  -2  -3  -9    4.37    0.96
  -2  -3  -9    4.05    1.08
  -2  -3  -9    3.50    0.34
   2   3   9    3.23    0.31
   2   3   9    3.60    0.34
  -3  -3  -9   32.58    2.77
  -3  -3  -9   30.92    2.77
   3   3   9   35.10    1.33
   3   3   9   34.16    1.30
   4   3   9    9.32    0.57
   4   3   9   10.49    0.57
   5   3   9    6.68    0.51
   5   3   9    7.32    0.51
   6   3   9    2.24    0.35
   6  -4  -9   11.42    0.47
   6  -4  -9    9.17    0.56
   5  -4  -9    1.83    0.22
   5  -4  -9    1.60    0.20
   5  -4  -9    0.89    0.43
   4  -4  -9   11.64    0.52
   4  -4  -9   11.39    1.27
   4  -4  -9   11.15    0.50
   3  -4  -9   13.98    0.60
   3  -4  -9   11.89    1.38
   3  -4  -9   14.47    1.55
   3  -4  -9   12.92    0.58
  -3   4   9   13.53    0.52
  -3   4   9   13.57    0.52
   2  -4  -9   50.27    1.80
   2  -4  -9   52.94    3.12
   2  -4  -9   49.85    3.11
   2  -4  -9   52.34    1.82
  -2   4   9   53.80    1.77
  -2   4   9   52.88    1.77
   1  -4  -9   62.50    2.07
   1  -4  -9   62.43    3.59
  -1   4   9   58.75    2.03
  -1   4   9   55.12    2.01
   0  -4  -9   66.56    2.33
   0  -4  -9   67.23    3.94
   0  -4  -9   68.03    3.96
   0   4   9   66.82    2.31
   0   4   9   68.52    2.30
  -1  -4  -9   59.57    3.75
  -1  -4  -9   64.09    5.59
   1   4   9   61.07    2.12
   1   4   9   60.45    2.13
  -2  -4  -9    9.32    1.48
  -2  -4  -9    7.62    1.33
  -2  -4  -9   10.09    0.55
   2   4   9    9.76    0.55
   2   4   9    9.86    0.53
  -3  -4  -9    6.96    1.36
   3   4   9    8.99    0.51
   3   4   9    8.20    0.51
  -4  -4  -9    6.77    1.44
   4   4   9    6.78    0.49
   4   4   9    6.88    0.47
   5   4   9    0.71    0.21
   5   4   9    0.31    0.19
   6   4   9    1.16    0.25
   6  -5  -9    2.70    0.39
   5  -5  -9    2.43    0.56
   5  -5  -9    2.79    0.25
   4  -5  -9   49.47    2.81
   4  -5  -9   50.25    1.73
   4  -5  -9   48.99    2.76
   3  -5  -9   67.18    3.61
   3  -5  -9   64.45    2.22
  -3   5   9   63.74    2.13
   2  -5  -9   53.66    1.89
   2  -5  -9   52.19    3.27
   2  -5  -9   52.88    3.23
  -2   5   9   56.44    1.87
  -2   5   9   53.84    1.83
   1  -5  -9   52.30    3.29
   1  -5  -9   50.39    1.81
  -1   5   9   51.06    1.78
   0  -5  -9   37.37    2.81
   0  -5  -9   35.19    1.35
   0   5   9   36.75    1.32
   0   5   9   35.11    1.33
  -1  -5  -9   28.64    1.40
  -1  -5  -9   28.82    2.56
   1   5   9   32.34    1.18
   1   5   9   30.80    1.18
  -2  -5  -9    7.16    0.46
  -2  -5  -9    6.89    1.89
   2   5   9    7.12    0.46
   2   5   9    7.39    0.46
  -3  -5  -9    5.67    0.42
  -3  -5  -9    6.63    1.36
  -3  -5  -9    3.57    1.13
   3   5   9    5.23    0.43
   3   5   9    5.76    0.43
  -4  -5  -9    3.94    1.23
   4   5   9    3.05    0.37
   4   5   9    3.47    0.36
   5   5   9    2.51    0.39
   5   5   9    3.34    0.38
   6   5   9    9.25    0.63
   7  -6  -9   18.00    0.71
   6  -6  -9   25.48    0.96
   5  -6  -9   11.34    1.17
   5  -6  -9    9.83    0.50
   4  -6  -9   62.70    2.14
   4  -6  -9   61.11    3.36
   3  -6  -9   10.85    1.54
   3  -6  -9    9.40    1.32
   3  -6  -9   10.26    0.53
  -3   6   9   10.01    0.48
  -3   6   9   10.78    0.43
   2  -6  -9    8.99    0.50
   2  -6  -9    7.86    1.34
  -2   6   9    9.02    0.43
  -2   6   9    9.08    0.44
   1  -6  -9    2.54    0.74
   1  -6  -9    2.75    0.31
  -1   6   9    2.77    0.75
  -1   6   9    2.52    0.27
   0  -6  -9    9.51    0.54
   0   6   9   10.35    0.60
   0   6   9    9.88    0.50
   0   6   9    9.15    1.47
  -1  -6  -9    8.81    0.52
  -1  -6  -9    6.56    1.32
   1   6   9    9.59    1.42
   1   6   9    8.16    0.48
   1   6   9    8.52    0.48
  -2  -6  -9   25.43    1.09
  -2  -6  -9   23.18    2.50
   2   6   9   23.98    1.02
   2   6   9   24.82    1.03
  -3  -6  -9    3.60    1.32
  -3  -6  -9    5.15    0.41
   3   6   9    4.18    0.40
   3   6   9    5.28    0.42
  -4  -6  -9    8.98    0.55
   4   6   9    9.56    0.58
   4   6   9    9.21    0.60
   5   6   9    4.51    0.43
   7  -7  -9   18.46    0.74
   6  -7  -9    0.00    0.12
   5  -7  -9   17.57    1.63
   5  -7  -9   21.41    0.85
   4  -7  -9    4.18    0.88
   4  -7  -9    4.26    0.34
   3  -7  -9    1.37    0.22
  -3   7   9    1.38    0.15
   2  -7  -9    3.06    0.32
   2  -7  -9    2.61    0.92
  -2   7   9    3.27    0.24
  -2   7   9    2.38    0.70
   1  -7  -9   28.36    1.12
   1  -7  -9   29.29    2.79
  -1   7   9   25.00    2.37
   0  -7  -9   -0.14    0.57
   0  -7  -9    0.69    0.20
   0   7   9    0.59    0.68
   0   7   9    0.42    0.14
   0   7   9    0.64    0.16
  -1  -7  -9   17.28    0.82
  -1  -7  -9   16.91    2.08
   1   7   9   16.80    2.01
   1   7   9   17.80    0.80
   1   7   9   18.92    0.81
  -2  -7  -9    3.83    0.38
  -2  -7  -9    3.76    1.09
   2   7   9    2.95    1.12
   2   7   9    3.90    0.38
   2   7   9    3.80    0.35
  -3  -7  -9    8.82    0.55
  -3  -7  -9    7.40    1.59
   3   7   9    8.58    0.56
   3   7   9    9.37    0.56
   3   7   9    5.99    1.41
  -4  -7  -9   12.40    0.67
   4   7   9   11.98    0.69
   5   7   9   13.02    0.74
   7  -8  -9    7.00    0.41
   6  -8  -9    8.97    0.48
   5  -8  -9   16.85    0.73
   5  -8  -9   15.17    1.63
   4  -8  -9    7.97    0.54
   4  -8  -9    5.82    1.10
   3  -8  -9   43.67    1.61
  -3   8   9   43.65    1.48
   2  -8  -9   26.24    1.10
  -2   8   9   28.24    1.03
   1  -8  -9   30.17    2.64
   1  -8  -9   29.99    1.20
  -1   8   9   27.53    2.58
   0  -8  -9   43.32    3.52
   0  -8  -9   44.92    1.69
   0   8   9   45.01    1.63
  -1  -8  -9    7.79    0.54
  -1  -8  -9   10.04    1.69
   1   8   9    7.12    1.46
   1   8   9    9.11    0.51
  -2  -8  -9   20.11    0.92
  -2  -8  -9   17.48    2.35
   2   8   9   23.04    2.69
   2   8   9   19.22    0.89
  -3  -8  -9    8.18    1.91
  -3  -8  -9    8.06    0.63
   3   8   9    5.77    1.59
   3   8   9    7.03    0.50
  -4  -8  -9    4.14    0.42
   4   8   9    4.74    0.43
   5   8   9    5.37    0.48
   7  -9  -9    1.26    0.30
   6  -9  -9   10.08    0.55
   5  -9  -9    8.94    1.72
   5  -9  -9   12.65    0.62
   4  -9  -9   13.31    0.66
   3  -9  -9   41.97    1.69
  -3   9   9   39.77    1.39
   2  -9  -9   18.83    0.85
  -2   9   9   17.70    0.74
   1  -9  -9    8.33    0.53
  -1   9   9    7.32    0.43
   0  -9  -9    2.69    0.34
   0   9   9    2.20    0.27
   0   9   9    1.98    1.06
  -1  -9  -9    8.61    0.56
  -1  -9  -9    8.99    1.76
   1   9   9    8.39    0.51
   1   9   9    6.38    1.43
  -2  -9  -9    0.57    0.21
  -2  -9  -9    1.54    1.15
   2   9   9    0.47    0.18
   2   9   9    0.89    1.16
  -3  -9  -9    4.09    0.41
   3   9   9    3.58    0.38
  -4  -9  -9    8.59    0.59
   4   9   9    8.41    0.80
   6 -10  -9   17.27    0.85
   5 -10  -9    1.11    0.22
   4 -10  -9    4.46    0.39
   3 -10  -9    0.77    0.21
  -3  10   9    0.90    0.14
   2 -10  -9   10.33    0.61
  -2  10   9    9.16    0.47
   1 -10  -9    5.19    0.44
  -1  10   9    4.65    0.34
   0 -10  -9   24.37    1.07
   0  10   9   23.07    0.99
  -1 -10  -9    1.80    0.29
   1  10   9    1.58    0.24
  -2 -10  -9   24.90    1.11
   2  10   9   24.19    1.08
  -3 -10  -9    0.47    0.20
   3  10   9    0.25    0.17
   5 -11  -9    3.86    0.40
   4 -11  -9    5.89    0.45
   3 -11  -9    7.95    0.54
   2 -11  -9   20.38    0.98
  -2  11   9   22.53    1.01
   1 -11  -9    7.03    0.52
  -1  11   9    6.73    0.42
   0 -11  -9   11.91    0.86
   0  11   9   13.42    0.66
  -1 -11  -9    4.55    0.46
   1  11   9    4.76    0.38
  -2 -11  -9   12.80    0.72
   2  11   9   12.45    0.70
  -3 -11  -9   12.21    0.71
   3  11   9   11.50    0.71
   4 -12  -9   22.85    1.25
   3 -12  -9    3.72    0.41
   2 -12  -9   12.93    0.74
   1 -12  -9    1.81    0.30
  -1  12   9    1.51    0.27
   0  12   9    9.80    0.56
  -1 -12  -9    0.29    0.20
   1  12   9    0.66    0.18
  -2 -12  -9    5.23    0.49
   2 -13  -9   11.04    0.70
   1 -13  -9    5.99    0.52
   0 -13  -9    0.25    0.21
  -3 -12  10    4.79    0.45
  -2 -12  10    0.59    0.22
  -1 -12  10    0.51    0.19
   0 -12  10    1.86    0.28
   1 -12  10    1.08    0.25
  -4 -11  10    0.34    0.19
  -3 -11  10    4.00    0.61
  -2 -11  10    1.33    0.25
  -1 -11  10    3.62    0.38
   0 -11  10    0.12    0.17
   1 -11  10    4.77    0.45
   2 -11  10    1.10    0.25
  -5 -10  10    2.72    0.33
   4  10 -10    2.26    0.30
  -4 -10  10    2.26    0.29
  -3 -10  10   11.52    0.63
   2  10 -10    9.72    2.00
  -2 -10  10    7.11    0.51
  -2 -10  10    8.73    1.84
   1  10 -10   -0.20    1.20
  -1 -10  10   -0.97    1.29
   0 -10  10    7.67    0.54
   1 -10  10    3.19    0.41
   2 -10  10    1.83    0.29
   3 -10  10    5.60    0.47
   5   9 -10    8.16    0.55
  -5  -9  10    8.16    0.48
   4   9 -10    1.37    0.23
  -4  -9  10    1.93    0.27
   3   9 -10    2.68    0.36
   3   9 -10    3.90    2.31
  -3  -9  10    3.21    1.31
  -3  -9  10    1.94    0.30
   2   9 -10    3.59    0.33
   2   9 -10    4.34    1.29
  -2  -9  10    3.56    0.39
  -2  -9  10    4.77    1.23
   1   9 -10    8.01    1.69
  -1  -9  10    7.08    0.50
  -1  -9  10    7.67    1.56
   0   9 -10    2.33    1.06
   0  -9  10    1.69    0.26
   0  -9  10    1.78    1.04
   1  -9  10    5.52    0.45
   2  -9  10    0.13    0.16
   3  -9  10    1.08    0.24
   4  -9  10    3.38    0.42
   6   8 -10    2.99    0.36
  -6  -8  10    2.77    0.28
   5   8 -10   12.51    0.74
  -5  -8  10   13.63    0.63
   4   8 -10    6.87    0.47
   4   8 -10    5.83    1.52
  -4  -8  10    5.89    1.39
   3   8 -10   15.73    2.19
   3   8 -10   15.81    0.78
  -3  -8  10   17.03    2.18
  -3  -8  10   16.27    0.76
   2   8 -10    1.69    0.25
   2   8 -10    0.67    0.83
  -2  -8  10    1.84    1.05
  -2  -8  10    1.59    0.24
   1   8 -10    6.87    0.45
   1   8 -10    8.68    1.66
  -1  -8  10    7.45    0.48
  -1  -8  10    5.08    1.17
   0   8 -10    1.17    0.89
   0  -8  10    0.26    0.17
   0  -8  10   -0.26    0.93
   1  -8  10   10.91    0.62
   2  -8  10    4.11    0.39
   3  -8  10    2.46    0.34
   4  -8  10    1.48    0.27
   7   7 -10    4.09    0.43
   6   7 -10    2.54    0.32
  -6  -7  10    2.34    0.23
   5   7 -10    6.79    0.45
   5   7 -10    4.45    1.39
  -5  -7  10    6.60    0.39
  -5  -7  10    5.38    1.16
   4   7 -10    1.25    0.29
   4   7 -10    0.77    0.91
  -4  -7  10    0.66    0.83
   3   7 -10    1.88    0.26
   3   7 -10    1.42    0.89
  -3  -7  10    1.86    0.26
  -3  -7  10    1.16    0.87
   2   7 -10   35.87    1.37
   2   7 -10   33.57    2.93
  -2  -7  10   36.91    1.37
  -2  -7  10   34.63    3.07
   1   7 -10   14.23    1.93
   1   7 -10   15.02    0.70
  -1  -7  10   13.51    1.97
  -1  -7  10   15.12    0.72
   0   7 -10    9.98    1.79
   0   7 -10   10.83    0.56
   0  -7  10    8.39    1.67
   0  -7  10   10.67    0.58
  -1   7 -10    2.08    0.94
   1  -7  10    3.86    1.21
   1  -7  10    3.72    0.36
   2  -7  10    0.26    0.17
   3  -7  10    3.18    0.37
   4  -7  10   -0.24    0.17
   7   6 -10    4.75    0.62
   6   6 -10    0.34    0.18
  -6  -6  10    0.44    0.11
   5   6 -10   15.61    2.09
   5   6 -10   18.51    0.81
  -5  -6  10   17.13    0.72
   4   6 -10    2.46    1.04
   4   6 -10    3.46    0.32
  -4  -6  10    3.17    0.28
  -4  -6  10    2.13    0.89
   3   6 -10   31.63    2.82
   3   6 -10   36.24    1.45
  -3  -6  10   39.26    2.98
  -3  -6  10   38.23    1.37
   2   6 -10    6.60    1.33
   2   6 -10    6.31    0.41
  -2  -6  10    5.88    0.40
  -2  -6  10    6.51    1.32
   1   6 -10    9.99    0.54
   1   6 -10   10.04    2.15
  -1  -6  10   10.51    0.55
  -1  -6  10    8.58    1.86
   0   6 -10    1.39    0.74
   0   6 -10    0.98    0.21
   0  -6  10    0.96    0.68
   0  -6  10    0.89    0.20
   1  -6  10   12.50    0.66
   1  -6  10   14.98    1.92
  -2   6 -10    3.47    1.35
   2  -6  10    6.31    0.44
   3  -6  10   23.09    1.04
   3  -6  10   22.90    1.02
   4  -6  10    1.69    0.27
   4  -6  10    1.93    0.38
   5  -6  10    7.78    0.54
   8   5 -10    2.37    0.33
   7   5 -10    1.33    0.21
   6   5 -10   16.62    2.18
   6   5 -10   19.16    0.83
  -6  -5  10   19.34    2.11
  -6  -5  10   18.65    0.70
   5   5 -10    7.87    1.46
   5   5 -10    8.33    0.48
  -5  -5  10    7.81    1.42
  -5  -5  10    8.09    0.41
   4   5 -10   24.57    2.33
   4   5 -10   24.00    0.98
  -4  -5  10   24.36    2.23
  -4  -5  10   23.94    0.94
   3   5 -10    7.32    1.37
   3   5 -10    8.33    0.47
  -3  -5  10    8.59    0.44
  -3  -5  10    8.06    1.39
   2   5 -10    1.47    0.28
   2   5 -10    1.72    0.78
  -2  -5  10    0.12    0.64
  -2  -5  10    1.36    0.20
   1   5 -10   27.13    2.40
   1   5 -10   25.66    1.03
  -1  -5  10   24.93    1.02
  -1  -5  10   27.02    2.45
   0   5 -10   32.92    1.23
   0   5 -10   33.20    2.78
   0  -5  10   33.76    2.73
   0  -5  10   29.11    1.45
  -1   5 -10   10.81    0.54
  -1   5 -10    9.40    1.69
   1  -5  10   10.83    0.56
   1  -5  10    8.89    1.62
  -2   5 -10   24.04    2.60
   2  -5  10   31.04    1.19
   2  -5  10   31.20    2.78
   2  -5  10   29.62    1.20
   3  -5  10    0.52    0.19
   3  -5  10    1.32    0.36
   4  -5  10    3.59    0.39
   4  -5  10    4.00    0.39
   5  -5  10    6.06    0.48
   8   4 -10    1.23    0.20
   7   4 -10   24.79    0.95
  -7  -4  10   17.27    2.29
   6   4 -10    2.10    0.27
   6   4 -10    2.57    0.91
  -6  -4  10    1.97    0.83
   5   4 -10    1.54    0.24
   5   4 -10    0.78    0.84
  -5  -4  10    1.80    0.82
  -5  -4  10    1.54    0.21
   4   4 -10    2.24    0.27
   4   4 -10    2.18    0.78
  -4  -4  10    2.41    0.23
   3   4 -10   21.87    0.90
  -3  -4  10   20.68    2.03
  -3  -4  10   23.53    0.93
   2   4 -10   14.17    0.63
   2   4 -10   13.67    1.76
  -2  -4  10   13.45    0.64
  -2  -4  10   12.99    0.61
  -2  -4  10   14.22    1.61
   1   4 -10   71.50    4.20
   1   4 -10   70.37    2.47
  -1  -4  10   73.50    2.48
  -1  -4  10   74.40    4.28
   0   4 -10    1.21    0.19
   0   4 -10    1.12    1.00
   0  -4  10    1.50    0.23
   0  -4  10    1.08    0.25
   0  -4  10    0.68    0.68
  -1   4 -10    6.58    1.33
  -1   4 -10    6.41    0.41
   1  -4  10    7.69    1.38
   1  -4  10    5.90    0.43
   1  -4  10    6.38    0.42
  -2   4 -10   18.98    2.26
   2  -4  10   19.61    0.88
   2  -4  10   20.54    3.18
   2  -4  10   19.72    0.86
  -3   4 -10   12.80    1.84
   3  -4  10    7.90    0.62
   3  -4  10    9.46    0.54
   4  -4  10   18.13    0.84
   4  -4  10   16.93    0.84
   5  -4  10   12.67    0.70
   9   3 -10    4.08    0.33
   7   3 -10    3.35    0.86
   7   3 -10    4.52    0.33
  -7  -3  10    2.19    0.84
   6   3 -10   24.77    2.17
   6   3 -10   26.08    0.99
  -6  -3  10   22.71    2.02
   5   3 -10    1.43    0.76
   5   3 -10    1.88    0.25
  -5  -3  10    3.01    0.94
  -5  -3  10    2.18    0.18
   4   3 -10   87.54    4.63
   4   3 -10   93.45    3.07
  -4  -3  10   93.41    3.01
  -4  -3  10   90.31    3.01
   3   3 -10   18.58    1.86
   3   3 -10   20.31    0.80
  -3  -3  10   18.53    1.85
  -3  -3  10   18.59    0.85
  -3  -3  10   18.48    0.81
   2   3 -10   39.42    2.79
   2   3 -10   37.50    1.39
  -2  -3  10   38.02    1.39
  -2  -3  10   36.08    2.66
  -2  -3  10   39.25    1.38
   1   3 -10    1.11    0.29
  -1  -3  10    0.58    0.16
  -1  -3  10    0.51    0.49
  -1  -3  10    0.88    0.19
   0   3 -10   19.76    1.99
   0   3 -10   18.53    0.77
   0  -3  10   17.41    0.78
   0  -3  10   16.38    1.97
   0  -3  10   18.38    0.77
  -1   3 -10   42.12    3.13
  -1   3 -10   43.70    1.57
   1  -3  10   43.46    1.58
   1  -3  10   44.15    1.61
   1  -3  10   42.00    3.23
  -2   3 -10   51.70    1.84
  -2   3 -10   48.26    3.58
   2  -3  10   50.21    1.87
   2  -3  10   52.54    1.85
  -3   3 -10    7.54    1.56
  -3   3 -10   10.16    1.79
   3  -3  10    9.08    0.55
   3  -3  10   10.98    0.65
   4  -3  10   14.99    0.77
   5  -3  10    4.15    0.40
   5  -3  10    3.62    0.42
   6  -3  10    9.96    0.82
   9   2 -10    3.61    0.30
   8   2 -10    4.50    0.33
   7   2 -10   12.95    0.60
   7   2 -10   13.89    1.53
  -7  -2  10   13.54    1.43
   6   2 -10    0.81    0.16
   6   2 -10    1.44    0.66
  -6  -2  10    0.14    0.55
   5   2 -10   41.99    2.75
   5   2 -10   45.32    1.56
  -5  -2  10   44.67    1.43
  -5  -2  10   42.17    1.42
  -5  -2  10   43.23    2.76
   4   2 -10   68.41    2.38
   4   2 -10   67.04    3.77
  -4  -2  10   70.97    2.33
  -4  -2  10   71.64    2.32
  -4  -2  10   72.33    3.85
   3   2 -10   14.69    1.57
   3   2 -10   14.44    0.63
  -3  -2  10   13.37    1.51
  -3  -2  10   14.73    0.62
  -3  -2  10   14.84    0.61
   2   2 -10   10.79    0.52
   2   2 -10   10.97    1.85
  -2  -2  10   10.76    0.52
  -2  -2  10   10.67    0.50
   1   2 -10   57.99    3.52
   1   2 -10   55.46    1.96
  -1  -2  10   58.23    3.52
  -1  -2  10   57.52    1.96
  -1  -2  10   54.85    1.97
   0   2 -10    5.21    0.34
   0   2 -10    5.84    1.19
   0  -2  10    5.35    0.36
   0  -2  10    6.44    1.23
   0  -2  10    4.81    0.36
  -1   2 -10   27.60    2.39
  -1   2 -10   25.38    1.01
   1  -2  10   25.57    1.03
   1  -2  10   25.69    1.04
  -2   2 -10   13.01    0.61
  -2   2 -10   10.47    1.83
  -2   2 -10   12.63    1.74
   2  -2  10   14.27    0.68
   2  -2  10   13.23    0.64
  -3   2 -10   10.42    1.71
   3  -2  10   11.72    0.62
   3  -2  10   12.18    0.84
  -4   2 -10    5.25    1.37
   4  -2  10    7.76    0.54
   4  -2  10    8.91    0.53
   5  -2  10   14.67    0.74
   5  -2  10   12.17    0.70
   6  -2  10   10.05    0.63
   9   1 -10    0.08    0.12
   8   1 -10   16.91    0.70
   7   1 -10   -0.67    0.52
   7   1 -10    0.12    0.11
   6   1 -10   35.78    1.29
   5   1 -10   24.21    1.90
  -5  -1  10   22.22    1.86
   4   1 -10    8.40    1.29
   4   1 -10    9.72    0.48
  -4  -1  10   11.21    1.39
  -4  -1  10   10.39    0.42
   3   1 -10    7.16    1.19
   3   1 -10    7.29    0.40
  -3  -1  10    7.37    0.37
  -3  -1  10    7.11    0.38
   2   1 -10  108.54    5.60
   2   1 -10  109.51    3.61
  -2  -1  10  108.21    5.24
  -2  -1  10  111.13    3.61
   1   1 -10    1.16    0.63
   1   1 -10    0.95    0.17
  -1  -1  10    0.79    0.15
  -1  -1  10    0.96    0.18
  -1  -1  10    0.76    0.59
   0   1 -10   88.34    2.95
   0   1 -10   88.14    4.67
   0  -1  10   88.00    2.95
   0  -1  10   86.96    2.96
  -1   1 -10   37.83    2.77
  -1   1 -10   34.40    2.81
  -1   1 -10   33.80    1.26
   1  -1  10   31.91    1.29
   1  -1  10   32.50    1.28
  -2   1 -10   17.38    2.04
  -2   1 -10   18.88    0.81
  -2   1 -10   17.93    2.03
   2  -1  10   18.23    0.82
   2  -1  10   17.44    0.79
  -3   1 -10   10.49    1.66
   3  -1  10    9.09    0.53
  -4   1 -10   17.29    3.50
   4  -1  10   19.23    0.95
   4  -1  10   15.21    0.79
   5  -1  10    0.07    0.18
   5  -1  10   -0.05    0.20
   6  -1  10    8.32    0.56
   9   0 -10   11.86    0.52
   8   0 -10    6.72    0.36
   7   0 -10    6.59    0.83
   7   0 -10    6.50    0.39
   6   0 -10    5.68    0.34
   6   0 -10    5.70    0.99
   5   0 -10   50.39    2.88
   5   0 -10   51.16    1.76
   5   0 -10   51.08    2.85
   4   0 -10   31.94    1.17
   4   0 -10   29.80    2.22
  -4   0  10   32.65    1.10
  -4   0  10   33.50    1.10
   3   0 -10   85.44    2.92
   3   0 -10   84.21    4.34
  -3   0  10   89.61    2.89
  -3   0  10   91.22    2.89
   2   0 -10   44.22    1.53
   2   0 -10   42.24    2.85
  -2   0  10   42.71    1.52
   1   0 -10    7.62    0.43
   1   0 -10    9.59    1.32
   1   0 -10    7.56    1.24
  -1   0  10    8.39    0.44
  -1   0  10    8.22    0.43
   0   0 -10    3.74    0.29
   0   0 -10    3.63    1.07
   0   0 -10    3.77    0.91
   0   0  10    4.02    0.30
   0   0  10    3.60    0.32
  -1   0 -10   64.95    2.21
  -1   0 -10   67.23    4.04
   1   0  10   63.80    2.23
   1   0  10   60.49    2.25
  -2   0 -10   42.07    3.14
  -2   0 -10   44.39    3.24
   2   0  10   43.23    1.60
   2   0  10   44.78    1.63
  -3   0 -10   33.46    3.16
  -3   0 -10   45.72    3.39
   3   0  10   44.21    1.59
   3   0  10   43.77    1.62
  -4   0 -10    8.60    1.77
   4   0  10    9.27    0.68
   4   0  10    7.71    0.52
   5   0  10    2.03    0.44
   5   0  10    3.47    0.37
   6   0  10    1.04    0.23
   9  -1 -10    0.39    0.14
   8  -1 -10   18.16    0.70
   7  -1 -10    0.12    0.11
   6  -1 -10   36.31    1.28
   6  -1 -10   35.62    1.98
   5  -1 -10   22.46    1.77
   5  -1 -10   24.71    0.91
   4  -1 -10   11.22    1.29
   4  -1 -10    9.19    1.19
   4  -1 -10   10.11    0.48
  -4   1  10   10.18    0.39
  -4   1  10   10.41    0.40
   3  -1 -10    6.48    1.10
   3  -1 -10    8.05    1.17
   3  -1 -10    6.82    0.38
  -3   1  10    6.96    0.34
  -3   1  10    7.39    0.36
   2  -1 -10  107.97    5.23
   2  -1 -10  113.34    5.28
   2  -1 -10  110.92    3.63
  -2   1  10  108.91    3.61
   1  -1 -10    1.32    0.65
   1  -1 -10    0.74    0.51
   1  -1 -10    0.92    0.17
  -1   1  10    0.94    0.17
  -1   1  10    0.86    0.15
   0  -1 -10   92.11    5.62
   0  -1 -10   81.75    3.20
   0  -1 -10   86.41    4.65
   0   1  10   86.74    2.94
   0   1  10   90.28    2.93
  -1  -1 -10   33.98    2.77
  -1  -1 -10   34.03    1.28
  -1  -1 -10   36.48    2.89
   1   1  10   33.50    1.30
  -2  -1 -10   16.98    2.05
  -2  -1 -10   17.33    2.11
   2   1  10   18.24    0.80
   2   1  10   18.20    0.82
  -3  -1 -10    6.39    1.27
   3   1  10    7.70    0.49
   3   1  10    8.29    0.50
  -4  -1 -10   13.34    2.24
   4   1  10   14.58    0.72
   4   1  10   14.44    0.74
   5   1  10    0.22    0.17
   5   1  10    0.25    0.20
   6   1  10    7.69    0.55
   9  -2 -10    3.52    0.21
   7  -2 -10   13.89    0.57
   6  -2 -10    1.00    0.15
   6  -2 -10    0.83    0.42
   5  -2 -10   42.53    1.51
   5  -2 -10   42.23    2.45
   5  -2 -10   45.66    2.50
   4  -2 -10   69.57    3.57
   4  -2 -10   69.97    2.32
  -4   2  10   66.38    2.19
  -4   2  10   69.75    2.20
   3  -2 -10   13.50    1.50
   3  -2 -10   14.25    0.64
   3  -2 -10   14.20    1.47
  -3   2  10   14.51    0.57
  -3   2  10   14.51    0.57
   2  -2 -10   10.17    1.36
   2  -2 -10   10.77    1.43
   2  -2 -10   10.52    0.51
   2  -2 -10   10.86    0.54
  -2   2  10   11.10    0.49
  -2   2  10   10.38    0.49
   1  -2 -10   57.74    3.56
   1  -2 -10   57.72    2.00
   1  -2 -10   59.97    3.56
  -1   2  10   57.44    1.99
  -1   2  10   55.74    1.97
   0  -2 -10    5.50    1.13
   0  -2 -10    6.53    1.29
   0   2  10    5.41    0.37
   0   2  10    5.34    0.36
  -1  -2 -10   25.61    2.40
  -1  -2 -10   23.64    2.23
   1   2  10   25.47    1.02
   1   2  10   25.80    1.02
  -2  -2 -10   15.19    1.93
  -2  -2 -10   12.82    1.82
   2   2  10   13.94    0.66
   2   2  10   13.72    0.67
  -3  -2 -10   12.94    1.89
   3   2  10   11.63    0.63
   3   2  10   11.21    0.62
   4   2  10    8.42    0.53
   4   2  10    7.95    0.55
   5   2  10   12.96    0.71
   5   2  10   12.63    0.71
   6   2  10   10.16    0.65
   8  -3 -10   23.08    0.84
   7  -3 -10    4.86    0.29
   6  -3 -10   26.14    1.42
   5  -3 -10    1.99    0.70
   5  -3 -10    2.24    0.23
   4  -3 -10   90.88    4.29
   4  -3 -10   91.22    4.31
   4  -3 -10   93.55    3.04
   4  -3 -10   88.90    3.02
   3  -3 -10   20.54    1.85
   3  -3 -10   20.31    0.84
   3  -3 -10   20.84    1.83
  -3   3  10   20.78    0.76
   2  -3 -10   38.20    1.40
   2  -3 -10   37.08    2.62
   2  -3 -10   37.10    1.37
   2  -3 -10   36.65    2.62
  -2   3  10   39.16    1.34
  -2   3  10   39.12    1.35
   1  -3 -10    0.81    0.67
   1  -3 -10    1.01    0.18
   1  -3 -10    1.00    0.61
   1  -3 -10    1.21    0.21
  -1   3  10    0.88    0.15
  -1   3  10    1.19    0.19
   0  -3 -10   18.29    1.89
   0  -3 -10   18.47    0.80
   0  -3 -10   19.54    2.02
   0   3  10   18.71    0.77
   0   3  10   18.24    0.79
  -1  -3 -10   46.41    1.80
  -1  -3 -10   41.50    3.14
  -1  -3 -10   45.97    3.29
   1   3  10   42.72    1.61
   1   3  10   43.84    1.60
  -2  -3 -10   47.49    3.61
  -2  -3 -10   46.43    3.47
   2   3  10   52.78    1.83
   2   3  10   50.93    1.84
  -3  -3 -10    6.41    1.64
  -3  -3 -10   10.20    1.92
   3   3  10    9.85    0.57
   3   3  10   10.08    0.56
  -4  -3 -10   12.61    2.54
   4   3  10   17.03    0.79
   4   3  10   14.92    0.79
   5   3  10    3.73    0.42
   5   3  10    3.74    0.40
   6   3  10    8.77    0.61
   7  -4 -10   26.67    0.97
   6  -4 -10    1.99    0.22
   5  -4 -10    1.68    0.61
   5  -4 -10    1.82    0.22
   5  -4 -10    2.03    0.24
   4  -4 -10    2.45    0.26
   4  -4 -10    1.90    0.53
   4  -4 -10    2.33    0.24
   4  -4 -10    2.15    0.59
   3  -4 -10   24.46    2.04
   3  -4 -10   23.45    0.92
   3  -4 -10   21.64    2.72
  -3   4  10   22.61    0.83
  -3   4  10   23.13    0.84
   2  -4 -10   12.94    1.57
   2  -4 -10   13.31    0.60
   2  -4 -10   12.88    1.60
   2  -4 -10   13.10    0.62
  -2   4  10   13.01    0.56
   1  -4 -10   73.96    2.53
   1  -4 -10   71.60    4.17
   1  -4 -10   63.88    5.26
  -1   4  10   77.93    2.50
  -1   4  10   75.17    2.50
   0  -4 -10    1.47    0.23
   0  -4 -10    0.23    0.63
   0  -4 -10    0.82    0.67
   0   4  10    1.43    0.22
   0   4  10    1.41    0.22
  -1  -4 -10    5.67    1.21
  -1  -4 -10    7.86    1.46
   1   4  10    6.84    0.43
   1   4  10    6.68    0.43
  -2  -4 -10   19.77    0.89
  -2  -4 -10   17.30    2.15
  -2  -4 -10   19.91    2.45
   2   4  10   20.83    0.88
   2   4  10   19.84    0.89
  -3  -4 -10    5.78    1.28
  -3  -4 -10    7.44    1.38
   3   4  10    8.89    0.53
   3   4  10    8.96    0.55
   4   4  10   17.80    0.85
   4   4  10   17.93    0.88
   5   4  10   13.02    0.72
   6  -5 -10   19.24    0.76
   6  -5 -10   17.73    1.32
   5  -5 -10    8.91    0.46
   5  -5 -10    7.53    1.10
   4  -5 -10   23.53    0.94
   4  -5 -10   23.90    1.96
   3  -5 -10    7.94    1.31
   3  -5 -10    8.74    1.30
   3  -5 -10    8.29    0.47
  -3   5  10    7.72    0.37
  -3   5  10    8.02    0.37
   2  -5 -10    1.37    0.69
   2  -5 -10    1.22    0.68
   2  -5 -10    1.52    0.23
  -2   5  10    1.66    0.21
  -2   5  10    1.67    0.19
   1  -5 -10   30.24    2.45
   1  -5 -10   25.83    1.06
  -1   5  10   25.98    1.03
   0  -5 -10   32.43    1.28
   0  -5 -10   30.71    2.66
   0  -5 -10   34.31    2.81
   0   5  10   34.43    1.26
  -1  -5 -10   10.92    1.68
  -1  -5 -10   10.64    1.70
  -1  -5 -10   11.14    0.62
   1   5  10   11.96    0.63
   1   5  10   11.44    0.58
  -2  -5 -10   31.48    2.95
  -2  -5 -10   29.67    2.78
  -2  -5 -10   30.15    1.37
   2   5  10   31.58    1.23
   2   5  10   29.64    1.23
  -3  -5 -10    0.00    0.93
  -3  -5 -10   -0.64    0.81
  -3  -5 -10    0.65    0.22
   4   5  10    4.44    0.41
   4   5  10    4.71    0.64
   5   5  10    5.67    0.48
   7  -6 -10    6.29    0.37
   6  -6 -10    0.30    0.14
   5  -6 -10   20.68    1.65
   5  -6 -10   15.71    0.78
   4  -6 -10    3.40    0.32
   4  -6 -10    2.69    0.83
   3  -6 -10   36.85    3.47
   3  -6 -10   37.58    1.41
  -3   6  10   38.22    1.40
   2  -6 -10    6.62    0.43
   2  -6 -10    5.25    1.15
   2  -6 -10    5.74    1.14
  -2   6  10    5.93    0.35
   1  -6 -10    7.91    1.57
   1  -6 -10   11.90    2.23
   1  -6 -10    9.97    0.54
  -1   6  10    7.61    0.62
   0  -6 -10    1.90    0.81
   0  -6 -10    0.80    0.21
   0   6  10    0.75    0.18
   0   6  10    0.51    0.16
  -1  -6 -10   10.44    1.84
  -1  -6 -10   12.72    0.66
   1   6  10   12.42    0.63
   1   6  10   12.71    0.63
  -2  -6 -10    6.22    0.49
  -2  -6 -10    5.04    1.14
  -2  -6 -10    4.10    1.29
   2   6  10    5.88    0.43
   2   6  10    5.24    0.43
  -3  -6 -10   19.94    2.80
  -3  -6 -10   21.51    0.96
  -3  -6 -10   19.93    2.76
   3   6  10   22.81    0.98
   3   6  10   20.59    0.97
   4   6  10    1.51    0.27
   5   6  10    8.36    0.58
   7  -7 -10    3.72    0.31
   6  -7 -10    2.92    0.29
   5  -7 -10    8.53    1.31
   5  -7 -10    6.76    0.44
   4  -7 -10    2.24    0.83
   4  -7 -10    1.34    0.31
   3  -7 -10    2.32    0.30
  -3   7  10    1.97    0.18
   2  -7 -10   37.85    1.45
  -2   7  10   37.67    1.36
   1  -7 -10   14.98    1.90
   1  -7 -10   15.86    0.75
   0  -7 -10   11.22    0.62
   0  -7 -10   11.12    2.53
   0   7  10   10.74    0.56
  -1  -7 -10    3.24    0.97
  -1  -7 -10    3.98    0.38
   1   7  10    3.65    0.34
  -2  -7 -10   -0.44    0.86
  -2  -7 -10    0.24    0.18
   2   7  10    0.24    0.17
  -3  -7 -10    2.48    0.37
  -3  -7 -10   -1.31    1.22
  -4  -7 -10    0.00    0.22
   4   7  10    0.17    0.21
   7  -8 -10    0.56    0.16
   6  -8 -10    2.86    0.31
   5  -8 -10   14.52    0.69
   5  -8 -10   14.16    1.73
   4  -8 -10    6.38    0.44
   4  -8 -10    5.46    1.23
   3  -8 -10   20.26    0.97
  -3   8  10   16.71    0.69
   2  -8 -10    1.53    0.26
  -2   8  10    1.60    0.20
   1  -8 -10    7.73    0.51
   0  -8 -10    0.26    0.18
   0  -8 -10   -1.37    0.77
   0   8  10    0.10    0.13
   0   8  10   -0.20    0.73
  -1  -8 -10    9.57    1.88
  -1  -8 -10   10.73    0.64
   1   8  10   11.56    0.60
   1   8  10   10.13    2.06
  -2  -8 -10    3.16    1.90
  -2  -8 -10    3.68    0.40
   2   8  10    4.08    0.37
  -3  -8 -10    2.11    0.30
   3   8  10    2.46    0.34
  -4  -8 -10    1.79    0.27
   4   8  10    1.69    0.29
   6  -9 -10    1.89    0.29
   5  -9 -10    8.83    0.53
   4  -9 -10    2.00    0.30
   3  -9 -10    2.09    0.29
  -3   9  10    2.25    0.19
   2  -9 -10    3.47    0.57
  -2   9  10    3.88    0.29
   1  -9 -10    7.08    0.51
  -1   9  10    7.24    0.43
   0  -9 -10    1.60    0.28
   0   9  10    1.95    0.26
  -1  -9 -10    5.93    0.47
   1   9  10    5.71    0.43
  -2  -9 -10    0.29    0.19
   2   9  10    1.17    1.55
   2   9  10    0.17    0.16
  -3  -9 -10    1.08    0.26
   3   9  10    0.86    0.21
   6 -10 -10    0.45    0.16
   5 -10 -10    2.68    0.34
   4 -10 -10    3.13    0.35
   3 -10 -10   12.32    0.68
   2 -10 -10    8.02    0.55
  -2  10  10    7.45    0.42
   1 -10 -10    1.85    0.34
  -1  10  10    1.22    0.18
   0 -10 -10    7.82    0.56
   0  10  10    7.91    0.48
  -1 -10 -10    4.35    0.42
   1  10  10    3.35    0.34
  -2 -10 -10    1.87    0.30
   2  10  10    2.17    0.32
  -3 -10 -10    5.53    0.48
   3  10  10    5.38    0.46
   5 -11 -10    3.04    0.38
   4 -11 -10    0.59    0.23
   3 -11 -10    4.07    0.42
   2 -11 -10    2.13    0.32
  -2  11  10    1.64    0.23
   1 -11 -10    4.29    0.43
  -1  11  10    4.30    0.32
   0 -11 -10    0.41    0.21
   0  11  10    0.37    0.14
  -1 -11 -10    3.45    0.58
   1  11  10    4.79    0.41
  -2 -11 -10    0.98    0.24
   2  11  10    1.05    0.24
   3 -12 -10    5.02    0.47
   2 -12 -10    1.40    0.28
   1 -12 -10    0.53    0.22
   0 -12 -10    1.29    0.28
  -2 -12  11    2.96    0.38
  -1 -12  11    1.82    0.29
  -3 -11  11    5.98    0.52
  -2 -11  11   11.22    0.66
  -1 -11  11    5.83    0.47
   1 -11  11    9.29    0.60
  -4 -10  11    8.13    0.51
  -3 -10  11    1.85    0.29
  -2 -10  11   26.75    1.16
  -1 -10  11    3.68    0.39
   0 -10  11   12.23    0.69
   1 -10  11   12.59    0.73
   2 -10  11    1.34    0.26
  -5  -9  11   17.78    0.81
   4   9 -11    6.61    0.48
  -4  -9  11    6.18    0.42
   3   9 -11    3.99    0.36
  -3  -9  11    3.95    0.36
   2   9 -11    2.81    1.44
  -2  -9  11    0.77    0.31
  -2  -9  11   -1.50    1.07
   1   9 -11    5.17    2.50
  -1  -9  11    7.58    0.50
  -1  -9  11    5.63    1.55
   0  -9  11   10.94    0.64
   1  -9  11   12.27    0.69
   2  -9  11    9.89    0.61
   3  -9  11    6.85    0.53
   5   8 -11    0.35    0.18
  -5  -8  11    0.32    0.14
   3   8 -11    7.42    1.75
   3   8 -11   10.09    0.57
  -3  -8  11   10.26    0.57
  -3  -8  11    8.68    1.78
   2   8 -11   17.62    0.81
   2   8 -11   12.99    2.30
  -2  -8  11   18.02    0.82
  -2  -8  11   15.67    2.16
   1   8 -11    9.10    1.77
  -1  -8  11    8.65    1.69
  -1  -8  11    9.38    0.55
   0   8 -11   14.08    2.36
   0  -8  11   15.50    2.31
   0  -8  11   13.62    0.72
   1  -8  11    2.42    0.33
   2  -8  11    9.56    0.63
   3  -8  11    1.21    0.25
   6   7 -11    0.91    0.21
  -6  -7  11    0.66    0.15
   5   7 -11    6.06    0.44
  -5  -7  11    5.91    0.37
   4   7 -11   17.81    2.42
   4   7 -11   16.71    0.80
  -4  -7  11   15.85    2.23
   3   7 -11   26.80    2.86
   3   7 -11   31.62    1.24
  -3  -7  11   29.46    2.86
  -3  -7  11   31.76    1.21
   2   7 -11    3.72    0.35
   2   7 -11    3.20    1.39
  -2  -7  11    2.97    1.42
  -2  -7  11    4.47    0.36
   1   7 -11    4.32    1.14
   1   7 -11    4.07    0.36
  -1  -7  11    5.83    1.29
  -1  -7  11    4.39    0.43
   0   7 -11   17.01    2.14
   0  -7  11   17.02    2.29
   0  -7  11   15.68    0.78
   1  -7  11    6.51    0.47
   2  -7  11   14.74    0.76
   3  -7  11    8.63    0.60
   3  -7  11    8.88    0.57
   4  -7  11    2.31    0.35
   7   6 -11    9.41    0.56
   6   6 -11   19.56    0.87
  -6  -6  11   17.93    0.72
   5   6 -11    1.38    1.04
   5   6 -11    2.26    0.31
  -5  -6  11    1.96    0.23
   4   6 -11    6.48    0.44
   4   6 -11    3.66    1.14
  -4  -6  11    6.24    0.38
   3   6 -11    0.35    0.17
   3   6 -11    0.27    0.81
  -3  -6  11    0.44    0.14
  -3  -6  11    1.89    0.79
   2   6 -11   26.43    1.06
   2   6 -11   23.36    2.54
  -2  -6  11   26.76    1.05
  -2  -6  11   24.41    2.50
   1   6 -11   13.00    0.64
   1   6 -11   11.05    1.89
  -1  -6  11   14.56    1.95
   0   6 -11   63.20    4.34
   0   6 -11   58.74    2.18
   0  -6  11   60.34    4.11
   0  -6  11   64.89    2.22
  -1   6 -11    8.84    1.80
   1  -6  11   10.04    0.58
   1  -6  11    8.56    1.54
   2  -6  11    3.55    0.40
   2  -6  11    3.65    0.38
   3  -6  11    3.23    0.41
   3  -6  11    3.94    0.40
   4  -6  11    4.09    0.41
   7   5 -11    9.12    0.53
   6   5 -11    6.57    0.45
   5   5 -11   12.65    1.99
   5   5 -11   12.40    0.62
  -5  -5  11   12.27    0.54
  -5  -5  11    8.87    1.71
   4   5 -11   12.60    0.62
   4   5 -11   10.91    1.78
  -4  -5  11   12.46    0.58
  -4  -5  11   12.68    1.77
   3   5 -11   12.36    0.62
   3   5 -11   10.13    1.66
  -3  -5  11   12.47    0.58
  -3  -5  11   12.05    1.75
   2   5 -11    6.52    1.32
   2   5 -11    6.02    0.41
  -2  -5  11    6.22    0.40
  -2  -5  11    5.12    1.12
   1   5 -11   12.29    0.61
   1   5 -11   11.91    1.78
  -1  -5  11   13.06    2.49
  -1  -5  11   12.49    0.62
   0   5 -11    0.48    0.26
   0   5 -11   -0.42    0.67
   0  -5  11    0.71    0.67
   0  -5  11    0.67    0.21
   0  -5  11    0.74    0.19
  -1   5 -11    9.18    1.64
   1  -5  11   11.81    1.74
   1  -5  11    9.66    0.55
   1  -5  11    9.76    0.57
   2  -5  11    7.40    0.52
   2  -5  11    8.32    0.51
   3  -5  11   19.60    0.94
   3  -5  11   20.78    1.06
   4  -5  11    1.09    0.22
   4  -5  11    0.68    0.26
   5  -5  11   11.38    0.67
   8   4 -11    4.60    0.37
   7   4 -11    2.25    0.29
   6   4 -11   20.16    2.17
   6   4 -11   16.37    0.76
  -6  -4  11   15.04    1.90
   5   4 -11    2.33    0.77
   5   4 -11    1.98    0.27
   4   4 -11   16.09    1.93
   4   4 -11   18.55    0.80
  -4  -4  11   18.30    0.74
  -4  -4  11   17.09    1.86
   3   4 -11   17.90    2.98
   3   4 -11   19.91    0.82
  -3  -4  11   16.43    1.93
   2   4 -11    5.91    1.22
   2   4 -11    6.27    0.63
  -2  -4  11    8.66    0.45
  -2  -4  11    8.59    0.48
  -2  -4  11   10.31    1.50
   1   4 -11    4.58    1.11
   1   4 -11    5.17    0.38
  -1  -4  11    5.73    0.39
  -1  -4  11    5.62    0.38
  -1  -4  11    5.05    1.14
   0   4 -11    0.78    0.17
   0   4 -11    0.31    0.59
   0  -4  11    0.70    0.20
   0  -4  11    0.70    0.28
   0  -4  11    1.21    0.76
  -1   4 -11    0.65    0.16
   1  -4  11    1.04    0.81
   1  -4  11    0.50    0.18
   1  -4  11    0.73    0.21
  -2   4 -11   12.37    1.90
   2  -4  11   13.14    0.69
   2  -4  11   13.24    0.68
  -3   4 -11   -0.79    1.45
   3  -4  11    0.76    0.21
   3  -4  11    0.83    0.21
   4  -4  11   -0.09    0.17
   4  -4  11   -0.30    0.18
   5  -4  11    6.08    0.48
   8   3 -11    4.28    0.39
   7   3 -11    5.72    0.39
  -7  -3  11    3.82    1.19
   6   3 -11    1.59    0.90
   6   3 -11    2.77    0.29
  -6  -3  11    1.86    0.84
   5   3 -11   15.26    0.69
  -5  -3  11   15.40    0.58
  -5  -3  11   10.82    2.18
   4   3 -11    1.84    0.26
   4   3 -11    2.01    0.79
  -4  -3  11    1.96    0.21
   3   3 -11   27.27    1.02
   3   3 -11   24.09    2.32
  -3  -3  11   27.07    1.00
  -3  -3  11   25.93    2.28
  -3  -3  11   21.15    1.16
   2   3 -11    4.37    1.08
   2   3 -11    4.16    0.32
  -2  -3  11    3.67    0.30
  -2  -3  11    2.85    0.43
  -2  -3  11    2.30    0.74
   1   3 -11   43.49    3.24
   1   3 -11   49.72    1.75
  -1  -3  11   48.73    1.76
  -1  -3  11   49.50    1.74
  -1  -3  11   51.05    3.48
   0   3 -11   15.95    0.73
   0   3 -11   20.18    2.28
   0  -3  11   15.40    1.93
   0  -3  11   15.92    0.75
  -1   3 -11    7.53    0.47
   1  -3  11    8.06    0.49
   1  -3  11    8.60    0.51
  -2   3 -11    1.79    1.23
  -2   3 -11    3.18    1.07
   2  -3  11    4.00    0.36
   2  -3  11    3.39    0.35
   3  -3  11    1.84    0.27
   3  -3  11    2.14    0.29
   4  -3  11    4.74    0.43
   4  -3  11    4.48    0.42
   5  -3  11    3.15    0.38
   8   2 -11    4.35    0.37
   7   2 -11    7.11    1.44
   6   2 -11    4.01    0.31
   6   2 -11    3.28    0.84
  -6  -2  11    2.89    0.85
   5   2 -11    6.43    0.39
   5   2 -11    4.24    0.96
  -5  -2  11    6.46    0.28
  -5  -2  11    4.96    0.98
   4   2 -11    2.11    0.75
   4   2 -11    1.94    0.25
  -4  -2  11    1.81    0.20
  -4  -2  11    1.95    0.70
   3   2 -11   10.44    1.40
   3   2 -11    9.13    0.49
  -3  -2  11    9.53    0.48
  -3  -2  11    9.49    0.46
  -3  -2  11    8.11    1.34
   2   2 -11   38.60    2.95
   2   2 -11   41.74    1.48
  -2  -2  11   37.16    2.79
  -2  -2  11   39.66    1.50
  -2  -2  11   43.21    1.47
   1   2 -11   19.81    2.03
   1   2 -11   20.78    0.86
  -1  -2  11   20.70    0.85
  -1  -2  11   20.30    0.86
  -1  -2  11   22.34    2.15
   0   2 -11    8.91    1.50
   0   2 -11    9.96    0.52
   0  -2  11    9.57    0.53
   0  -2  11    9.90    0.52
  -1   2 -11   25.88    2.50
  -1   2 -11   27.00    2.52
  -1   2 -11   28.44    1.12
   1  -2  11   27.57    1.12
   1  -2  11   27.43    1.10
  -2   2 -11    3.89    1.12
   2  -2  11    4.74    0.40
   2  -2  11    5.20    0.40
  -3   2 -11    0.56    0.86
   3  -2  11    1.75    0.27
   3  -2  11    1.45    0.25
   4  -2  11    7.66    0.53
   4  -2  11    7.20    0.53
   5  -2  11   15.31    0.80
   9   1 -11    0.88    0.15
   8   1 -11    3.65    0.30
   7   1 -11    3.08    0.83
   7   1 -11    2.13    0.25
   6   1 -11    0.66    0.15
   5   1 -11   28.36    2.14
   5   1 -11   26.44    1.01
  -5  -1  11   24.78    0.85
   4   1 -11    2.70    0.26
   4   1 -11    2.06    0.74
  -4  -1  11    2.98    0.23
  -4  -1  11    3.05    0.22
  -4  -1  11    1.54    0.66
   3   1 -11   19.65    0.79
   3   1 -11   18.46    1.93
  -3  -1  11   19.30    0.75
  -3  -1  11   16.19    1.78
  -3  -1  11   19.24    0.76
   2   1 -11   19.68    2.53
   2   1 -11   20.96    0.85
  -2  -1  11   20.86    0.82
  -2  -1  11   21.07    0.85
  -2  -1  11   19.55    1.92
   1   1 -11   40.50    1.51
   1   1 -11   39.79    2.94
  -1  -1  11   40.61    1.49
  -1  -1  11   41.23    1.47
   0   1 -11   33.98    2.79
   0   1 -11   36.15    1.35
   0   1 -11   35.83    2.87
   0  -1  11   35.79    1.36
   0  -1  11   37.12    1.35
  -1   1 -11   27.32    2.66
  -1   1 -11   29.07    2.54
  -1   1 -11   28.79    1.13
   1  -1  11   29.98    1.15
   1  -1  11   28.84    1.16
  -2   1 -11    4.62    1.27
  -2   1 -11    5.77    1.24
   2  -1  11    4.92    0.42
   2  -1  11    4.76    0.39
  -3   1 -11   19.66    2.45
   3  -1  11   19.18    0.90
   3  -1  11   20.42    0.91
   4  -1  11   11.83    0.74
   4  -1  11    8.69    0.59
   5  -1  11    2.49    0.35
   8   0 -11   -0.10    0.12
   7   0 -11   10.81    0.72
   6   0 -11   -0.76    0.45
   6   0 -11   -0.09    0.11
   5   0 -11   29.37    2.16
   5   0 -11   27.32    1.06
   4   0 -11    0.13    0.12
   4   0 -11    0.11    0.44
  -4   0  11   -0.03    0.08
  -4   0  11    0.08    0.09
   3   0 -11    6.39    0.39
   3   0 -11    5.90    1.18
   3   0 -11    7.35    1.23
  -3   0  11    6.01    0.35
  -3   0  11    6.84    0.35
   2   0 -11   -0.63    0.43
   2   0 -11   -0.05    0.12
  -2   0  11    0.02    0.12
   1   0 -11   53.27    3.50
   1   0 -11   54.27    3.56
   1   0 -11   53.84    1.88
  -1   0  11   52.56    1.86
  -1   0  11   52.36    1.87
   0   0 -11   -0.39    0.54
   0   0 -11   -0.22    0.54
   0   0 -11   -0.03    0.12
   0   0  11    0.09    0.14
   0   0  11    0.16    0.14
  -1   0 -11    5.43    1.47
  -1   0 -11    5.63    0.39
  -1   0 -11    7.83    1.37
   1   0  11    5.16    0.54
   1   0  11    6.16    0.43
  -2   0 -11   -0.68    0.65
   2   0  11   -0.13    0.14
   2   0  11   -0.14    0.14
  -3   0 -11    0.91    1.05
  -3   0 -11    1.33    1.01
   3   0  11    1.32    0.23
   3   0  11    1.71    0.27
   4   0  11    0.16    0.29
   4   0  11   -0.19    0.16
   5   0  11    0.58    0.19
   9  -1 -11    0.95    0.17
   8  -1 -11    3.62    0.27
   7  -1 -11    1.93    0.26
   6  -1 -11    0.90    0.16
   6  -1 -11    0.88    0.62
   5  -1 -11   23.38    1.91
   5  -1 -11   26.48    0.98
   4  -1 -11    2.59    0.65
   4  -1 -11    3.13    0.27
   4  -1 -11    2.09    0.69
  -4   1  11    2.70    0.19
  -4   1  11    2.84    0.23
   3  -1 -11   20.05    0.80
   3  -1 -11   19.44    1.88
   3  -1 -11   18.12    1.78
  -3   1  11   19.30    0.74
  -3   1  11   18.68    0.75
   2  -1 -11   20.12    1.95
   2  -1 -11   20.91    0.83
   2  -1 -11   20.53    1.99
  -2   1  11   18.40    0.87
   1  -1 -11   36.90    2.89
   1  -1 -11   40.44    2.99
   1  -1 -11   40.81    1.48
  -1   1  11   41.71    1.48
  -1   1  11   41.19    1.46
   0  -1 -11   37.83    2.93
   0  -1 -11   35.16    2.83
   0  -1 -11   36.58    1.37
   0   1  11   36.53    1.36
   0   1  11   36.76    1.38
  -1  -1 -11   29.25    2.73
  -1  -1 -11   27.05    2.55
  -1  -1 -11   29.38    1.12
   1   1  11   27.89    1.13
   1   1  11   27.46    1.12
  -2  -1 -11    9.07    1.68
  -2  -1 -11    2.61    1.04
   2   1  11    4.82    0.39
   2   1  11    5.14    0.41
  -3  -1 -11   16.96    2.43
  -3  -1 -11   21.55    2.49
   3   1  11   19.31    0.91
   3   1  11   20.22    0.90
   4   1  11    8.88    0.64
   4   1  11    9.87    0.60
   5   1  11    3.15    0.38
   8  -2 -11    4.37    0.28
   7  -2 -11    7.05    0.38
   6  -2 -11    2.97    0.66
   6  -2 -11    4.22    0.29
   5  -2 -11    7.20    1.14
   5  -2 -11    6.23    0.37
   4  -2 -11    0.82    0.56
   4  -2 -11    2.33    0.64
   4  -2 -11    2.00    0.23
  -4   2  11    1.80    0.15
  -4   2  11    1.75    0.15
   3  -2 -11    9.47    0.48
   3  -2 -11    9.22    1.33
   3  -2 -11   10.26    2.00
  -3   2  11    9.26    0.44
  -3   2  11    9.20    0.42
   2  -2 -11   41.69    1.53
   2  -2 -11   38.25    2.91
   2  -2 -11   42.73    3.00
  -2   2  11   48.75    1.59
  -2   2  11   39.96    1.50
   1  -2 -11   21.58    0.88
   1  -2 -11   20.59    2.12
   1  -2 -11   22.85    2.20
  -1   2  11   19.92    0.84
  -1   2  11   21.28    0.87
   0  -2 -11    9.85    1.64
   0  -2 -11   10.20    0.54
   0  -2 -11    9.31    1.46
   0   2  11    9.86    0.53
   0   2  11   10.74    0.54
  -1  -2 -11   26.43    2.50
  -1  -2 -11   27.80    2.53
   1   2  11   27.04    1.13
   1   2  11   27.99    1.11
  -2  -2 -11    4.39    1.16
  -2  -2 -11    4.12    1.56
   2   2  11    5.31    0.40
   2   2  11    4.64    0.40
  -3  -2 -11    1.65    0.92
  -3  -2 -11    0.89    1.17
   3   2  11    2.07    0.30
   3   2  11    1.35    0.25
   4   2  11    8.19    0.56
   4   2  11    6.67    0.53
   5   2  11   16.56    0.84
   8  -3 -11    4.56    0.28
   7  -3 -11    6.32    0.36
   6  -3 -11    3.01    0.26
   6  -3 -11    3.01    0.65
   5  -3 -11   15.17    0.66
   5  -3 -11   15.93    1.53
   4  -3 -11    0.90    0.91
   4  -3 -11    1.93    0.24
   4  -3 -11    1.77    0.66
  -4   3  11    1.90    0.12
  -4   3  11    1.79    0.12
   3  -3 -11   27.18    1.07
   3  -3 -11   27.23    1.05
   3  -3 -11   28.78    2.35
   3  -3 -11   25.31    2.24
  -3   3  11   27.08    0.99
  -3   3  11   27.32    0.98
   2  -3 -11    4.56    1.00
   2  -3 -11    2.99    0.83
   2  -3 -11    3.78    0.31
   2  -3 -11    3.68    0.35
  -2   3  11    3.63    0.27
  -2   3  11    3.81    0.29
   1  -3 -11   49.09    1.78
   1  -3 -11   48.21    3.36
   1  -3 -11   49.25    1.81
   1  -3 -11   48.88    3.40
  -1   3  11   53.12    1.89
  -1   3  11   49.87    1.76
   0  -3 -11   16.42    0.78
   0  -3 -11   20.23    2.11
   0  -3 -11   18.38    2.02
   0   3  11   16.47    0.74
   0   3  11   16.17    0.78
  -1  -3 -11    8.39    1.49
  -1  -3 -11    7.55    1.41
   1   3  11    7.80    0.50
   1   3  11    8.61    0.74
  -2  -3 -11    3.05    1.14
  -2  -3 -11    4.92    1.27
   2   3  11    3.27    0.36
   2   3  11    3.64    0.35
  -3  -3 -11    2.46    1.05
  -3  -3 -11    0.88    1.16
   3   3  11    1.61    0.26
   3   3  11    2.43    0.30
   4   3  11    5.10    0.45
   4   3  11    4.62    0.45
   5   3  11    2.64    0.36
   7  -4 -11    2.69    0.25
   6  -4 -11   12.60    0.69
   5  -4 -11    2.27    0.25
   5  -4 -11    2.80    0.31
   4  -4 -11   17.78    0.75
   4  -4 -11   18.25    0.78
   4  -4 -11   17.04    1.77
   3  -4 -11   19.91    0.83
   3  -4 -11   17.65    1.90
   3  -4 -11   18.57    1.90
   3  -4 -11   18.64    0.79
  -3   4  11   18.58    0.72
   2  -4 -11    6.54    1.31
   2  -4 -11    8.62    0.48
   2  -4 -11    8.99    0.51
  -2   4  11    8.61    0.44
  -2   4  11    9.92    0.51
   1  -4 -11    5.97    0.42
   1  -4 -11    3.98    1.06
   1  -4 -11    5.21    1.20
  -1   4  11    5.68    0.36
  -1   4  11    5.59    0.37
   0  -4 -11    0.73    0.66
   0  -4 -11    0.70    0.19
   0  -4 -11    1.24    0.71
   0   4  11    0.65    0.17
   0   4  11    0.56    0.16
  -1  -4 -11    0.91    0.73
  -1  -4 -11    0.51    0.21
  -1  -4 -11    0.00    0.64
   1   4  11    0.42    0.19
   1   4  11    0.81    0.31
  -2  -4 -11   14.23    2.12
  -2  -4 -11   10.95    2.00
   2   4  11   13.78    0.99
   2   4  11   13.17    0.68
  -3  -4 -11   -0.85    0.98
  -3  -4 -11   -0.75    1.17
   3   4  11    0.82    0.26
   4   4  11    0.23    0.22
   4   4  11    0.03    0.19
   5   4  11    5.71    0.49
   6  -5 -11    5.72    0.97
   6  -5 -11    7.42    0.43
   5  -5 -11   12.14    0.60
   5  -5 -11   10.72    1.41
   4  -5 -11   14.04    0.66
   4  -5 -11   14.01    1.74
   3  -5 -11   12.34    1.56
   3  -5 -11   12.09    0.61
  -3   5  11   12.54    0.52
   2  -5 -11    6.38    1.20
   2  -5 -11    8.44    1.33
   2  -5 -11    5.91    0.42
  -2   5  11    5.64    0.34
   1  -5 -11   12.08    0.63
   1  -5 -11   12.67    2.49
   1  -5 -11   11.00    1.79
  -1   5  11   11.97    0.56
   0  -5 -11    0.15    0.65
   0  -5 -11    0.41    0.71
   0  -5 -11    0.94    0.22
   0   5  11    0.66    0.27
   0   5  11    0.84    0.17
  -1  -5 -11    6.57    1.43
  -1  -5 -11    9.45    0.57
  -1  -5 -11    9.38    1.69
   1   5  11    9.50    0.64
   1   5  11    8.78    0.53
  -2  -5 -11    8.19    1.61
  -2  -5 -11   10.40    0.69
  -2  -5 -11   11.02    1.99
   2   5  11    7.89    0.53
   2   5  11    7.89    0.51
  -3  -5 -11   19.52    2.88
   3   5  11   22.34    1.28
   3   5  11   20.71    0.95
   4   5  11    1.51    0.39
   5   5  11   11.95    0.71
   6  -6 -11   20.48    0.86
   5  -6 -11    2.35    0.29
   5  -6 -11    2.22    0.78
   4  -6 -11    5.24    1.14
   4  -6 -11    4.57    0.51
   3  -6 -11   -0.68    0.62
   3  -6 -11    0.38    0.18
   2  -6 -11   25.72    2.47
   2  -6 -11   26.56    1.10
  -2   6  11   27.24    1.02
   1  -6 -11   15.61    1.99
   1  -6 -11   11.02    1.78
   1  -6 -11   13.76    0.69
   0  -6 -11   55.81    3.99
   0  -6 -11   66.25    5.43
   0  -6 -11   62.20    2.23
   0   6  11   62.92    2.18
  -1  -6 -11    7.00    1.38
  -1  -6 -11    9.28    1.87
  -1  -6 -11    9.11    0.57
   1   6  11    9.39    0.57
  -2  -6 -11    1.61    1.06
  -2  -6 -11    3.04    1.23
  -2  -6 -11    3.31    0.38
   2   6  11    3.42    0.35
   3   6  11    4.14    0.40
   4   6  11    3.77    0.40
   7  -7 -11    1.35    0.21
   6  -7 -11    0.67    0.18
   5  -7 -11    6.71    0.45
   4  -7 -11   15.51    2.04
   4  -7 -11   17.46    0.79
   3  -7 -11   31.78    1.30
   3  -7 -11   34.29    3.19
  -3   7  11   31.87    1.14
   2  -7 -11    3.83    1.00
   2  -7 -11    3.94    0.38
  -2   7  11    3.60    0.28
   1  -7 -11    4.64    0.41
   1  -7 -11    4.02    1.27
   0  -7 -11   16.87    0.81
   0  -7 -11   13.99    2.06
   0  -7 -11   14.67    2.12
   0   7  11   16.06    0.74
  -1  -7 -11    5.48    0.47
  -1  -7 -11    5.58    1.30
  -1  -7 -11    4.78    1.34
   1   7  11    6.23    0.44
  -2  -7 -11   13.41    3.16
  -2  -7 -11   15.61    0.78
  -2  -7 -11    9.56    2.23
   2   7  11   14.63    0.74
  -3  -7 -11    9.93    0.65
   3   7  11    8.84    0.57
   4   7  11    2.59    0.34
   7  -8 -11    0.40    0.16
   6  -8 -11   17.77    0.80
   5  -8 -11    0.15    0.17
   4  -8 -11    7.20    0.49
   3  -8 -11   10.85    0.61
  -3   8  11   10.52    0.47
   2  -8 -11   20.63    2.46
   2  -8 -11   19.96    0.94
  -2   8  11   18.52    0.79
   1  -8 -11    9.33    0.57
  -1   8  11    8.45    0.65
   0  -8 -11   14.62    0.76
   0   8  11   14.34    0.69
  -1  -8 -11    2.11    0.30
   1   8  11    1.52    0.24
  -2  -8 -11    8.48    0.58
   2   8  11    8.59    0.56
  -3  -8 -11    1.04    0.27
   3   8  11    1.10    0.24
   6  -9 -11    6.59    0.75
   5  -9 -11   18.56    0.86
   4  -9 -11    6.34    0.47
   3  -9 -11    4.57    0.41
  -3   9  11    3.94    0.25
   2  -9 -11    1.29    0.25
  -2   9  11    0.95    0.16
   1  -9 -11    6.39    0.70
  -1   9  11    7.12    0.43
   0  -9 -11   10.39    0.64
   0   9  11   10.63    0.57
  -1  -9 -11   12.04    0.70
   1   9  11   11.91    0.65
  -2  -9 -11   10.72    0.66
   2   9  11   10.22    0.61
  -3  -9 -11    7.56    0.55
   3   9  11    6.89    0.52
   5 -10 -11    1.60    0.34
   4 -10 -11    8.24    0.55
   3 -10 -11    1.88    0.29
   2 -10 -11   28.29    1.23
   1 -10 -11    4.61    0.44
  -1  10  11    4.35    0.33
   0 -10 -11   12.91    0.76
   0  10  11   11.39    0.62
  -1 -10 -11   11.45    0.70
   1  10  11   12.11    0.66
  -2 -10 -11    1.89    0.29
   2  10  11    1.75    0.27
   4 -11 -11   10.62    0.88
   3 -11 -11    6.02    0.51
   2 -11 -11   13.20    0.76
   1 -11 -11    6.23    0.52
   0 -11 -11    0.42    0.22
  -1 -11 -11    9.61    0.63
   2 -12 -11    4.85    0.48
  -2 -11  12    2.21    0.35
  -1 -11  12    7.98    0.56
  -3 -10  12    0.49    0.19
  -2 -10  12    2.85    0.36
  -1 -10  12    9.20    0.59
   0 -10  12   -0.27    0.15
   1 -10  12    2.68    0.36
  -4  -9  12    4.56    0.36
  -3  -9  12    3.08    0.35
  -2  -9  12    0.34    0.19
   1   9 -12    8.01    2.30
  -1  -9  12    6.92    2.86
  -1  -9  12   10.35    0.61
   0  -9  12    2.80    0.37
   1  -9  12    1.11    0.29
   2  -9  12    1.17    0.24
   5   8 -12    2.24    0.37
  -5  -8  12    2.39    0.29
   4   8 -12    0.75    0.20
   3   8 -12    4.63    0.47
  -3  -8  12    5.72    0.41
   2   8 -12    4.67    1.44
  -2  -8  12    8.07    1.74
   1   8 -12   -0.63    1.18
  -1  -8  12   -1.25    1.68
   0  -8  12    0.53    0.20
   1  -8  12   16.93    0.84
   2  -8  12    0.08    0.17
   3  -8  12    3.42    0.41
   5   7 -12    4.37    0.41
  -5  -7  12    3.30    0.31
   4   7 -12    7.65    0.49
  -4  -7  12    5.87    0.53
   3   7 -12    7.71    0.50
   3   7 -12    9.90    2.02
  -3  -7  12    5.46    1.23
  -3  -7  12    8.11    0.48
   2   7 -12    0.20    0.23
   2   7 -12    0.34    1.05
  -2  -7  12    0.50    0.95
  -2  -7  12    0.03    0.13
   1   7 -12    5.32    1.34
  -1  -7  12    3.68    1.39
  -1  -7  12    5.02    0.41
   0   7 -12    0.98    1.13
   0  -7  12   -0.69    1.03
   0  -7  12    0.92    0.22
   1  -7  12   12.09    0.66
   1  -7  12   10.65    0.71
   2  -7  12    0.66    0.25
   2  -7  12    0.95    0.26
   3  -7  12    1.24    0.25
   6   6 -12   15.86    0.78
   5   6 -12    6.12    0.44
  -5  -6  12    5.71    0.36
   4   6 -12    7.55    0.58
   4   6 -12   10.65    2.01
  -4  -6  12    9.27    0.49
   3   6 -12    4.13    0.38
   3   6 -12    3.51    1.30
  -3  -6  12    4.64    0.35
   2   6 -12    6.48    0.44
   2   6 -12    4.27    1.25
  -2  -6  12    4.62    1.27
  -2  -6  12    6.81    0.44
   1   6 -12    9.57    0.54
   1   6 -12    7.32    1.54
  -1  -6  12   11.06    1.88
  -1  -6  12    9.48    0.58
   0   6 -12    1.11    1.20
   0  -6  12    3.96    0.38
   0  -6  12    3.31    0.38
   0  -6  12    3.08    1.18
  -1   6 -12   15.65    2.86
   1  -6  12   14.15    0.73
   1  -6  12   13.89    0.80
   2  -6  12    5.74    0.63
   2  -6  12    4.07    0.40
   3  -6  12    1.30    0.25
   4  -6  12    6.28    0.51
   7   5 -12    2.68    0.33
   6   5 -12    6.57    0.46
  -6  -5  12    5.85    0.34
   5   5 -12    4.64    0.37
  -5  -5  12    3.92    0.30
  -5  -5  12    1.85    1.13
   4   5 -12    8.03    0.49
  -4  -5  12    5.69    1.33
  -4  -5  12    7.76    0.43
   3   5 -12    6.81    0.45
   3   5 -12    5.29    1.35
  -3  -5  12    7.00    0.41
  -3  -5  12    4.69    1.26
   2   5 -12   30.21    1.19
   2   5 -12   25.48    2.74
  -2  -5  12   30.65    1.18
  -2  -5  12   31.01    2.69
   1   5 -12    9.82    0.54
   1   5 -12    8.65    1.68
  -1  -5  12    9.68    0.58
  -1  -5  12   11.10    1.82
  -1  -5  12    8.76    0.55
   0   5 -12    1.06    0.25
   0   5 -12    1.19    0.84
   0  -5  12    0.49    0.86
   0  -5  12    1.49    0.25
   0  -5  12    1.17    0.22
   1  -5  12    2.07    0.96
   1  -5  12    1.82    0.27
   1  -5  12    2.45    0.35
   2  -5  12    5.49    0.45
   2  -5  12    6.26    0.48
   3  -5  12    8.92    0.58
   3  -5  12    9.72    0.60
   4  -5  12    6.73    0.51
   7   4 -12    2.99    0.32
   6   4 -12    9.85    0.55
   5   4 -12   17.90    0.78
   5   4 -12   14.27    2.16
  -5  -4  12   17.54    2.09
  -5  -4  12   15.80    0.73
   4   4 -12    7.61    0.48
   4   4 -12    4.63    1.25
  -4  -4  12   10.64    1.54
  -4  -4  12    7.99    0.42
   3   4 -12   10.46    0.55
   3   4 -12    7.96    1.64
  -3  -4  12    9.04    1.67
   2   4 -12   17.68    2.22
   2   4 -12   21.13    0.89
  -2  -4  12   22.55    2.32
  -2  -4  12   20.03    0.86
   1   4 -12    0.58    0.65
   1   4 -12    0.51    0.16
  -1  -4  12    0.13    1.32
  -1  -4  12    0.77    0.18
  -1  -4  12    0.33    0.16
   0   4 -12   42.17    1.65
   0   4 -12   42.98    3.40
   0  -4  12   45.11    1.65
   0  -4  12   47.17    3.56
  -1   4 -12    8.97    1.81
   1  -4  12    7.92    0.51
   1  -4  12    7.49    0.50
   1  -4  12    9.28    2.29
  -2   4 -12   21.03    2.63
   2  -4  12   18.09    0.85
   2  -4  12   16.73    0.85
   3  -4  12    6.46    0.50
   3  -4  12    7.81    0.66
   4  -4  12    3.44    0.39
   8   3 -12    2.72    0.30
   7   3 -12   10.93    0.57
   6   3 -12    0.81    1.07
  -6  -3  12    1.38    0.94
   5   3 -12   12.47    0.61
   5   3 -12   13.62    2.99
  -5  -3  12   12.07    0.51
  -5  -3  12    8.29    1.93
   4   3 -12   16.16    0.73
   4   3 -12   15.58    1.90
  -4  -3  12   15.83    0.67
   3   3 -12   36.74    1.35
   3   3 -12   32.84    2.92
  -3  -3  12   34.69    3.78
   2   3 -12   41.26    1.60
   2   3 -12   38.20    3.15
  -2  -3  12   41.39    1.56
  -2  -3  12   42.40    3.19
  -2  -3  12   49.90    1.69
   1   3 -12    7.41    0.45
   1   3 -12    8.15    1.57
  -1  -3  12    6.44    0.44
  -1  -3  12    7.25    1.47
  -1  -3  12    7.39    0.45
   0   3 -12   39.26    3.16
   0   3 -12   37.71    1.44
   0  -3  12   36.39    1.56
   0  -3  12   39.54    3.21
   0  -3  12   39.04    1.50
  -1   3 -12   10.60    1.73
   1  -3  12   12.31    0.63
   1  -3  12   11.56    0.64
  -2   3 -12    3.47    1.21
  -2   3 -12    2.61    1.13
   2  -3  12    4.03    0.38
   2  -3  12    3.32    0.36
   3  -3  12   16.18    0.80
   3  -3  12   15.17    0.80
   4  -3  12    3.50    0.39
   7   2 -12   13.64    0.65
   6   2 -12   14.23    1.79
   6   2 -12   14.65    0.67
  -6  -2  12   13.21    1.72
   5   2 -12    9.18    1.58
   5   2 -12   12.00    0.65
  -5  -2  12    9.79    0.43
  -5  -2  12    9.34    1.54
   4   2 -12   11.13    1.63
   4   2 -12   10.35    0.54
  -4  -2  12   10.26    0.48
   3   2 -12   25.46    2.42
   3   2 -12   30.74    1.18
  -3  -2  12   31.97    1.14
  -3  -2  12   30.87    2.56
   2   2 -12   15.23    0.71
   2   2 -12   15.91    1.98
  -2  -2  12   16.05    1.90
  -2  -2  12   15.47    0.69
  -2  -2  12   15.17    0.70
   1   2 -12   27.26    1.09
   1   2 -12   29.15    2.59
  -1  -2  12   27.61    2.47
  -1  -2  12   26.38    1.15
  -1  -2  12   27.39    1.08
   0   2 -12   22.66    0.94
   0   2 -12   20.71    2.29
   0  -2  12   22.26    0.96
  -1   2 -12    7.10    1.50
  -1   2 -12    6.73    1.41
  -1   2 -12    6.77    0.44
   1  -2  12    7.42    0.48
   1  -2  12    7.30    0.47
  -2   2 -12   12.35    2.23
  -2   2 -12   14.70    2.23
   2  -2  12   17.61    0.81
   2  -2  12   17.75    0.82
   3  -2  12    9.40    0.58
   3  -2  12    9.88    0.61
   4  -2  12    9.61    0.60
   5  -2  12    1.55    0.28
   8   1 -12    8.27    0.46
   7   1 -12    6.59    1.26
   7   1 -12    8.70    0.46
   6   1 -12    8.60    0.47
   6   1 -12    7.16    1.52
   5   1 -12   25.82    2.18
   5   1 -12   22.94    0.95
  -5  -1  12   22.88    0.80
   4   1 -12   25.16    1.01
   4   1 -12   24.91    2.32
  -4  -1  12   25.52    0.94
   3   1 -12   16.07    0.73
   3   1 -12   16.70    1.94
  -3  -1  12   16.75    0.69
   2   1 -12   20.80    0.87
   2   1 -12   19.24    2.17
  -2  -1  12   20.87    0.86
  -2  -1  12   20.82    0.84
   1   1 -12   31.51    2.79
   1   1 -12   41.08    3.04
   1   1 -12   34.71    1.38
  -1  -1  12   39.38    1.45
  -1  -1  12   37.14    1.37
   0   1 -12    3.97    1.11
   0   1 -12    4.72    0.36
   0   1 -12    2.03    1.33
   0  -1  12    4.68    0.36
   0  -1  12    4.36    0.38
  -1   1 -12   22.72    2.48
  -1   1 -12   22.17    0.97
  -1   1 -12   23.61    2.44
   1  -1  12   24.92    1.00
   1  -1  12   22.90    1.00
  -2   1 -12    3.65    1.37
  -2   1 -12    4.52    1.22
   2  -1  12    6.15    0.46
   2  -1  12    6.49    0.45
   3  -1  12    1.68    0.26
   3  -1  12    2.05    0.32
   4  -1  12   19.06    1.01
   4  -1  12   23.05    1.00
   5  -1  12    4.00    0.44
   8   0 -12   17.74    0.75
   7   0 -12    0.21    0.68
   6   0 -12   20.45    1.94
   6   0 -12   20.77    0.85
   5   0 -12    1.05    0.19
   5   0 -12    2.66    0.91
   4   0 -12   67.55    4.02
   4   0 -12   76.62    2.54
  -4   0  12   76.12    2.45
   3   0 -12    1.98    0.71
   3   0 -12    1.90    0.92
   3   0 -12    2.43    0.27
  -3   0  12    2.35    0.23
   2   0 -12   45.56    3.14
   2   0 -12   35.57    3.40
   2   0 -12   40.43    1.48
  -2   0  12   39.16    1.46
   1   0 -12    7.98    1.42
   1   0 -12    6.94    0.44
   1   0 -12    5.60    1.21
  -1   0  12    7.21    0.45
  -1   0  12    7.67    0.44
   0   0 -12    4.08    1.09
   0   0 -12    4.95    0.37
   0   0 -12    4.39    1.17
   0   0  12    5.47    0.45
   0   0  12    5.15    0.38
  -1   0 -12   10.46    1.84
  -1   0 -12   11.24    1.84
  -1   0 -12    8.39    0.56
   1   0  12   10.65    0.56
   1   0  12   10.14    0.56
  -2   0 -12   31.73    4.53
  -2   0 -12   27.66    3.38
   2   0  12   34.72    1.38
   2   0  12   37.37    1.38
  -3   0 -12    3.77    1.56
   3   0  12    1.92    0.29
   3   0  12    1.52    0.26
   4   0  12   10.06    0.65
   4   0  12   10.56    0.64
   5   0  12    3.43    0.42
   8  -1 -12    9.05    0.46
   7  -1 -12    9.33    0.52
   6  -1 -12    8.66    1.30
   6  -1 -12    8.73    0.46
   5  -1 -12   24.13    2.08
   5  -1 -12   22.76    0.92
   4  -1 -12   30.93    1.19
  -4   1  12   26.07    1.04
   3  -1 -12   14.22    1.75
   3  -1 -12   16.39    1.86
   3  -1 -12   16.90    0.74
  -3   1  12   17.43    0.69
   2  -1 -12   19.35    2.17
   2  -1 -12   19.14    0.83
   2  -1 -12   19.26    2.02
  -2   1  12   20.29    0.84
   1  -1 -12   36.62    2.93
   1  -1 -12   30.48    2.76
   1  -1 -12   37.33    1.42
  -1   1  12   37.08    1.34
  -1   1  12   35.87    1.35
   0  -1 -12    5.76    1.24
   0  -1 -12    4.81    0.36
   0  -1 -12    7.51    1.50
   0   1  12    4.45    0.35
   0   1  12    4.34    0.52
  -1  -1 -12   25.08    2.52
  -1  -1 -12   24.64    2.63
   1   1  12   24.36    1.08
   1   1  12   24.20    1.02
  -2  -1 -12    4.33    1.44
  -2  -1 -12    9.60    1.92
   2   1  12    6.10    0.45
   2   1  12    5.15    0.45
  -3  -1 -12    2.55    1.44
   3   1  12    1.57    0.25
   3   1  12    1.60    0.28
   4   1  12   22.20    1.02
   5   1  12    3.97    0.42
   8  -2 -12    1.09    0.16
   7  -2 -12   13.40    0.61
   6  -2 -12   15.05    0.66
   6  -2 -12   15.07    1.53
   5  -2 -12    8.92    0.48
   5  -2 -12    9.16    1.44
   4  -2 -12    9.22    0.53
   4  -2 -12    9.34    1.44
  -4   2  12   10.44    0.42
   3  -2 -12   31.89    1.24
   3  -2 -12   32.10    2.56
   3  -2 -12   35.81    2.72
  -3   2  12   32.53    1.18
   2  -2 -12   16.01    2.06
   2  -2 -12   16.04    0.69
  -2   2  12   12.71    0.75
   1  -2 -12   27.82    2.54
   1  -2 -12   22.49    2.38
  -1   2  12   26.16    1.04
  -1   2  12   26.61    1.03
   0  -2 -12   24.78    2.43
   0  -2 -12   22.15    0.96
   0  -2 -12   21.55    2.31
   0   2  12   23.69    0.96
   0   2  12   22.82    0.97
  -1  -2 -12    5.97    1.27
  -1  -2 -12    7.98    1.55
   1   2  12    6.77    0.54
   1   2  12    6.74    0.48
  -2  -2 -12   13.99    2.36
  -2  -2 -12   15.58    2.31
   2   2  12   17.32    0.80
   2   2  12   17.34    0.94
  -3  -2 -12   11.23    2.74
   3   2  12    9.38    0.59
   4   2  12    9.36    0.70
   4   2  12    9.35    0.60
   5   2  12    3.03    0.40
   8  -3 -12    3.12    0.25
   7  -3 -12   10.88    0.52
   6  -3 -12    3.12    0.28
   6  -3 -12    3.29    0.82
   5  -3 -12   12.45    0.58
   5  -3 -12   11.16    1.54
   4  -3 -12   14.97    1.82
   4  -3 -12   16.19    0.71
  -4   3  12   16.35    0.59
   3  -3 -12   36.34    1.36
   3  -3 -12   35.92    2.77
  -3   3  12   36.44    1.29
   2  -3 -12   43.78    3.17
   2  -3 -12   42.10    3.07
   2  -3 -12   41.96    1.55
  -2   3  12   40.64    1.50
   1  -3 -12    7.81    1.49
   1  -3 -12    7.46    1.45
  -1   3  12    7.13    0.43
   0  -3 -12   34.82    3.11
   0  -3 -12   39.14    3.24
   0   3  12   39.55    1.45
   0   3  12   38.73    1.47
  -1  -3 -12   10.31    1.80
  -1  -3 -12    7.62    1.56
   1   3  12   12.18    0.63
   1   3  12   11.70    0.72
  -2  -3 -12    3.08    1.11
  -2  -3 -12    3.63    1.40
   2   3  12    3.94    0.37
   2   3  12    3.26    0.37
   3   3  12   16.50    0.81
   3   3  12   15.62    0.83
   4   3  12    2.93    0.37
   7  -4 -12    2.90    0.27
   6  -4 -12   10.53    1.92
   6  -4 -12   10.14    0.51
   5  -4 -12   17.41    0.75
   5  -4 -12   16.19    2.59
   4  -4 -12    8.44    0.49
   4  -4 -12    5.52    1.10
   4  -4 -12    7.52    0.45
  -4   4  12    7.90    0.31
   3  -4 -12   11.03    0.59
   3  -4 -12   10.49    0.56
   3  -4 -12   11.00    1.78
  -3   4  12   10.82    0.49
   2  -4 -12   19.58    2.11
   2  -4 -12   20.41    0.90
   2  -4 -12   21.45    2.22
  -2   4  12   21.12    0.84
   1  -4 -12    1.20    0.72
   1  -4 -12    0.76    0.72
   1  -4 -12    0.30    0.19
  -1   4  12    0.40    0.14
   0  -4 -12   46.73    1.72
   0  -4 -12   46.55    3.52
   0  -4 -12   40.01    3.30
   0   4  12   45.36    1.66
  -1  -4 -12    9.88    1.83
  -1  -4 -12    7.60    1.56
   1   4  12    8.07    0.51
  -2  -4 -12   20.31    2.63
   2   4  12   17.97    0.86
   3   4  12    6.39    0.47
   4   4  12    3.40    0.37
   6  -5 -12    6.46    1.23
   5  -5 -12    4.29    0.37
   5  -5 -12    4.24    0.97
   4  -5 -12    6.28    0.60
   4  -5 -12    9.06    1.49
   3  -5 -12    5.58    1.23
   3  -5 -12    7.52    0.48
  -3   5  12    7.09    0.37
   2  -5 -12   32.04    1.25
   2  -5 -12   26.83    2.64
  -2   5  12   31.29    1.16
   1  -5 -12    8.64    1.70
   1  -5 -12    8.33    1.59
   1  -5 -12    9.57    0.56
  -1   5  12    9.85    0.50
   0  -5 -12    1.38    0.26
   0  -5 -12    0.91    0.76
   0  -5 -12    0.48    0.80
   0   5  12    1.02    0.20
  -1  -5 -12    0.96    0.81
  -1  -5 -12    2.14    0.32
  -1  -5 -12    1.74    1.14
   1   5  12    2.36    0.32
  -2  -5 -12    4.10    1.79
  -2  -5 -12    9.15    1.70
   2   5  12    5.39    0.43
   3   5  12   10.35    0.62
   4   5  12    7.54    0.53
   6  -6 -12   15.19    0.71
   5  -6 -12    3.76    1.00
   5  -6 -12    5.88    0.42
   4  -6 -12   11.02    0.61
   4  -6 -12   11.70    1.75
   3  -6 -12    4.94    0.42
   3  -6 -12    3.75    1.02
  -3   6  12    3.95    0.28
   2  -6 -12    6.67    0.47
   2  -6 -12    4.86    1.17
  -2   6  12    6.67    0.39
   1  -6 -12    9.84    0.60
   1  -6 -12   10.49    1.94
   0  -6 -12    2.67    1.36
   0  -6 -12    3.98    1.24
   0  -6 -12    3.80    0.40
   0   6  12    3.79    0.34
  -1  -6 -12   13.56    0.72
  -1  -6 -12   10.33    2.06
  -1  -6 -12   13.41    2.36
   1   6  12   12.56    0.80
  -2  -6 -12    4.20    0.42
  -2  -6 -12    3.92    1.46
   2   6  12    4.22    0.39
   3   6  12    1.45    0.25
   4   6  12    6.70    0.50
   7  -7 -12    1.35    0.25
   6  -7 -12    3.71    0.36
   5  -7 -12    4.08    0.37
   4  -7 -12    7.78    0.51
   3  -7 -12    8.89    0.54
  -3   7  12    7.66    0.39
   2  -7 -12   -0.17    0.16
   2  -7 -12    0.32    0.99
  -2   7  12    0.02    0.09
   1  -7 -12    5.46    1.45
   1  -7 -12    5.32    0.45
   0  -7 -12    0.97    0.24
   0  -7 -12   -0.37    0.99
   0   7  12    0.90    0.19
  -1  -7 -12   11.92    0.68
  -1  -7 -12    9.87    2.66
   1   7  12    9.44    0.84
  -2  -7 -12    1.08    0.25
   2   7  12    0.92    0.20
   3   7  12    2.43    0.34
   6  -8 -12    0.11    0.21
   5  -8 -12    2.29    0.32
   4  -8 -12    1.23    0.24
   3  -8 -12    6.14    0.47
  -3   8  12    6.00    0.33
   2  -8 -12    5.07    0.44
  -2   8  12    4.68    0.33
   1  -8 -12    1.99    0.33
  -1   8  12    1.78    0.26
   0  -8 -12    0.43    0.20
   0   8  12    0.49    0.17
  -1  -8 -12   16.88    0.87
  -2  -8 -12    0.14    0.19
   2   8  12    0.28    0.18
  -3  -8 -12    3.04    0.38
   3   8  12    2.92    0.36
   6  -9 -12    0.58    0.19
   5  -9 -12    1.15    0.23
   4  -9 -12    5.66    0.46
   3  -9 -12    3.48    0.40
  -3   9  12    3.68    0.34
   2  -9 -12    0.29    0.20
  -2   9  12    0.29    0.12
   1  -9 -12   11.72    0.68
  -1   9  12   10.25    0.57
   0  -9 -12    3.27    0.57
   0   9  12    3.29    0.32
  -1  -9 -12    0.53    0.22
   1   9  12    0.71    0.32
  -2  -9 -12    1.99    0.31
   2   9  12    2.59    0.34
   5 -10 -12    7.73    0.54
   4 -10 -12    5.20    0.45
   3 -10 -12   -0.14    0.18
   2 -10 -12    2.69    0.38
   1 -10 -12    9.13    0.63
   0 -10 -12    0.01    0.20
   0  10  12    0.46    0.18
  -1 -10 -12    2.75    0.37
   3 -11 -12   13.04    1.00
   2 -11 -12    1.64    0.30
   1 -11 -12    7.86    0.58
  -2 -10  13    1.40    0.26
  -1 -10  13    3.60    0.40
   0 -10  13    0.27    0.20
  -3  -9  13    1.32    0.23
  -2  -9  13   12.59    0.70
  -1  -9  13    0.57    0.20
   0  -9  13    2.56    0.34
   1  -9  13    1.31    0.26
  -3  -8  13    3.25    0.33
  -2  -8  13    7.46    0.53
  -1  -8  13   21.24    0.98
   0  -8  13    0.10    0.16
   1  -8  13   19.23    1.21
   2  -8  13    0.21    0.18
  -5  -7  13    4.35    0.36
   4   7 -13   15.03    0.77
  -4  -7  13   14.92    0.73
  -3  -7  13    2.92    0.31
   2   7 -13   15.40    3.22
  -2  -7  13   15.96    2.78
  -2  -7  13   15.12    0.75
   1   7 -13   10.30    2.05
  -1  -7  13   10.69    0.61
  -1  -7  13    6.08    1.85
   0  -7  13    5.70    0.45
   1  -7  13   13.34    0.74
   2  -7  13   10.48    0.64
   5   6 -13    5.65    0.62
  -5  -6  13    8.57    0.46
   4   6 -13    7.31    0.50
  -4  -6  13    7.12    0.44
   3   6 -13   14.38    2.95
   3   6 -13   22.34    0.97
  -3  -6  13   21.21    0.92
  -3  -6  13   24.40    2.80
   2   6 -13    1.98    0.44
   2   6 -13    2.85    1.17
  -2  -6  13    2.72    0.31
  -2  -6  13    2.73    1.25
   1   6 -13    9.91    2.00
  -1  -6  13   10.75    0.62
  -1  -6  13   11.90    2.34
   0   6 -13    0.43    1.20
   0  -6  13    2.03    1.13
   0  -6  13    0.68    0.21
   1  -6  13    3.36    0.36
   2  -6  13    4.71    0.45
   3  -6  13    6.69    0.51
   6   5 -13    4.88    0.42
   5   5 -13    8.42    0.54
  -4  -5  13    2.69    0.26
   3   5 -13    1.27    0.96
   3   5 -13    0.84    0.19
  -3  -5  13   -0.47    0.94
  -3  -5  13    1.03    0.18
   2   5 -13   10.27    0.57
   2   5 -13    7.06    1.64
  -2  -5  13   10.37    0.56
  -2  -5  13    8.56    1.69
   1   5 -13    1.48    0.24
   1   5 -13    2.87    1.02
  -1  -5  13    1.24    0.24
  -1  -5  13    4.14    1.37
   0   5 -13   36.75    3.68
   0  -5  13   38.26    1.48
   0  -5  13   37.83    3.51
   1  -5  13    1.32    0.24
   2  -5  13    4.43    0.61
   2  -5  13    4.99    0.43
   3  -5  13    0.60    0.21
   7   4 -13    6.68    0.51
   6   4 -13    6.17    0.44
   5   4 -13    7.91    0.49
  -5  -4  13    7.64    0.40
   4   4 -13    5.39    0.40
   4   4 -13    6.32    1.32
  -4  -4  13    3.07    1.10
  -4  -4  13    5.53    0.35
   3   4 -13    9.99    1.88
   3   4 -13    9.54    0.55
  -3  -4  13    8.88    1.76
   2   4 -13   13.69    0.69
   2   4 -13   10.30    2.06
  -2  -4  13   12.31    2.00
  -2  -4  13   14.41    0.67
   1   4 -13   11.72    1.88
   1   4 -13    9.87    0.58
  -1  -4  13   10.46    1.85
  -1  -4  13   10.49    0.58
   0   4 -13    3.47    1.36
   0  -4  13    2.89    1.21
   0  -4  13    3.81    0.36
  -1   4 -13   17.99    2.37
   1  -4  13   16.36    0.80
   1  -4  13   15.32    0.86
   2  -4  13    5.06    0.45
   2  -4  13    5.77    0.45
   3  -4  13    7.50    0.54
   4  -4  13    3.25    0.39
   7   3 -13   11.03    0.60
   6   3 -13   12.57    0.82
   5   3 -13   13.41    2.42
   5   3 -13   12.54    0.64
  -5  -3  13   12.40    0.54
   4   3 -13    8.72    1.57
   4   3 -13   11.69    0.59
  -4  -3  13   10.03    1.80
  -4  -3  13   10.70    0.52
   3   3 -13    8.79    1.71
   3   3 -13    7.28    0.47
  -3  -3  13    8.25    1.60
   2   3 -13    3.15    0.33
   2   3 -13    4.36    1.11
  -2  -3  13    3.17    0.31
  -2  -3  13    4.46    1.10
   1   3 -13   10.26    0.57
   1   3 -13    9.99    1.96
  -1  -3  13   10.59    0.56
  -1  -3  13    7.31    2.28
   0   3 -13    1.43    0.23
   0   3 -13    0.18    1.02
   0  -3  13    1.27    0.33
   0  -3  13    1.75    0.25
  -1   3 -13   10.27    1.87
  -1   3 -13    9.02    1.87
   1  -3  13   10.60    0.60
   1  -3  13   10.58    0.62
   2  -3  13    0.60    0.21
   2  -3  13    1.15    0.24
   3  -3  13    3.06    0.43
   3  -3  13    2.57    0.36
   4  -3  13    1.04    0.23
   8   2 -13    0.80    0.28
   7   2 -13    0.50    0.17
   6   2 -13    7.87    0.48
   5   2 -13   -0.11    0.80
   5   2 -13    0.19    0.15
  -5  -2  13    0.28    0.09
  -5  -2  13   -0.46    1.11
   4   2 -13    1.06    0.20
   4   2 -13    1.03    0.84
  -4  -2  13    1.06    0.16
   3   2 -13   10.71    2.26
   3   2 -13    9.64    0.54
  -3  -2  13    9.59    1.94
  -3  -2  13   10.48    0.51
   2   2 -13    5.30    1.35
   2   2 -13    4.77    0.38
  -2  -2  13    4.89    0.35
   1   2 -13    8.34    1.68
   1   2 -13    6.33    0.43
  -1  -2  13    6.61    0.43
   0   2 -13    5.42    1.34
   0   2 -13    3.83    1.22
   0   2 -13    2.40    0.31
   0  -2  13    2.78    0.35
   0  -2  13    2.70    0.40
  -1   2 -13    2.65    1.08
  -1   2 -13    1.79    1.01
   1  -2  13    2.04    0.31
   1  -2  13    1.68    0.27
  -2   2 -13    1.38    1.41
   2  -2  13    2.84    0.35
   2  -2  13    2.59    0.33
   3  -2  13   15.26    0.88
   3  -2  13   21.26    1.08
   4  -2  13    0.24    0.19
   8   1 -13    3.62    0.34
   7   1 -13    5.17    0.37
   6   1 -13    0.83    0.19
   5   1 -13    2.30    0.97
   5   1 -13    1.31    0.23
  -5  -1  13    2.00    0.16
   4   1 -13   -0.27    0.73
   4   1 -13    0.43    0.16
  -4  -1  13    0.64    0.13
   3   1 -13    7.08    0.44
   3   1 -13    6.73    1.36
  -3  -1  13    6.99    0.40
   2   1 -13    3.16    0.93
   2   1 -13    2.77    0.43
   2   1 -13    3.51    1.07
  -2  -1  13    4.07    0.31
   1   1 -13   26.37    2.66
   1   1 -13   20.30    2.39
   1   1 -13   23.95    1.00
  -1  -1  13   24.93    1.00
   0   1 -13   32.80    3.17
   0   1 -13   35.36    3.18
   0   1 -13   37.22    1.42
   0  -1  13   33.55    1.70
   0  -1  13   36.18    1.43
  -1   1 -13   14.88    2.29
  -1   1 -13   17.37    2.30
   1  -1  13   12.60    0.70
   1  -1  13   13.30    0.69
  -2   1 -13   12.41    2.42
   2  -1  13    8.49    0.57
   2  -1  13    8.88    0.55
   3  -1  13    8.90    0.58
   3  -1  13    8.04    0.59
   4  -1  13    1.53    0.27
   8   0 -13    0.11    0.13
   7   0 -13    0.03    0.13
   6   0 -13    0.69    0.91
   5   0 -13   30.65    1.20
   5   0 -13   31.82    2.75
   4   0 -13   -0.11    0.13
   4   0 -13   -0.33    0.61
  -4   0  13   -0.04    0.10
   3   0 -13   35.18    1.34
   3   0 -13   34.84    2.88
  -3   0  13   35.37    1.29
   2   0 -13    0.24    0.62
   2   0 -13   -0.41    0.59
  -2   0  13    0.32    0.10
   1   0 -13    7.67    1.51
   1   0 -13   11.42    1.64
   1   0 -13    8.93    0.52
  -1   0  13    8.17    0.49
   0   0 -13   -0.09    0.65
   0   0 -13    0.89    0.74
   0   0 -13    0.03    0.12
   0   0  13   -0.11    0.14
  -1   0 -13   -1.41    0.80
  -1   0 -13   -0.68    0.86
   1   0  13    0.05    0.15
   1   0  13    0.01    0.15
  -2   0 -13    1.27    1.29
  -2   0 -13   -1.08    0.98
   2   0  13   -0.02    0.17
   2   0  13    0.06    0.16
   3   0  13    0.22    0.23
   3   0  13    0.28    0.18
   4   0  13    0.26    0.19
   8  -1 -13    3.23    0.30
   6  -1 -13    1.84    0.87
   6  -1 -13    0.94    0.18
   5  -1 -13    2.47    0.90
   5  -1 -13    2.03    0.27
   4  -1 -13    0.55    0.17
   4  -1 -13    0.04    0.76
  -4   1  13    0.40    0.12
   3  -1 -13    6.83    0.44
   3  -1 -13    6.52    1.29
  -3   1  13    7.29    0.39
   2  -1 -13    4.04    0.34
   2  -1 -13    4.98    1.23
   2  -1 -13    3.35    1.01
   1  -1 -13   23.10    2.44
   1  -1 -13   22.80    3.25
   1  -1 -13   25.41    1.04
  -1   1  13   25.53    1.01
   0  -1 -13   35.80    3.17
   0  -1 -13   36.96    1.44
   0  -1 -13   35.30    3.27
   0   1  13   38.86    1.43
  -1  -1 -13   12.25    2.10
  -1  -1 -13   11.82    2.06
   1   1  13   12.91    0.67
  -2  -1 -13    7.25    1.57
  -2  -1 -13   11.29    2.19
   2   1  13    8.81    0.56
   3   1  13    9.03    0.58
   4   1  13    1.69    0.30
   8  -2 -13    0.61    0.14
   6  -2 -13    5.70    1.09
   6  -2 -13    7.58    0.44
   5  -2 -13   -0.09    0.78
   5  -2 -13    0.03    0.14
   4  -2 -13    1.02    0.18
   4  -2 -13    1.98    0.90
  -4   2  13    1.17    0.16
   3  -2 -13   12.14    1.70
   3  -2 -13    9.32    0.53
  -3   2  13   10.10    0.48
   2  -2 -13    4.76    0.37
   2  -2 -13    4.46    1.69
   2  -2 -13    3.04    1.07
   1  -2 -13    6.04    0.42
   1  -2 -13    6.03    1.33
   1  -2 -13    5.03    1.19
  -1   2  13    5.86    0.40
   0  -2 -13    2.99    0.32
   0  -2 -13    5.35    1.25
   0   2  13    2.75    0.32
  -1  -2 -13    1.23    0.94
  -1  -2 -13    0.50    0.97
   1   2  13    1.74    0.25
  -2  -2 -13   -0.45    1.12
  -2  -2 -13    1.02    1.26
   3   2  13   17.36    0.86
   4   2  13    0.37    0.20
   8  -3 -13    0.04    0.12
   7  -3 -13   11.49    0.56
   6  -3 -13    9.84    1.72
   6  -3 -13   11.85    0.57
   5  -3 -13   12.70    0.62
   5  -3 -13   11.98    1.76
   4  -3 -13   10.30    1.76
   4  -3 -13   11.20    0.57
  -4   3  13   10.93    0.45
   3  -3 -13    7.75    0.47
  -3   3  13    7.55    0.40
   2  -3 -13    3.08    0.32
   2  -3 -13    3.29    1.17
  -2   3  13    3.07    0.28
   1  -3 -13    9.53    1.70
   1  -3 -13    9.87    0.56
   1  -3 -13    9.90    1.86
  -1   3  13   10.22    0.53
   0  -3 -13    3.62    1.27
   0  -3 -13    2.41    1.10
   0   3  13    1.54    0.24
  -1  -3 -13   13.91    2.12
  -1  -3 -13   10.13    1.99
   1   3  13   10.49    0.59
  -2  -3 -13    0.39    1.21
  -2  -3 -13   -1.21    1.20
   2   3  13    0.30    0.18
   3   3  13    3.07    0.36
   4   3  13    0.96    0.22
   7  -4 -13    6.09    0.39
   6  -4 -13    4.95    0.36
   5  -4 -13    7.09    0.45
   5  -4 -13    5.64    1.71
   4  -4 -13    4.79    1.07
   4  -4 -13    5.17    0.40
  -4   4  13    5.57    0.26
   3  -4 -13   10.02    1.75
   3  -4 -13    9.89    0.55
  -3   4  13   10.15    0.48
   2  -4 -13   14.84    0.75
   2  -4 -13   13.05    3.00
  -2   4  13   14.18    0.65
   1  -4 -13    7.90    1.77
  -1   4  13   10.32    0.53
   0  -4 -13    3.68    1.12
   0  -4 -13    2.59    1.22
   0   4  13    3.69    0.34
  -1  -4 -13   13.22    2.30
  -1  -4 -13   17.35    2.79
   1   4  13   15.24    0.78
  -2  -4 -13    3.26    1.64
  -2  -4 -13    3.93    1.62
   2   4  13    5.87    0.45
   3   4  13    7.12    0.51
   4   4  13    3.12    0.37
   4  -5 -13    3.12    0.35
   4  -5 -13    1.48    1.25
  -4   5  13    2.77    0.19
   3  -5 -13    0.66    0.86
  -3   5  13    1.01    0.22
   2  -5 -13    8.92    1.73
   2  -5 -13   10.30    0.61
  -2   5  13   10.44    0.52
   1  -5 -13    1.24    0.96
   1  -5 -13    1.54    0.27
  -1   5  13    1.83    0.23
   0  -5 -13   39.66    1.53
   0  -5 -13   28.89    3.78
   0   5  13   39.50    1.47
  -1  -5 -13    1.68    1.23
  -1  -5 -13   -0.15    1.24
   1   5  13    1.85    0.32
  -2  -5 -13    3.61    1.90
   2   5  13    4.64    0.41
   3   5  13    0.52    0.18
   5  -6 -13    9.45    0.56
   4  -6 -13    7.55    0.51
   3  -6 -13   23.68    1.03
  -3   6  13   22.55    0.88
   2  -6 -13    4.36    0.48
  -2   6  13    2.84    0.27
   0  -6 -13    1.37    0.27
   0   6  13    0.67    0.19
  -1  -6 -13    3.49    0.40
   2   6  13    3.66    0.38
   3   6  13    6.41    0.49
   6  -7 -13   13.01    0.74
   5  -7 -13    5.62    0.46
   4  -7 -13   16.42    0.82
   3  -7 -13    3.01    0.37
  -3   7  13    2.78    0.23
   2  -7 -13   15.75    0.83
  -2   7  13   16.95    0.73
   1  -7 -13   11.65    0.79
   0  -7 -13    6.03    0.48
   0   7  13    5.36    0.40
  -1  -7 -13   13.72    0.76
   1   7  13   12.63    0.89
  -2  -7 -13   10.15    0.67
   2   7  13   11.62    0.65
   6  -8 -13    4.25    0.40
   5  -8 -13   11.35    0.66
   4  -8 -13    3.76    0.40
   3  -8 -13    2.08    0.31
  -3   8  13    2.63    0.23
   2  -8 -13    6.99    0.54
  -2   8  13    6.91    0.42
   1  -8 -13   21.06    1.01
  -1   8  13   21.30    0.92
   0   8  13   -0.07    0.13
  -1  -8 -13   22.36    1.05
   1   8  13   21.45    1.08
  -2  -8 -13    0.50    0.24
   2   8  13    0.98    0.22
   5  -9 -13    0.69    0.22
   4  -9 -13   10.71    0.65
   3  -9 -13    1.24    0.26
   2  -9 -13   12.37    0.72
   1  -9 -13    1.06    0.26
  -1   9  13    1.03    0.24
   0  -9 -13    2.34    0.34
   0   9  13    1.47    0.25
  -1  -9 -13    1.34    0.28
   3 -10 -13    5.12    0.48
   2 -10 -13    2.26    0.36
   1 -10 -13    3.86    0.43
  -2  -9  14    1.47    0.26
  -1  -9  14    1.53    0.26
  -3  -8  14    1.08    0.20
  -2  -8  14    0.17    0.28
  -1  -8  14   17.56    0.88
   0  -8  14    0.42    0.19
   1  -8  14    0.99    0.22
  -4  -7  14   -0.02    0.14
  -3  -7  14   10.42    0.59
  -2  -7  14    0.69    0.25
  -1  -7  14   16.21    0.82
   0  -7  14    0.32    0.17
   4   6 -14    1.08    0.24
  -4  -6  14    1.59    0.25
   3   6 -14    4.15    0.64
  -3  -6  14    2.92    0.33
  -2  -6  14    3.50    0.35
  -1  -6  14    3.38    0.37
   0  -6  14    1.83    0.28
   1  -6  14    9.40    0.59
   2  -6  14    0.24    0.16
   5   5 -14    2.32    0.33
  -5  -5  14    2.65    0.27
   4   5 -14    4.18    0.37
  -4  -5  14    3.43    0.30
   3   5 -14   16.82    0.82
  -3  -5  14   17.44    0.79
   2   5 -14    5.09    0.41
   2   5 -14    3.01    1.75
  -2  -5  14    4.73    1.57
  -2  -5  14    5.33    0.39
   1   5 -14    0.63    1.15
  -1  -5  14    1.02    1.17
   0   5 -14    1.88    1.37
   0  -5  14    2.91    1.62
   0  -5  14    1.49    0.26
   1  -5  14    5.40    0.45
   2  -5  14    8.63    0.58
   6   4 -14   18.64    0.89
   5   4 -14    0.54    0.19
  -5  -4  14    0.45    0.14
   4   4 -14   25.70    1.40
  -4  -4  14   21.98    0.94
   3   4 -14    0.99    0.21
  -3  -4  14    1.74    1.19
   2   4 -14   21.29    0.97
   2   4 -14   24.72    2.91
  -2  -4  14   20.70    2.71
  -2  -4  14   21.93    0.94
   1   4 -14   15.23    0.87
   1   4 -14   11.17    1.95
  -1  -4  14   17.76    2.54
   0   4 -14   13.11    2.50
   0  -4  14   18.57    0.85
   1  -4  14    4.32    0.41
   2  -4  14    5.47    0.55
   3  -4  14    0.20    0.17
   6   3 -14    5.55    0.43
   5   3 -14    8.16    0.51
  -5  -3  14    8.21    0.41
   4   3 -14   14.79    0.72
  -4  -3  14   14.01    0.65
   3   3 -14    1.84    1.15
   3   3 -14    2.57    0.31
   2   3 -14    3.20    0.32
   2   3 -14    1.73    1.09
  -2  -3  14    2.21    1.13
  -2  -3  14    3.51    0.32
   1   3 -14   11.37    2.09
   1   3 -14   11.29    0.63
  -1  -3  14   11.88    0.62
   0   3 -14    6.64    1.58
   0   3 -14    5.60    1.59
   0  -3  14    8.32    0.51
  -1   3 -14    3.98    1.99
  -1   3 -14    4.52    1.60
   1  -3  14    6.17    0.46
   2  -3  14    2.04    0.32
   3  -3  14   10.26    0.63
   7   2 -14    1.81    0.27
   6   2 -14   12.18    0.67
   5   2 -14    1.23    0.21
  -5  -2  14    0.75    0.12
   4   2 -14   10.35    0.57
  -4  -2  14    9.66    0.49
   3   2 -14    2.79    1.01
  -3  -2  14    1.87    0.23
   2   2 -14   15.04    2.35
   2   2 -14   18.33    0.84
  -2  -2  14   18.52    0.80
   1   2 -14    1.27    0.77
   1   2 -14    2.30    0.29
   1   2 -14    1.92    1.01
  -1  -2  14    2.04    0.28
   0   2 -14   16.37    2.49
   0   2 -14   14.88    2.59
   0  -2  14   14.70    0.74
  -1   2 -14    0.41    1.24
   1  -2  14    0.65    0.20
   2  -2  14    7.24    0.51
   3  -2  14    3.82    0.40
   7   1 -14   12.73    0.65
   6   1 -14    2.52    0.30
   5   1 -14   17.42    0.80
   4   1 -14   10.78    0.60
   4   1 -14   15.58    2.28
  -4  -1  14   11.22    0.53
   3   1 -14   25.14    3.92
   3   1 -14   25.43    1.07
  -3  -1  14   25.98    1.02
   2   1 -14    6.42    0.44
   2   1 -14    6.09    1.47
  -2  -1  14    6.36    0.41
   1   1 -14   16.38    0.79
   1   1 -14   18.77    2.30
   1   1 -14   13.35    2.19
  -1  -1  14   16.77    0.77
   0   1 -14    2.04    0.39
   0   1 -14    2.30    1.49
   0   1 -14    1.64    0.95
   0  -1  14    2.09    0.41
  -1   1 -14   14.49    2.34
  -1   1 -14   13.47    2.31
   1  -1  14   12.00    0.67
   2  -1  14    8.64    0.56
   3  -1  14    8.01    0.55
   7   0 -14   -0.03    0.14
   6   0 -14   17.09    0.78
   5   0 -14   12.09    0.62
   4   0 -14    6.83    1.50
   4   0 -14    8.76    0.51
   3   0 -14    2.23    0.29
   3   0 -14    1.60    1.03
  -3   0  14    2.22    0.24
   2   0 -14   30.39    2.88
   2   0 -14   31.31    1.21
  -2   0  14   27.50    1.13
   1   0 -14   -0.27    0.63
   1   0 -14    0.10    0.14
   1   0 -14    0.34    0.81
  -1   0  14    0.20    0.14
   0   0 -14   30.83    3.36
   0   0 -14   17.52    2.48
   0   0 -14   23.01    1.03
   0   0  14   25.49    1.17
  -1   0 -14    4.57    1.36
   1   0  14    3.34    0.37
   2   0  14    8.44    0.55
   3   0  14   -0.31    0.14
   7  -1 -14   10.55    0.55
   6  -1 -14    3.43    0.32
   5  -1 -14   12.78    0.68
   4  -1 -14   14.00    2.06
   4  -1 -14   11.70    0.61
  -4   1  14   10.90    0.50
   3  -1 -14   23.58    2.58
   3  -1 -14   23.34    1.01
  -3   1  14   25.30    0.96
   2  -1 -14    6.33    0.44
   2  -1 -14    7.13    1.59
   1  -1 -14   13.79    2.52
   1  -1 -14   13.34    2.06
   1  -1 -14   16.06    0.76
  -1   1  14   16.57    0.74
   0  -1 -14    3.08    0.33
   0   1  14    2.46    0.36
  -1  -1 -14    8.91    1.90
  -1  -1 -14    9.66    2.17
   1   1  14   12.55    0.65
   2   1  14    8.23    0.54
   3   1  14    7.29    0.55
   7  -2 -14    1.14    0.22
   6  -2 -14   12.23    0.61
   5  -2 -14    1.06    0.20
   4  -2 -14    9.75    0.55
  -4   2  14    9.69    0.44
   3  -2 -14    1.92    0.27
   3  -2 -14    3.49    1.25
  -3   2  14    2.09    0.24
   2  -2 -14   12.63    2.12
   2  -2 -14   19.10    0.84
   1  -2 -14    1.87    0.29
   1  -2 -14    1.89    0.98
  -1   2  14    2.44    0.29
   0  -2 -14   12.58    2.28
   0  -2 -14   13.56    2.24
   0   2  14   13.93    0.69
  -1  -2 -14    1.66    1.23
  -1  -2 -14   -0.16    1.24
   1   2  14    0.90    0.21
   2   2  14    7.03    0.49
   3   2  14    2.97    0.46
   7  -3 -14    0.77    0.22
   6  -3 -14    5.37    0.39
   5  -3 -14    7.93    0.48
   4  -3 -14   14.32    0.70
  -4   3  14   14.14    0.56
   3  -3 -14    1.66    1.09
   3  -3 -14    2.63    0.31
  -3   3  14    2.70    0.25
   2  -3 -14    3.96    1.24
   2  -3 -14    2.83    0.36
  -2   3  14    3.07    0.29
   1  -3 -14   10.64    2.16
  -1   3  14   11.31    0.59
   0  -3 -14    7.23    1.55
   0   3  14    7.99    0.50
  -1  -3 -14    8.14    1.84
  -1  -3 -14    6.05    1.76
   1   3  14    7.24    0.49
   2   3  14    2.31    0.33
   3   3  14    9.98    0.73
   7  -4 -14    0.25    0.15
   6  -4 -14   16.49    0.76
   5  -4 -14    0.39    0.16
   4  -4 -14   22.32    0.96
   3  -4 -14    0.79    0.19
  -3   4  14    0.93    0.15
  -2   4  14   23.15    0.95
   1  -4 -14   13.46    2.96
  -1   4  14   13.94    0.67
   0   4  14   18.78    0.86
   1   4  14    5.18    0.43
   2   4  14    6.01    0.46
   3   4  14    0.27    0.19
   3  -5 -14   19.56    0.91
  -3   5  14   17.29    0.81
   2  -5 -14    3.88    0.59
  -2   5  14    4.71    0.34
  -1   5  14    2.00    0.25
   0   5  14    2.04    0.28
   1   5  14    5.92    0.45
   2   5  14    9.90    0.62
   5  -6 -14    5.17    0.46
   4  -6 -14    1.76    0.28
   3  -6 -14    2.88    0.37
  -3   6  14    2.63    0.25
   2  -6 -14    3.91    0.41
  -2   6  14    3.14    0.29
   1  -6 -14    2.82    0.56
   0  -6 -14    2.20    0.34
   0   6  14    2.61    0.31
   1   6  14    9.90    0.60
   2   6  14    0.60    0.20
   5  -7 -14   13.57    0.73
   4  -7 -14    0.16    0.20
   3  -7 -14   10.79    0.66
  -3   7  14   10.23    0.49
   2  -7 -14    1.34    0.26
  -2   7  14    1.05    0.18
   1  -7 -14   17.26    0.89
   0  -7 -14    1.06    0.32
   0   7  14    0.75    0.18
  -1  -7 -14    3.85    0.45
   1   7  14    4.07    0.40
   5  -8 -14    6.38    0.50
   4  -8 -14    2.12    0.32
   3  -8 -14    1.04    0.25
   2  -8 -14    0.21    0.20
   1  -8 -14   17.86    0.93
   0  -8 -14    0.85    0.24
  -1  -8 -14    1.22    0.27
   3  -9 -14    5.95    0.51
   2  -9 -14    2.53    0.38
   1  -9 -14    1.70    0.31
  -2  -8  15    0.55    0.22
  -1  -8  15    0.67    0.22
  -3  -7  15    1.74    0.25
  -2  -7  15   13.60    0.84
  -1  -7  15    3.90    0.41
   0  -7  15   10.87    0.66
  -3  -6  15    1.99    0.29
  -2  -6  15    2.61    0.35
  -1  -6  15    9.22    0.58
   0  -6  15   11.86    0.69
   1  -6  15   12.16    0.94
  -4  -5  15    1.65    0.25
   3   5 -15    9.21    0.78
  -3  -5  15    9.56    0.53
  -2  -5  15    3.42    0.35
  -1  -5  15    4.37    0.41
   0  -5  15    3.79    0.39
   1  -5  15    4.27    0.40
   4   4 -15    0.50    0.20
  -4  -4  15    0.25    0.14
  -3  -4  15    2.83    0.46
   2   4 -15    5.88    0.46
  -2  -4  15    6.31    0.43
  -1  -4  15    5.07    0.48
   0  -4  15    1.98    0.29
   1  -4  15    4.37    0.41
   2  -4  15    4.40    0.43
   5   3 -15    5.04    0.42
  -5  -3  15    4.78    0.33
   4   3 -15    3.24    0.36
  -4  -3  15    2.80    0.30
   3   3 -15   11.96    0.65
  -2  -3  15    0.99    0.20
  -1  -3  15    5.08    0.48
   0  -3  15   14.99    0.76
   1  -3  15   11.74    0.67
   2  -3  15    3.74    0.39
   6   2 -15    5.77    0.61
   5   2 -15   11.63    0.64
  -5  -2  15   11.82    0.62
   4   2 -15    6.19    0.45
  -4  -2  15    6.46    0.39
   3   2 -15    7.90    0.51
  -3  -2  15    7.32    0.44
   2   2 -15    2.94    0.35
  -2  -2  15    2.47    0.29
  -1  -2  15    0.42    0.17
   0   2 -15    3.37    1.93
   0  -2  15    1.28    0.23
   1  -2  15   10.90    0.65
   2  -2  15    2.84    0.44
   6   1 -15    8.33    0.58
   5   1 -15    0.34    0.17
  -5  -1  15    0.30    0.12
   4   1 -15   11.68    0.62
  -4  -1  15   10.11    0.61
   3   1 -15    1.69    0.26
  -3  -1  15    1.34    0.19
   2   1 -15    8.19    0.52
  -2  -1  15    8.50    0.49
   1   1 -15   10.00    2.52
   1   1 -15   10.34    0.61
  -1  -1  15   11.34    0.60
   0   1 -15    0.73    1.52
   1  -1  15    1.43    0.24
   2  -1  15    1.56    0.26
   6   0 -15   -0.21    0.15
   5   0 -15    2.62    0.32
   4   0 -15   -0.09    0.15
  -4   0  15    0.20    0.11
   3   0 -15    1.02    0.25
  -3   0  15    1.02    0.18
   2   0 -15    0.01    0.14
  -2   0  15    0.07    0.11
   1   0 -15    2.39    0.36
  -1   0  15    2.66    0.30
   0   0 -15   -0.46    1.88
   0   0  15    0.14    0.24
   1   0  15    3.35    0.37
   2   0  15    0.21    0.18
   6  -1 -15   13.48    0.68
   5  -1 -15    0.43    0.18
   4  -1 -15   11.80    0.63
  -4   1  15   11.72    0.53
   3  -1 -15    1.91    0.32
  -3   1  15    1.50    0.21
   2  -1 -15    7.73    0.51
  -1   1  15   10.70    0.59
   0   1  15    0.05    0.15
   1   1  15    1.56    0.26
   2   1  15    1.64    0.27
   6  -2 -15    3.75    0.38
   5  -2 -15    9.23    0.55
   4  -2 -15    6.64    0.46
  -4   2  15    6.06    0.34
   3  -2 -15    7.20    0.49
  -3   2  15    7.03    0.42
   2  -2 -15    2.90    0.32
  -2   2  15    2.90    0.41
   1  -2 -15    0.49    0.23
  -1   2  15    0.99    0.19
   0   2  15    1.36    0.36
   1   2  15   11.64    0.66
   2   2  15    2.42    0.33
   6  -3 -15    2.00    0.31
   5  -3 -15    3.45    0.52
   4  -3 -15    2.83    0.35
  -4   3  15    4.13    0.28
   3  -3 -15   12.07    0.66
  -3   3  15   12.63    0.59
   2  -3 -15    0.63    0.18
  -2   3  15    0.72    0.16
  -1   3  15    5.07    0.38
   0   3  15   16.40    0.80
   1   3  15   10.45    0.62
   2   3  15    3.23    0.39
   5  -4 -15   12.93    0.68
   4  -4 -15    0.00    0.15
  -2   4  15    6.06    0.40
  -1   4  15    6.19    0.43
   0   4  15    1.77    0.25
   1   4  15    4.07    0.39
   2   4  15    5.23    0.45
  -3   5  15    9.88    0.49
  -2   5  15    4.04    0.32
  -1   5  15    4.65    0.35
   0   5  15    4.09    0.39
   1   5  15    3.64    0.38
  -2   6  15    4.29    0.36
   0   6  15   11.26    0.64
   1   6  15   11.45    0.67
   4  -7 -15    2.87    0.40
   3  -7 -15    2.27    0.34
   2  -7 -15   13.50    0.78
   1  -7 -15    4.91    0.50
   3  -8 -15    3.61    0.44
   2  -8 -15    0.58    0.25
   1  -8 -15    0.78    0.25
  -2  -6  16    0.25    0.20
  -1  -6  16    7.96    0.55
  -3  -5  16    0.13    0.21
  -2  -5  16   11.21    0.63
  -1  -5  16    4.73    0.42
   0  -5  16   20.70    0.99
  -2  -4  16    5.17    0.42
  -1  -4  16    3.71    0.39
   0  -4  16    0.70    0.23
   1  -4  16    9.03    0.62
  -4  -3  16    3.01    0.43
   3   3 -16    3.42    0.49
  -3  -3  16    2.31    0.28
  -2  -3  16    1.98    0.30
  -1  -3  16    9.54    0.68
   0  -3  16    0.32    0.16
   1  -3  16    2.42    0.35
   4   2 -16    8.45    0.83
  -4  -2  16    7.50    0.56
   3   2 -16   19.99    0.96
  -3  -2  16   21.64    0.90
   2   2 -16    5.13    0.45
  -2  -2  16    5.04    0.39
  -1  -2  16   13.54    0.70
   0  -2  16    4.14    0.40
   1  -2  16   10.77    0.64
   4   1 -16   37.82    1.66
  -4  -1  16   29.45    1.25
   3   1 -16    9.75    0.58
  -3  -1  16    9.47    0.52
   2   1 -16    9.86    0.64
  -2  -1  16   10.50    0.57
  -1  -1  16    0.94    0.20
   0  -1  16   19.51    0.92
   1  -1  16    1.22    0.22
   4   0 -16    8.97    0.56
  -4   0  16    9.13    0.48
   3   0 -16    0.23    0.18
  -3   0  16    0.41    0.16
  -2   0  16    3.83    0.32
  -1   0  16    4.00    0.37
   0   0  16    3.00    0.33
   1   0  16   -0.08    0.14
   4  -1 -16   26.01    1.15
  -4   1  16   27.60    1.03
   3  -1 -16    9.37    0.58
  -3   1  16   10.39    0.52
   2  -1 -16    9.58    0.60
  -1   1  16    1.76    0.27
   0   1  16   20.13    1.07
   1   1  16    0.52    0.20
   4  -2 -16    9.05    0.61
  -4   2  16    9.49    0.50
   3  -2 -16   20.00    0.98
  -3   2  16   22.35    0.89
   2  -2 -16    5.28    0.46
  -2   2  16    5.51    0.41
  -1   2  16   14.27    0.72
   0   2  16    3.48    0.39
   1   2  16   10.83    0.65
   3  -3 -16    2.51    0.40
  -3   3  16    2.63    0.37
  -2   3  16    3.06    0.30
  -1   3  16    8.69    0.53
   1   3  16    3.26    0.37
  -2   4  16    5.91    0.41
  -1   4  16    4.67    0.38
   0   4  16    0.09    0.18
  -1  -4  17    8.61    0.81
  -1  -3  17    2.35    0.43
  -2  -2  17    1.83    0.36
   0  -2  17    0.15    0.17
  -2  -1  17    1.58    0.26
  -1  -1  17    0.16    0.17
   0  -1  17    0.31    0.18
  -1   0  17    0.20    0.16
   0   0  17   -0.09    0.18
  -1   1  17    0.92    0.22
   0   1  17    0.14    0.17
   0   0   0    0.00    0.00
;
_shelx_hkl_checksum     54306
_shelx_res_file
;
TITL 5_NO2Im3PhCl_Cl_Anderson_10052 in P2(1)New:P21/c
    5_no2im3phcl_cl_anderson_100520_0m.res
    created by SHELXL-2018/3 at 05:22:10 on 28-Jul-2022
REM #####
CELL 0.71073 6.3498 9.8991 11.5969 90 105.817 90
ZERR 4 0.0005 0.0009 0.001 0 0.003 0
LATT 1
SYMM -X,0.5+Y,0.5-Z
SFAC C H Cl N O
UNIT 16 24 4 12 8
EQIV $1 -X,1-Y,-Z
EQIV $2 +X,1.5-Y,0.5+Z
EQIV $3 1-X,1-Y,-Z
EQIV $4 1-X,-0.5+Y,0.5-Z
L.S. 4
PLAN  5
SIZE 0.35 0.15 0.12
TEMP -123.17
CONF
HTAB N3 Cl1
HTAB C4 O1_$1
HTAB C2 Cl1_$2
HTAB C4 Cl1_$3
HTAB C6 Cl1_$4
HTAB C6 Cl1_$2
LIST 6
BOND $H
MORE -1
fmap 2
acta
TWIN 1 0 0 0 -1 0 -1 0 -1 2
REM <olex2.extras>
REM <HklSrc "%.\\5_NO2Im3PhCl_Cl_Anderson_100520_0m.hkl">
REM </olex2.extras>
WGHT    0.039000    0.100100
BASF   0.44541
FVAR       0.36170
CL1   3    0.751672    0.725860    0.074992    11.00000    0.02085    0.01942 =
         0.02158    0.00269    0.00752   -0.00029
O1    5   -0.124966    0.378641    0.134242    11.00000    0.03863    0.02933 =
         0.02435   -0.00536    0.00601   -0.01296
O2    5   -0.148435    0.459933    0.304775    11.00000    0.02241    0.03506 =
         0.02251    0.00327    0.00903   -0.00094
N3    4    0.423567    0.613026    0.194537    11.00000    0.02070    0.02318 =
         0.01860    0.00264    0.00861    0.00120
H3    2    0.511562    0.643949    0.156691    11.00000    0.01884
N1    4    0.257741    0.586187    0.335316    11.00000    0.02060    0.01656 =
         0.01610   -0.00108    0.00711   -0.00044
N4    4   -0.054937    0.445644    0.225174    11.00000    0.02168    0.01948 =
         0.01820    0.00333    0.00446   -0.00109
C5    1    0.147300    0.513341    0.235749    11.00000    0.01939    0.01694 =
         0.01521    0.00095    0.00444    0.00098
C4    1    0.251423    0.530272    0.147788    11.00000    0.02226    0.02291 =
         0.01600    0.00144    0.00605    0.00156
AFIX  43
H4    2    0.211185    0.491815    0.069785    11.00000   -1.20000
AFIX   0
C2    1    0.425211    0.645450    0.307167    11.00000    0.02143    0.02000 =
         0.01993   -0.00014    0.00680   -0.00114
AFIX  43
H2    2    0.530167    0.702184    0.358999    11.00000   -1.20000
AFIX   0
C6    1    0.217592    0.593016    0.455238    11.00000    0.03057    0.02324 =
         0.01625   -0.00376    0.01105   -0.00473
AFIX 137
H6A   2    0.081178    0.642222    0.449455    11.00000   -1.50000
H6B   2    0.339456    0.640052    0.510943    11.00000   -1.50000
H6C   2    0.205596    0.501290    0.484604    11.00000   -1.50000
AFIX   0
HKLF 4
REM  5_NO2Im3PhCl_Cl_Anderson_10052 in P2(1)New:P21/c
REM wR2 = 0.0715, GooF = S = 1.080, Restrained GooF = 1.080 for all data
REM R1 = 0.0255 for 2556 Fo > 4sig(Fo) and 0.0275 for all 2681 data
REM 97 parameters refined using 0 restraints
END
WGHT      0.0390      0.1001
REM Highest difference peak  0.351,  deepest hole -0.242,  1-sigma level  0.056
Q1    1   0.1938  0.5129  0.1918  11.00000  0.05    0.35
Q2    1   0.7571  0.7070 -0.0312  11.00000  0.05    0.30
Q3    1   0.6401  0.7201  0.0159  11.00000  0.05    0.28
Q4    1   0.8531  0.7256  0.1290  11.00000  0.05    0.27
Q5    1   0.7278  0.7248  0.1533  11.00000  0.05    0.24
;
_shelx_res_checksum     20342
