# Supplementary material for: 1-Methyl-5-nitro­imidazolium chloride
Source: IUCrdata. 2022 Sep 8;7(Pt 9):x220878. doi: 10.1107/S2414314622008781 (PMC9635428; doi:10.1107/S2414314622008781)
Supplement: Supplementary file 2 [file x-07-x220878-Isup2.hkl]

data_I                                                                          
_shelx_title ' 5_NO2Im3PhCl_Cl_Anderson_10052 in P2(1)New:P21/c'                
_shelx_refln_list_code          4                                               
_shelx_F_calc_maximum       87.68                                               
_exptl_crystal_F_000       336.00                                               
_reflns_d_resolution_high  0.6482                                               
                                                                                
loop_                                                                           
 _space_group_symop_operation_xyz                                               
 'x, y, z'                                                                      
 '-x, y+1/2, -z+1/2'                                                            
 '-x, -y, -z'                                                                   
 'x, -y-1/2, z-1/2'                                                             
                                                                                
_cell_length_a     6.3498                                                       
_cell_length_b     9.8991                                                       
_cell_length_c    11.5969                                                       
_cell_angle_alpha  90.000                                                       
_cell_angle_beta  105.817                                                       
_cell_angle_gamma  90.000                                                       
                                                                                
_shelx_F_squared_multiplier     1.000                                           
                                                                                
loop_                                                                           
 _refln_index_h                                                                 
 _refln_index_k                                                                 
 _refln_index_l                                                                 
 _refln_F_squared_calc                                                          
 _refln_F_squared_meas                                                          
 _refln_F_squared_sigma                                                         
 _refln_observed_status                                                         
   9   0 -10         69.50         64.05         3.75 o                         
   7   0  -8         61.00         60.45         4.25 o                         
   5   0  -6        508.98        498.70        10.36 o                         
   3   0  -4        626.21        580.85        18.73 o                         
  -1   0   0        488.39        436.37        66.23 o                         
   1   0   0        608.19        526.53        82.86 o                         
   2   0   0       5272.64       5081.87       136.90 o                         
   3   0   0       1030.70       1047.46        24.61 o                         
   4   0   0        307.14        304.56         9.74 o                         
   5   0   0         17.43         21.75         1.34 o                         
   6   0   0        699.30        722.57        38.30 o                         
   7   0   0         77.78         75.86         4.23 o                         
   8   0   0        149.88        165.92         4.62 o                         
   9   0   0          0.34          2.01         0.78 o                         
   1   1   0        403.19        367.46         5.66 o                         
   2   1   0        747.92        793.22        22.38 o                         
   3   1   0       1780.82       1787.01        26.61 o                         
   4   1   0        574.64        593.56         9.64 o                         
   5   1   0        415.32        402.60         5.83 o                         
   6   1   0         11.87         11.51         0.69 o                         
   7   1   0         78.82         79.85         5.31 o                         
   8   1   0         31.19         34.44         1.21 o                         
   9   1   0         77.81         86.26         2.46 o                         
   0   2   0       2032.80       1889.12        44.54 o                         
   1   2   0       1847.41       1736.19        29.27 o                         
   2   2   0        603.68        608.14         9.49 o                         
   3   2   0        351.82        379.00         5.73 o                         
   4   2   0        523.62        521.27         8.47 o                         
   5   2   0         55.40         54.10         1.49 o                         
   6   2   0        655.94        673.67        10.92 o                         
   7   2   0         56.46         58.26         1.66 o                         
   8   2   0         59.93         62.61         1.64 o                         
   9   2   0         31.39         32.95         2.14 o                         
   2   3   0       1482.23       1477.39        18.76 o                         
   3   3   0        357.07        338.61         5.28 o                         
   4   3   0        191.24        182.59         3.04 o                         
   5   3   0        604.62        607.37        12.48 o                         
   6   3   0        150.56        112.72        22.16 o                         
   7   3   0        193.50        206.24         4.23 o                         
   8   3   0         19.13         18.21         1.05 o                         
   9   3   0         75.66         75.38         8.56 o                         
   0   4   0         38.15         35.59         1.17 o                         
   1   4   0        798.87        808.94        10.22 o                         
   2   4   0       1267.69       1293.83        15.59 o                         
   3   4   0         63.25         70.05         1.74 o                         
   4   4   0        511.84        510.49         8.28 o                         
   5   4   0         12.66         13.02         0.76 o                         
   6   4   0        194.02        203.44         6.46 o                         
   7   4   0         78.79         90.85         8.33 o                         
   8   4   0        195.67        203.88         4.44 o                         
   9   4   0         11.12          9.46         2.45 o                         
   1   5   0        124.25        120.05         2.06 o                         
   2   5   0        314.55        346.48         5.65 o                         
   3   5   0        142.25        142.18         3.63 o                         
   4   5   0        264.88        259.26         4.38 o                         
   5   5   0        235.73        246.92         4.25 o                         
   6   5   0         11.85         11.12         0.85 o                         
   7   5   0         77.91         81.77         2.64 o                         
   8   5   0         34.30         33.81         1.36 o                         
   0   6   0        852.10        834.03        15.27 o                         
   1   6   0        379.68        374.78         5.48 o                         
   2   6   0        672.10        670.17         9.07 o                         
   3   6   0        144.52        140.49         2.44 o                         
   4   6   0        409.65        410.67         7.32 o                         
   5   6   0         70.01         70.66         1.89 o                         
   6   6   0        142.79        146.88         6.96 o                         
   7   6   0         25.07         27.98         3.17 o                         
   8   6   0         42.44         42.91         2.82 o                         
   1   7   0        237.07        236.65         4.24 o                         
   2   7   0        119.28        131.36         2.37 o                         
   3   7   0        386.59        392.84         5.76 o                         
   4   7   0         74.19         68.89         2.21 o                         
   5   7   0         53.18         56.98         1.67 o                         
   6   7   0         47.46         50.78         3.99 o                         
   7   7   0          4.28          4.38         0.83 o                         
   8   7   0         12.70         13.84         1.61 o                         
   0   8   0        382.32        377.61        11.17 o                         
   1   8   0        528.68        534.21         7.69 o                         
   2   8   0         96.27         94.14         1.97 o                         
   3   8   0         82.78         81.36         1.77 o                         
   4   8   0         11.38          8.94         0.93 o                         
   5   8   0         15.07         17.34         1.27 o                         
   6   8   0         14.83         10.96        13.68 o                         
   7   8   0         53.95         55.19         1.96 o                         
   8   8   0          7.65          4.36         1.15 o                         
   1   9   0          3.14          3.82         0.84 o                         
   2   9   0         82.70         86.81         3.12 o                         
   3   9   0        310.42        310.23         4.96 o                         
   4   9   0         13.15         16.99         1.80 o                         
   5   9   0         62.92         67.41         5.13 o                         
   6   9   0         25.94         27.61         1.51 o                         
   7   9   0         29.52         30.80         2.45 o                         
   0  10   0          0.16          0.30         1.41 o                         
   1  10   0         15.80         14.19         1.49 o                         
   2  10   0         52.33         54.08         1.98 o                         
   3  10   0         15.84         16.71         1.27 o                         
   4  10   0         10.92         10.33         1.81 o                         
   5  10   0        106.14        107.47         5.04 o                         
   6  10   0         14.78         13.12         1.68 o                         
   7  10   0         69.82         71.32         3.90 o                         
   1  11   0        113.80        112.85         3.48 o                         
   2  11   0         14.18         15.61         1.66 o                         
   3  11   0         78.97         80.48         3.69 o                         
   4  11   0         30.36         31.97         4.58 o                         
   5  11   0         68.70         75.67         3.00 o                         
   6  11   0         14.80         16.28         2.45 o                         
   0  12   0         61.32         58.66         3.82 o                         
   1  12   0         36.07         35.36         2.12 o                         
   2  12   0         30.45         29.02         2.28 o                         
   3  12   0         11.50          9.90         1.27 o                         
   4  12   0         12.57         11.31         1.35 o                         
   5  12   0         26.67         23.91         2.87 o                         
   1  13   0         71.91         73.80         3.50 o                         
   2  13   0         26.05         26.14         3.67 o                         
   3  13   0        156.12        155.40        10.89 o                         
   4  13   0         12.63         12.52         1.53 o                         
   0  14   0         13.05         13.45         2.29 o                         
   1  14   0        153.47        151.44         5.24 o                         
   2  14   0          4.87          6.36         1.53 o                         
   3  14   0          7.14          5.90         1.64 o                         
   1  15   0          7.59         10.04         1.87 o                         
  -9   1   1         80.42         84.39         2.85 o                         
  -8   1   1          9.59          8.10         0.75 o                         
  -7   1   1        309.39        321.14         5.95 o                         
  -6   1   1         49.08         45.91         2.48 o                         
  -5   1   1        126.90        129.91         2.38 o                         
  -4   1   1        236.79        272.33         4.23 o                         
  -3   1   1        204.52        210.01         6.39 o                         
  -2   1   1       1447.86       1396.15        26.88 o                         
  -1   1   1        486.14        450.92         7.67 o                         
   0   1   1          0.67          5.58         0.28 o                         
   1   1   1        810.33        800.44        27.30 o                         
   2   1   1       1486.26       1358.44        87.33 o                         
   3   1   1        361.15        380.69         6.59 o                         
   4   1   1        195.25        214.99         4.05 o                         
   5   1   1        584.13        587.14        12.22 o                         
   6   1   1         61.07         65.27         2.18 o                         
   7   1   1         97.29        101.25         2.90 o                         
   8   1   1          0.07          0.47         1.11 o                         
   9   1   1          2.54          2.23         1.25 o                         
  -9   2   1         34.71         37.91         1.25 o                         
  -8   2   1          1.19          1.73         0.94 o                         
  -7   2   1          5.55          5.99         2.70 o                         
  -6   2   1         81.12         82.82         2.45 o                         
  -5   2   1        816.95        833.45        14.83 o                         
  -4   2   1        360.29        347.57         5.84 o                         
  -3   2   1        452.74        415.96        12.46 o                         
  -2   2   1        398.96        434.40         6.13 o                         
  -1   2   1       1762.65       1691.31        33.83 o                         
   0   2   1       1311.09       1292.96        22.27 o                         
   1   2   1       5064.88       4810.53        77.78 o                         
   2   2   1         79.38         88.73         1.66 o                         
   3   2   1       1397.36       1402.16        19.30 o                         
   4   2   1        368.04        361.90         6.13 o                         
   5   2   1         29.37         30.32         0.99 o                         
   6   2   1        265.25        269.02         4.87 o                         
   7   2   1         74.17         80.94         3.17 o                         
   8   2   1          3.83          2.16         0.71 o                         
   9   2   1         24.71         22.36         2.87 o                         
  -9   3   1         28.34         23.01         2.60 o                         
  -8   3   1         39.78         42.29         3.63 o                         
  -7   3   1         50.42         53.07         2.67 o                         
  -6   3   1         68.59         67.72         1.99 o                         
  -5   3   1          7.50          6.52         0.74 o                         
  -4   3   1        157.36        166.31         5.59 o                         
  -3   3   1        937.32        951.24        13.12 o                         
  -2   3   1        779.31        797.21        11.58 o                         
  -1   3   1       7688.62       7593.74       171.72 o                         
   0   3   1        270.96        290.48         4.04 o                         
   1   3   1        431.16        446.28         5.81 o                         
   2   3   1         29.81         35.72         0.87 o                         
   3   3   1        546.79        553.73         8.37 o                         
   4   3   1         28.77         26.18         1.26 o                         
   5   3   1         58.83         60.62         1.96 o                         
   6   3   1         28.12         25.48         1.04 o                         
   7   3   1        143.99        138.02        10.08 o                         
   8   3   1         32.46         34.72         1.60 o                         
   9   3   1         35.62         38.03         4.21 o                         
  -9   4   1         18.58         18.88         1.53 o                         
  -8   4   1          3.97          3.18         1.13 o                         
  -7   4   1         36.20         38.06         2.55 o                         
  -6   4   1         74.44         84.36         3.55 o                         
  -5   4   1        279.59        279.20         5.80 o                         
  -4   4   1         86.72         80.64         2.73 o                         
  -3   4   1        392.38        383.81         6.43 o                         
  -2   4   1        105.37        125.69         2.02 o                         
  -1   4   1        829.77        845.29        10.68 o                         
   0   4   1        510.28        465.20         6.19 o                         
   1   4   1        186.63        180.01         2.81 o                         
   2   4   1        302.36        308.23         4.35 o                         
   3   4   1         88.76         85.74         2.78 o                         
   4   4   1        332.04        334.00         5.51 o                         
   5   4   1        129.06        134.10         2.95 o                         
   6   4   1         16.31         13.67         2.37 o                         
   7   4   1         48.16         52.88         2.56 o                         
   8   4   1         32.05         33.26         1.77 o                         
  -9   5   1          4.80          4.43         0.84 o                         
  -8   5   1        102.24        110.82         2.66 o                         
  -7   5   1        198.57        225.60         7.41 o                         
  -6   5   1        174.29        180.38         3.60 o                         
  -5   5   1        107.53         97.60         1.89 o                         
  -4   5   1        723.32        734.98        10.76 o                         
  -3   5   1        354.43        362.98         6.42 o                         
  -2   5   1        285.24        283.38         4.56 o                         
  -1   5   1        141.40        143.70         2.36 o                         
   0   5   1        859.28        872.58        11.13 o                         
   1   5   1        757.18        751.18         9.76 o                         
   2   5   1       1818.50       1846.81        23.47 o                         
   3   5   1         56.02         54.86         1.44 o                         
   4   5   1        294.80        297.44         4.93 o                         
   5   5   1        283.30        285.51         5.57 o                         
   6   5   1         94.26        103.19         2.28 o                         
   7   5   1         62.90         67.75         4.93 o                         
   8   5   1         32.01         31.22         1.42 o                         
  -8   6   1         78.40         88.90         3.01 o                         
  -7   6   1         91.68         91.58         8.51 o                         
  -6   6   1         49.74         46.41         2.21 o                         
  -5   6   1         53.18         54.32         1.60 o                         
  -4   6   1        249.72        249.66         4.31 o                         
  -3   6   1        222.84        231.50         4.15 o                         
  -2   6   1        313.87        337.13         5.12 o                         
  -1   6   1        470.60        465.32         7.19 o                         
   0   6   1         42.20         45.14         1.11 o                         
   1   6   1        649.41        631.03         9.37 o                         
   2   6   1        938.50        939.37        12.17 o                         
   3   6   1        107.74        103.98         1.96 o                         
   4   6   1         91.90         98.24         2.61 o                         
   5   6   1         97.25        100.01         2.34 o                         
   6   6   1          4.69          2.92         1.01 o                         
   7   6   1         20.93         23.02         3.86 o                         
   8   6   1         76.62         76.98         2.62 o                         
  -7   7   1         25.64         22.70         1.28 o                         
  -6   7   1        102.36        107.36         3.86 o                         
  -5   7   1        132.15        139.95         2.84 o                         
  -4   7   1        217.81        214.87         4.64 o                         
  -3   7   1          6.34          6.93         0.53 o                         
  -2   7   1        191.18        182.59         3.05 o                         
  -1   7   1        255.39        259.37         4.25 o                         
   0   7   1        155.74        155.58         2.75 o                         
   1   7   1        192.18        194.89         4.98 o                         
   2   7   1         85.10         86.52         2.43 o                         
   3   7   1         71.93         72.85         1.58 o                         
   4   7   1        180.91        176.03         9.10 o                         
   5   7   1        114.05        111.87         4.25 o                         
   6   7   1        251.83        268.05         6.20 o                         
   7   7   1         14.19         17.81         2.37 o                         
   8   7   1         43.95         40.66         2.64 o                         
  -7   8   1        119.53        111.72         6.89 o                         
  -6   8   1         49.55         49.30         3.71 o                         
  -5   8   1        248.69        248.67         5.06 o                         
  -4   8   1         81.40         85.09         2.16 o                         
  -3   8   1        531.05        530.99         7.60 o                         
  -2   8   1         91.87         90.41         1.92 o                         
  -1   8   1        647.22        659.31         9.19 o                         
   0   8   1        295.75        273.91         6.53 o                         
   1   8   1        308.69        314.27         4.92 o                         
   2   8   1        364.35        372.61         5.68 o                         
   3   8   1        503.74        530.57        10.52 o                         
   4   8   1        345.36        353.50         6.16 o                         
   5   8   1        220.53        235.74         9.59 o                         
   6   8   1         58.27         62.98         3.32 o                         
   7   8   1         60.41         66.51         3.53 o                         
  -7   9   1         56.48         56.41         3.21 o                         
  -6   9   1         78.44         81.58         2.46 o                         
  -5   9   1         26.14         24.64         1.57 o                         
  -4   9   1         89.69         90.26         4.39 o                         
  -3   9   1         83.55         81.88         1.83 o                         
  -2   9   1        139.44        140.31         2.71 o                         
  -1   9   1          3.42          3.73         1.16 o                         
   0   9   1        538.75        528.90         7.75 o                         
   1   9   1         76.46         78.23         1.92 o                         
   2   9   1        279.03        277.85         4.60 o                         
   3   9   1        181.64        184.83         3.32 o                         
   4   9   1        167.28        161.84         3.76 o                         
   5   9   1         14.26         13.55         2.73 o                         
   6   9   1        126.75        127.34         3.39 o                         
   7   9   1          9.16          4.89         1.45 o                         
  -7  10   1          8.50          4.43         1.53 o                         
  -6  10   1         30.78         32.84         1.63 o                         
  -5  10   1         97.59        102.03         3.63 o                         
  -4  10   1        196.79        187.27         5.18 o                         
  -3  10   1        118.07        119.50         3.06 o                         
  -2  10   1         36.25         35.42         1.52 o                         
  -1  10   1         17.90         18.84         1.61 o                         
   0  10   1        130.85        136.86         3.06 o                         
   1  10   1        109.24        105.25         2.31 o                         
   2  10   1        185.28        182.41         3.94 o                         
   3  10   1        155.61        150.02         3.69 o                         
   4  10   1         50.15         53.49         4.08 o                         
   5  10   1         15.98         18.96         2.22 o                         
   6  10   1         34.91         35.73         3.33 o                         
  -6  11   1         77.80         79.50         4.36 o                         
  -5  11   1          8.21          8.05         0.92 o                         
  -4  11   1        110.48        115.50         3.27 o                         
  -3  11   1         18.01         20.26         2.04 o                         
  -2  11   1        980.09        971.43        22.95 o                         
  -1  11   1        131.31        131.98         3.18 o                         
   0  11   1        461.80        468.88        11.84 o                         
   1  11   1        195.84        194.37         4.93 o                         
   2  11   1         54.62         55.25         2.23 o                         
   3  11   1         27.30         32.32         2.54 o                         
   4  11   1        199.05        194.58         7.08 o                         
   5  11   1         12.25         12.16         1.13 o                         
  -5  12   1         59.04         63.85         4.05 o                         
  -4  12   1        105.62        104.48         3.84 o                         
  -3  12   1         53.82         55.97         2.36 o                         
  -2  12   1         44.74         41.84         3.14 o                         
  -1  12   1         43.47         44.59         2.33 o                         
   0  12   1          1.18          9.15         5.58 o                         
   1  12   1        189.69        194.17         5.50 o                         
   2  12   1         28.57         27.87         2.64 o                         
   3  12   1         80.91         79.43         3.16 o                         
   4  12   1         31.01         31.09         4.20 o                         
   5  12   1         38.07         37.74         5.92 o                         
  -3   0   2        866.34        846.40        16.39 o                         
  -5   0   4          2.86          1.91         0.53 o                         
  -7   0   6         85.41         83.16         3.67 o                         
  -9   0   8          0.35         -0.11         0.65 o                         
   7   0 -10         33.26         37.20         1.91 o                         
   5   0  -8         27.09         30.04         1.51 o                         
   3   0  -6        288.98        312.27         6.40 o                         
   1   0  -4       1475.85       1662.83        41.27 o                         
  -1   0  -2       1003.80       1078.61        37.91 o                         
  -3   0   0        826.85        883.77        30.65 o                         
  -5  13   1         26.81         29.12         3.06 o                         
  -4  13   1         30.43         32.72         3.13 o                         
  -3  13   1         23.62         21.17         1.92 o                         
  -2  13   1          6.01          9.77         1.50 o                         
  -1  13   1         57.80         57.00         2.99 o                         
   0  13   1         23.55         24.58         2.00 o                         
   1  13   1          4.26          4.42         1.49 o                         
   2  13   1        107.72        102.07         3.94 o                         
   3  13   1         20.84         20.54         4.36 o                         
   4  13   1         59.47         59.36         9.75 o                         
  -3  14   1         62.77         65.13         3.13 o                         
  -2  14   1         32.62         33.94         2.87 o                         
  -1  14   1        190.88        190.36         6.11 o                         
   0  14   1        237.35        240.04         7.30 o                         
   1  14   1         48.41         47.92         2.78 o                         
   2  14   1         86.78         88.64         3.73 o                         
   3  14   1         36.21         32.19         4.59 o                         
  -1  15   1          8.21          7.04         1.24 o                         
   0  15   1         26.43         22.80         2.05 o                         
   1  15   1         32.16         28.20         4.66 o                         
  -9   0   2          1.80          2.62         1.03 o                         
  -8   0   2         96.61        107.00         8.41 o                         
  -7   0   2          0.48          3.44         1.38 o                         
  -6   0   2        143.79        141.56         5.12 o                         
  -5   0   2        363.66        369.92         9.16 o                         
  -5   0   2        292.02        211.20         7.03 o                         
  -4   0   2        700.12        707.55        13.86 o                         
  -3   0   2       1078.39       1096.83        25.89 o                         
  -2   0   2       5183.65       4943.26       181.46 o                         
   1   0   2       1250.86        684.88        30.88 o                         
   2   0   2        650.09        592.32        21.58 o                         
   3   0   2        100.42         89.31         2.22 o                         
   4   0   2       1124.93       1156.31        35.88 o                         
   5   0   2        320.41        321.04         6.60 o                         
   6   0   2        447.48        443.90         9.71 o                         
   7   0   2        388.55        391.09        25.05 o                         
   8   0   2         46.56         33.79         3.77 o                         
   9   0   2         61.86         69.65         2.86 o                         
  -9   1   2         14.78         16.27         0.85 o                         
  -8   1   2        115.53        124.46         5.40 o                         
  -7   1   2         82.50         77.11         4.61 o                         
  -6   1   2        510.94        533.04        22.96 o                         
  -5   1   2        359.69        380.90        10.07 o                         
  -4   1   2        401.67        330.46        25.74 o                         
  -3   1   2        164.22        168.68         4.77 o                         
  -2   1   2        912.31        905.99        17.04 o                         
  -1   1   2        896.85        898.69        14.80 o                         
   0   1   2        234.27        255.15         2.91 o                         
   1   1   2       1857.38       1828.19        40.79 o                         
   2   1   2        699.05        640.10        15.79 o                         
   3   1   2        533.44        534.93        11.23 o                         
   4   1   2        450.73        448.98         7.44 o                         
   5   1   2        340.22        332.47         4.81 o                         
   6   1   2        111.39        113.30         2.22 o                         
   7   1   2         39.43         42.62         1.40 o                         
   8   1   2        109.90        116.79         3.82 o                         
   9   1   2         11.84         12.13         2.01 o                         
  -9   2   2        110.29        115.44         6.13 o                         
  -8   2   2        242.59        281.61        14.98 o                         
  -7   2   2        221.81        222.36         9.84 o                         
  -6   2   2         39.99         38.76         1.01 o                         
  -5   2   2        197.79        188.79         8.40 o                         
  -4   2   2        241.74        234.45         4.71 o                         
  -3   2   2        422.28        381.59        12.86 o                         
  -2   2   2        712.72        721.30         9.87 o                         
  -1   2   2       4187.66       4179.01        67.71 o                         
   1   2   2       4531.77       4421.55        72.30 o                         
   2   2   2        159.15        168.73         2.83 o                         
   3   2   2        765.26        773.76        21.11 o                         
   4   2   2        196.75        193.59         4.11 o                         
   5   2   2        109.28        110.24         2.31 o                         
   6   2   2        116.88        119.85         3.04 o                         
   7   2   2         42.07         44.67         2.00 o                         
   8   2   2         42.99         47.01         1.83 o                         
  -9   3   2         11.63         11.22         1.11 o                         
  -8   3   2         15.46         15.86         1.58 o                         
  -7   3   2         86.36         97.91         2.24 o                         
  -6   3   2        115.11        128.67         3.19 o                         
  -5   3   2        117.18        116.14         4.27 o                         
  -4   3   2        673.96        686.29        11.50 o                         
  -3   3   2       1079.95       1083.16        25.86 o                         
  -2   3   2       1677.86       1651.84        37.68 o                         
  -1   3   2        430.84        439.29         5.30 o                         
   0   3   2       3148.92       3146.97        52.78 o                         
   1   3   2       1038.79       1055.03        13.60 o                         
   2   3   2       1236.61       1231.89        14.97 o                         
   3   3   2        639.96        645.70        14.03 o                         
   4   3   2        489.10        495.30         7.43 o                         
   5   3   2         67.42         70.95         2.03 o                         
   6   3   2        248.61        264.86         4.82 o                         
   7   3   2         13.87         16.79         1.41 o                         
   8   3   2        183.22        192.31         6.65 o                         
  -9   4   2          6.40          7.34         1.40 o                         
  -8   4   2         38.08         39.50         1.57 o                         
  -7   4   2         50.11         47.50         2.64 o                         
  -6   4   2        501.51        501.25         9.88 o                         
  -5   4   2         93.46         92.26         3.58 o                         
  -4   4   2        220.71        210.76         4.72 o                         
  -3   4   2        447.36        443.64         7.59 o                         
  -2   4   2       1106.35       1144.64        12.98 o                         
  -1   4   2        222.43        219.14         3.27 o                         
   0   4   2        233.35        221.60         3.30 o                         
   1   4   2        854.21        959.72        12.00 o                         
   2   4   2        372.28        379.84         5.50 o                         
   3   4   2        639.64        643.52         9.31 o                         
   4   4   2        334.29        329.60         5.60 o                         
   5   4   2        394.70        403.83         6.44 o                         
   6   4   2         80.15         92.85         4.40 o                         
   7   4   2          3.25          2.38         0.70 o                         
   8   4   2          5.02          4.88         1.08 o                         
  -8   5   2         87.53         71.76        12.42 o                         
  -7   5   2         27.67         28.12         3.64 o                         
  -6   5   2        162.13        167.21         6.01 o                         
  -5   5   2         42.51         45.62         2.80 o                         
  -4   5   2        217.44        211.72         3.65 o                         
  -3   5   2        396.26        404.11         6.92 o                         
  -2   5   2        252.74        281.25         4.11 o                         
  -1   5   2        899.19        914.26        11.58 o                         
   0   5   2       1703.49       1800.32        21.67 o                         
   1   5   2        506.57        513.72         7.00 o                         
   2   5   2       1647.16       1688.17        20.54 o                         
   3   5   2         94.69         95.79         1.84 o                         
   4   5   2          5.04          5.42         0.59 o                         
   5   5   2         19.36         19.02         1.00 o                         
   6   5   2         70.84         66.23         3.56 o                         
   7   5   2         43.43         45.79         1.74 o                         
   8   5   2         20.98         19.90         1.26 o                         
  -8   6   2         13.60         14.83         1.16 o                         
  -7   6   2        126.73        114.31        14.80 o                         
  -6   6   2         11.45         10.64         1.21 o                         
  -5   6   2        161.29        158.87         2.89 o                         
  -4   6   2          3.87          4.60         0.73 o                         
  -3   6   2        248.79        259.61         4.47 o                         
  -2   6   2        661.20        665.97         8.95 o                         
  -1   6   2        735.28        734.37        10.65 o                         
   0   6   2        239.46        246.38         3.83 o                         
   1   6   2        572.36        594.30         8.91 o                         
   2   6   2        183.17        194.01         3.21 o                         
   3   6   2        799.98        805.19        10.74 o                         
   4   6   2        113.85        121.02         3.08 o                         
   5   6   2        306.09        323.84         5.71 o                         
   6   6   2         32.38         32.58         1.99 o                         
   7   6   2        102.30        108.23         3.33 o                         
   8   6   2          8.24          8.60         0.99 o                         
  -7   7   2         74.01         66.09         3.86 o                         
  -6   7   2         53.81         51.88         2.14 o                         
  -5   7   2        300.55        291.80         4.90 o                         
  -4   7   2         37.74         41.79         1.89 o                         
  -3   7   2          7.32          7.97         0.57 o                         
  -2   7   2        115.26        125.52         2.31 o                         
  -1   7   2        207.35        218.55         3.60 o                         
   0   7   2         80.28         90.97         2.13 o                         
   1   7   2         70.46         63.29         1.49 o                         
   2   7   2        367.20        379.27         5.67 o                         
   3   7   2        202.20        201.06         3.40 o                         
   4   7   2         28.60         30.35         2.11 o                         
   5   7   2         18.36         20.76         1.74 o                         
   6   7   2        153.68        158.08         4.48 o                         
   7   7   2        102.10        101.66         5.66 o                         
   8   7   2         20.23         15.75         2.14 o                         
  -8   8   2         17.47         16.89         1.61 o                         
  -7   8   2          4.51          4.29         2.18 o                         
  -6   8   2          1.59          1.04         1.16 o                         
  -5   8   2          1.65          3.31         1.90 o                         
  -4   8   2         97.53         94.09         2.24 o                         
  -3   8   2        437.84        443.33         5.90 o                         
  -2   8   2        108.98        109.68         2.21 o                         
  -1   8   2        248.06        250.10         4.10 o                         
   0   8   2         12.96         13.09         0.90 o                         
   1   8   2        186.08        190.64         3.49 o                         
   2   8   2          5.06          4.79         0.72 o                         
   3   8   2         13.27         16.20         0.84 o                         
   4   8   2         38.11         35.11         2.10 o                         
   5   8   2         31.75         33.51         1.86 o                         
   6   8   2         44.42         41.99         1.75 o                         
   7   8   2         55.05         53.51         3.21 o                         
  -7   9   2        111.98        117.94         5.04 o                         
  -6   9   2         18.94         19.14         1.24 o                         
  -5   9   2        128.10        128.53         8.63 o                         
  -4   9   2         24.54         24.21         1.30 o                         
  -3   9   2         67.29         65.95         1.37 o                         
  -2   9   2         95.52        104.79         2.21 o                         
  -1   9   2         94.12         97.20         2.10 o                         
   0   9   2        189.04        192.68         3.45 o                         
   1   9   2        355.96        351.62         5.60 o                         
   2   9   2        272.13        276.89         4.68 o                         
   3   9   2         78.37         79.33         4.10 o                         
   4   9   2        198.97        205.58         5.10 o                         
   5   9   2          0.78          2.56         2.95 o                         
   6   9   2         23.45         23.18         1.44 o                         
  -7  10   2         54.93         46.02         4.74 o                         
  -6  10   2          3.59          3.34         0.75 o                         
  -5  10   2         33.86         35.66         2.44 o                         
  -4  10   2          1.20          0.15         0.71 o                         
  -3  10   2        111.59        112.07         2.42 o                         
  -2  10   2         44.19         44.39         2.99 o                         
  -1  10   2         87.75         83.61         2.06 o                         
   0  10   2         46.64         49.84         1.89 o                         
   1  10   2         83.04         84.95         2.31 o                         
   2  10   2         36.71         34.20         2.37 o                         
   3  10   2         82.09         78.09         3.43 o                         
   4  10   2         17.55         14.76         1.87 o                         
   5  10   2         98.84         95.97         5.38 o                         
   6  10   2          3.88          2.98         1.38 o                         
  -6  11   2         54.64         61.99         3.75 o                         
  -5  11   2         34.70         31.94        12.00 o                         
  -4  11   2          0.01          0.20         1.72 o                         
  -3  11   2         14.79         14.60         1.97 o                         
  -2  11   2         11.51         13.25         1.53 o                         
  -1  11   2        157.33        159.76         3.83 o                         
   0  11   2         60.07         61.12         4.38 o                         
   1  11   2        185.85        186.39         5.51 o                         
   2  11   2          7.95          8.21         0.99 o                         
   3  11   2         96.32         94.22         2.85 o                         
   4  11   2         58.52         63.27         2.34 o                         
   5  11   2         15.61         14.11         1.38 o                         
   6  11   2          2.71          0.84         1.38 o                         
  -6  12   2          1.28          0.69         1.22 o                         
  -5  12   2          1.52          2.25         1.53 o                         
  -4  12   2          0.04          0.56         1.99 o                         
  -3  12   2         45.37         45.94         2.72 o                         
  -2  12   2         35.14         32.79         2.81 o                         
  -1  12   2        153.11        158.91         4.77 o                         
   0  12   2          7.35          5.59         3.36 o                         
   1  12   2         10.49          8.59         2.84 o                         
   2  12   2         10.08         10.41         1.96 o                         
   3  12   2        133.59        129.77         6.51 o                         
   4  12   2         64.35         65.10         3.03 o                         
   5  12   2         39.92         32.56         4.66 o                         
  -5  13   2         48.67         55.49         3.82 o                         
  -4  13   2         48.34         46.30         7.87 o                         
  -3  13   2         19.04         20.60         2.48 o                         
  -2  13   2         32.06         31.81         3.64 o                         
  -1  13   2          4.70          5.05         1.19 o                         
   0  13   2          2.77          2.74         1.05 o                         
   1  13   2        128.18        131.48         4.70 o                         
   2  13   2         28.00         25.83         2.11 o                         
   3  13   2          8.04          8.50         1.32 o                         
   4  13   2         33.23         33.16         2.50 o                         
  -3  14   2         52.49         51.17         4.93 o                         
  -2  14   2          4.23          3.12         1.11 o                         
  -1  14   2         51.89         49.58         2.75 o                         
   0  14   2          8.85          9.30         1.43 o                         
   1  14   2         42.10         37.11         2.63 o                         
   2  14   2         22.62         23.12         2.22 o                         
   3  14   2         13.28          9.77         1.46 o                         
  -1  15   2         40.04         36.89         5.12 o                         
   0  15   2          3.70          2.43         1.08 o                         
   1  15   2          1.19          0.47         1.95 o                         
  -9   1   3         51.12         50.86         1.87 o                         
  -8   1   3         32.64         27.92         2.06 o                         
  -7   1   3         52.10         42.58         2.45 o                         
  -6   1   3        252.90        212.42        18.19 o                         
  -5   1   3        293.64        213.11         6.96 o                         
  -4   1   3        209.95        146.03        41.27 o                         
  -3   1   3       1448.44       1342.29        85.08 o                         
  -2   1   3       1196.76       1200.49        29.20 o                         
  -1   1   3       1494.81       1553.28        37.29 o                         
   0   1   3        553.48        523.27         5.86 o                         
   1   1   3         54.22         55.36         0.96 o                         
   2   1   3       1460.78       1443.14        18.35 o                         
   3   1   3        232.38        233.15         4.30 o                         
   4   1   3         88.59         92.17         1.79 o                         
   5   1   3         83.14         84.40         1.77 o                         
   6   1   3         13.65         13.87         1.15 o                         
   7   1   3          0.07          0.33         0.76 o                         
   8   1   3         24.63         26.08         2.02 o                         
  -9   2   3         21.51         19.90         1.10 o                         
  -8   2   3          7.84          6.97         0.81 o                         
  -7   2   3        139.77        134.78         2.56 o                         
  -6   2   3          1.06          0.68         0.50 o                         
  -5   2   3        159.13        152.61         6.40 o                         
  -4   2   3        381.64        363.18        18.37 o                         
  -3   2   3        350.05        245.74        65.54 o                         
  -2   2   3         87.72         94.85         1.51 o                         
  -1   2   3       3854.91       3893.77        63.79 o                         
   0   2   3        212.92        202.11         2.72 o                         
   1   2   3        690.73        663.10         7.88 o                         
   2   2   3        474.97        513.86         7.45 o                         
   3   2   3         29.87         34.47         1.13 o                         
   4   2   3        250.42        247.52         4.23 o                         
   5   2   3          2.54          2.85         0.49 o                         
   6   2   3         62.98         62.33         1.63 o                         
   7   2   3         89.55         92.31         2.18 o                         
   8   2   3         31.15         29.77         2.53 o                         
  -9   3   3         21.13         14.39         4.40 o                         
  -8   3   3         13.97         10.73         1.11 o                         
  -7   3   3        103.54        101.31         3.09 o                         
  -6   3   3        100.36         89.55         2.24 o                         
  -5   3   3        140.37        121.56        13.20 o                         
  -4   3   3        192.18        142.86        32.45 o                         
  -3   3   3        336.24        304.51         7.27 o                         
  -2   3   3         29.79         30.81         0.81 o                         
  -1   3   3       1224.42       1264.23        15.16 o                         
   0   3   3          4.40          5.25         0.32 o                         
   1   3   3        478.92        456.57         6.81 o                         
   2   3   3         51.42         56.68         1.21 o                         
   3   3   3        403.16        409.09         8.49 o                         
   4   3   3        576.89        569.62         8.97 o                         
   5   3   3        353.39        348.48         5.79 o                         
   6   3   3         60.80         65.10         1.74 o                         
   7   3   3         38.84         44.87         2.16 o                         
   8   3   3         24.07         27.73         1.58 o                         
  -9   4   3         23.64         25.15         3.67 o                         
  -8   4   3         80.29         58.62         5.66 o                         
  -7   4   3        179.87        187.21        10.14 o                         
  -6   4   3        167.12        130.81        14.04 o                         
  -5   4   3         84.85         74.47         7.10 o                         
  -4   4   3        104.16         85.20         5.42 o                         
  -3   4   3         77.93         84.96         1.73 o                         
  -2   4   3        273.28        277.05         3.60 o                         
  -1   4   3        696.96        774.52         9.22 o                         
  -7   0   4         98.15         92.34         3.75 o                         
  -9   0   6          0.03          0.68         0.57 o                         
   0   4   3          0.66          1.40         0.33 o                         
   1   4   3        368.47        370.04         5.23 o                         
   2   4   3        702.74        683.76         9.18 o                         
   3   4   3         33.64         33.54         1.53 o                         
   4   4   3        241.76        234.88         4.20 o                         
   5   4   3        427.75        415.83         8.59 o                         
   6   4   3         65.59         67.09         2.73 o                         
   7   4   3        151.87        184.52        22.40 o                         
   8   4   3         36.95         32.55         1.86 o                         
  -8   5   3         10.95         10.40         1.15 o                         
  -7   5   3         71.26         76.04         6.42 o                         
  -6   5   3          7.56          8.13         0.76 o                         
  -5   5   3         47.65         49.96         4.16 o                         
  -4   5   3        602.55        609.70         9.02 o                         
  -3   5   3        166.90        173.20         4.06 o                         
  -2   5   3       1462.51       1508.96        18.47 o                         
  -1   5   3        525.57        544.20         7.34 o                         
   0   5   3        216.05        192.60         3.08 o                         
   1   5   3        395.98        405.53         5.79 o                         
   2   5   3        132.21        147.89         3.41 o                         
   3   5   3        827.78        832.21        11.08 o                         
   4   5   3         57.89         56.41         2.61 o                         
   5   5   3        362.37        370.46         6.46 o                         
   6   5   3         25.21         27.95         2.48 o                         
   7   5   3         17.54         14.00         1.82 o                         
   8   5   3          7.02          5.85         1.02 o                         
  -8   6   3         44.08         48.04         4.97 o                         
  -7   6   3          1.09          0.60         1.84 o                         
  -6   6   3        181.93        179.91         9.14 o                         
  -5   6   3        175.35        165.84         6.29 o                         
  -4   6   3        290.18        291.17         4.80 o                         
  -3   6   3        173.86        169.69         3.17 o                         
  -2   6   3        896.26        909.71        10.90 o                         
  -1   6   3        460.36        480.92         6.77 o                         
   0   6   3       2250.49       2275.88        29.56 o                         
   1   6   3        149.37        141.68         2.52 o                         
   2   6   3        102.29         99.63         1.98 o                         
   3   6   3         90.85         92.12         1.90 o                         
   4   6   3        113.64        109.42         4.19 o                         
   5   6   3         91.86         91.90         2.84 o                         
   6   6   3        221.22        236.79         6.95 o                         
   7   6   3         36.83         37.43         1.64 o                         
   8   6   3         26.31         27.36         2.76 o                         
  -8   7   3        137.04        145.61         6.96 o                         
  -7   7   3        132.12         96.08         4.28 o                         
  -6   7   3         17.17         17.38         1.57 o                         
  -5   7   3        331.64        313.22         5.15 o                         
  -4   7   3        176.11        173.26         3.86 o                         
  -3   7   3        450.31        458.58         5.95 o                         
  -2   7   3         73.06         75.72         1.51 o                         
  -1   7   3         66.82         60.20         1.43 o                         
   0   7   3        159.94        161.23         3.21 o                         
   1   7   3        181.72        180.62         3.12 o                         
   2   7   3        266.59        274.82         4.89 o                         
   3   7   3        543.85        550.08         7.90 o                         
   4   7   3        140.70        141.29         3.10 o                         
   5   7   3         37.38         37.09         1.58 o                         
   6   7   3          0.16          0.88         1.16 o                         
   7   7   3         34.35         36.89         2.18 o                         
  -7   8   3         21.92         23.17         1.54 o                         
  -6   8   3        172.52        183.81         4.10 o                         
  -5   8   3          1.44          1.42         0.55 o                         
  -4   8   3         73.67         78.65         2.03 o                         
  -3   8   3         77.78         78.28         1.52 o                         
  -2   8   3        410.50        426.60         5.78 o                         
  -1   8   3        149.50        151.55         2.81 o                         
   0   8   3        497.51        478.28         7.18 o                         
   1   8   3        163.10        170.66         3.13 o                         
   2   8   3        369.24        376.24         5.85 o                         
   3   8   3        164.50        161.22         3.29 o                         
   4   8   3        390.69        387.02         7.43 o                         
   5   8   3         25.69         27.77         2.32 o                         
   6   8   3         71.52         69.40         2.32 o                         
   7   8   3          5.86          5.12         1.53 o                         
  -7   9   3         12.44         12.54         1.76 o                         
  -6   9   3          0.26          1.06         0.55 o                         
  -5   9   3        159.48        168.81         8.05 o                         
  -4   9   3         92.54         93.17         4.03 o                         
  -3   9   3        309.67        311.87         4.45 o                         
  -2   9   3        253.54        256.02         4.28 o                         
  -1   9   3        417.46        408.01         6.32 o                         
   0   9   3         63.33         63.32         1.80 o                         
   1   9   3        494.37        496.06         8.28 o                         
   2   9   3        268.87        261.55         6.26 o                         
   3   9   3         17.39         17.70         2.46 o                         
   4   9   3        205.30        189.82         4.66 o                         
   5   9   3         42.98         49.68         3.29 o                         
   6   9   3         58.60         57.80         2.57 o                         
   7   9   3         79.43         81.02         4.36 o                         
  -6  10   3        203.51        209.56         5.07 o                         
  -5  10   3         36.31         38.03         2.06 o                         
  -4  10   3        231.21        225.14         5.14 o                         
  -3  10   3         13.94         12.94         2.28 o                         
  -2  10   3        228.55        227.15         4.80 o                         
  -1  10   3         84.89         85.82         2.66 o                         
   0  10   3        113.40        106.78         2.35 o                         
   1  10   3        103.57        103.48         2.76 o                         
   2  10   3        208.10        216.93         5.33 o                         
   3  10   3        126.23        125.03         3.27 o                         
   4  10   3        172.73        175.88         5.26 o                         
   5  10   3         46.31         46.68         2.03 o                         
   6  10   3        111.08         95.47         5.27 o                         
  -6  11   3          1.33         -0.23         1.07 o                         
  -5  11   3         43.18         54.73         3.44 o                         
  -4  11   3         88.72         85.50         2.61 o                         
  -3  11   3         96.89         99.70         3.89 o                         
  -2  11   3         48.42         49.59         2.14 o                         
  -1  11   3        213.49        220.07         5.63 o                         
   0  11   3          2.75          4.85         2.93 o                         
   1  11   3         99.59         99.87         5.54 o                         
   2  11   3         27.79         28.96         2.23 o                         
   3  11   3        247.12        248.75        14.96 o                         
   4  11   3         92.56         97.54         3.65 o                         
   5  11   3        143.96        146.73         6.76 o                         
  -6  12   3         27.15         24.92         2.60 o                         
  -5  12   3          1.52          1.18         0.88 o                         
  -4  12   3        130.34        126.20         5.62 o                         
  -3  12   3         13.88         13.07         1.55 o                         
  -2  12   3         33.63         33.87         2.00 o                         
  -1  12   3          8.84          8.13         4.11 o                         
   0  12   3        308.91        315.70         8.65 o                         
   1  12   3         70.51         67.61         4.66 o                         
   2  12   3        212.43        208.93         7.37 o                         
   3  12   3          2.19          2.19         0.97 o                         
   4  12   3          0.33          0.31         1.38 o                         
   5  12   3          8.94          7.03         1.83 o                         
  -5  13   3         47.55         50.22         3.75 o                         
  -4  13   3         27.03         30.36         2.25 o                         
  -3  13   3        148.29        152.81         5.11 o                         
  -2  13   3         90.40         89.31         2.73 o                         
  -1  13   3        156.68        152.53         5.13 o                         
   0  13   3         92.20         89.83         3.65 o                         
   1  13   3         39.66         37.61         2.40 o                         
   2  13   3         11.79         13.72         1.56 o                         
   3  13   3         39.09         37.43         4.01 o                         
   4  13   3         44.76         31.11         3.59 o                         
  -3  14   3          8.33          8.60         2.60 o                         
  -2  14   3         91.33         95.55         6.88 o                         
  -1  14   3         36.94         34.59         2.93 o                         
   0  14   3         50.46         53.42         2.86 o                         
   1  14   3          3.52          3.72         4.01 o                         
   2  14   3         85.75         90.46         4.93 o                         
  -1  15   3          1.38          2.02         4.28 o                         
   0  15   3          0.01         -1.00         1.38 o                         
  -9   0   4        113.36         86.68         3.67 o                         
  -8   0   4        160.20        143.32         5.35 o                         
  -7   0   4        122.19         97.15         3.75 o                         
  -6   0   4        158.20         90.58         4.36 o                         
  -5   0   4          3.58          1.40         0.59 o                         
  -4   0   4        250.77        268.14        11.54 o                         
  -3   0   4        778.82        697.46        14.12 o                         
  -2   0   4        561.10        547.90         8.47 o                         
  -1   0   4       1836.06       1954.67        67.19 o                         
   0   0   4        186.48        183.12         3.32 o                         
   1   0   4       2518.07       2419.98        65.43 o                         
   2   0   4       1414.21       1442.78        24.88 o                         
   3   0   4        388.28        390.16        12.74 o                         
   4   0   4        513.59        525.80        10.35 o                         
   5   0   4        125.85        126.77         4.94 o                         
   6   0   4         51.61         52.34         2.75 o                         
   7   0   4         77.74         79.04         3.00 o                         
   8   0   4        135.39        142.27         7.15 o                         
  -9   1   4          5.43          3.23         0.51 o                         
  -8   1   4        186.83        151.05        16.51 o                         
  -7   1   4         41.97         33.57         5.96 o                         
  -6   1   4        570.21        523.85        39.74 o                         
  -5   1   4        139.26         87.35        26.00 o                         
  -4   1   4        695.43        698.17        23.23 o                         
  -3   1   4        332.52        331.40         4.44 o                         
  -2   1   4        717.40        679.38         6.91 o                         
  -1   1   4         54.25         56.23         1.06 o                         
   0   1   4       1853.65       1813.01        32.33 o                         
   1   1   4         66.07         63.59         1.16 o                         
   2   1   4        857.93        849.61        10.98 o                         
   3   1   4        138.94        150.18         7.72 o                         
   4   1   4        568.64        551.60         7.70 o                         
   5   1   4         34.03         33.71         1.66 o                         
   6   1   4        248.75        256.82         4.50 o                         
   7   1   4         12.95         11.20         2.30 o                         
   8   1   4         70.12         72.65         2.09 o                         
  -9   2   4         30.15         14.75         8.10 o                         
  -8   2   4         12.95          7.70         2.71 o                         
  -7   2   4        152.70         82.36        33.09 o                         
  -6   2   4         42.86         39.95         1.99 o                         
  -5   2   4        875.39        877.33        23.73 o                         
  -4   2   4        446.67        417.29        15.51 o                         
  -3   2   4       1518.68       1512.85        17.66 o                         
  -2   2   4        140.70        147.10         4.47 o                         
  -1   2   4        847.02        800.99         9.27 o                         
   0   2   4        837.34        857.87         9.40 o                         
   1   2   4        323.67        335.05         4.44 o                         
   2   2   4        792.88        799.58         9.61 o                         
   3   2   4        251.59        247.09         4.53 o                         
   4   2   4        534.78        536.33         8.13 o                         
   5   2   4        414.20        420.45         7.31 o                         
   6   2   4         10.56         10.11         1.15 o                         
   7   2   4         64.14         67.27         2.09 o                         
   8   2   4         13.54         11.29         1.08 o                         
  -9   3   4          8.44          8.71         1.45 o                         
  -8   3   4        119.94        114.46         7.69 o                         
  -7   3   4        117.55        127.19         4.32 o                         
  -6   3   4        100.89        106.03         4.34 o                         
  -5   3   4          9.32          7.85         1.97 o                         
  -4   3   4        208.51        199.33         3.61 o                         
  -3   3   4        439.04        450.75         9.15 o                         
  -2   3   4       1268.92       1260.90        14.17 o                         
  -1   3   4        513.97        500.16         6.67 o                         
   0   3   4       2306.63       2276.44        40.06 o                         
   1   3   4        117.10        126.39         1.99 o                         
   2   3   4        625.20        615.76         8.34 o                         
   3   3   4        499.12        527.95         8.05 o                         
   4   3   4         90.05         95.43         2.04 o                         
   5   3   4        116.17        117.78         2.39 o                         
   6   3   4        196.37        199.04         3.81 o                         
   7   3   4         46.30         46.19         1.91 o                         
   8   3   4         26.55         34.74         3.33 o                         
  -9   4   4        174.40        149.36         6.50 o                         
  -8   4   4         14.52         11.33         1.79 o                         
  -7   4   4        223.92        200.23        22.09 o                         
  -6   4   4        460.86        324.17        72.59 o                         
  -5   4   4        311.18        248.43        36.11 o                         
  -4   4   4        500.56        482.43        11.26 o                         
  -3   4   4        108.08        101.24         3.22 o                         
  -2   4   4        298.76        301.12         3.95 o                         
  -1   4   4        376.55        360.50         5.46 o                         
   0   4   4         89.17        102.56         1.69 o                         
   1   4   4       1890.47       1937.74        23.33 o                         
   2   4   4        399.45        393.82         5.72 o                         
   3   4   4        567.46        554.01         7.99 o                         
   4   4   4        193.64        196.80         3.89 o                         
   5   4   4         15.25         15.82         1.08 o                         
   6   4   4         14.36         18.05         1.43 o                         
   7   4   4         26.02         26.82         1.30 o                         
   8   4   4          8.14          6.22         1.88 o                         
  -8   5   4         28.46         29.05         2.60 o                         
  -7   5   4         69.35         75.82         7.66 o                         
  -6   5   4        179.74        136.43        26.59 o                         
  -5   5   4         86.96         76.16         4.55 o                         
  -4   5   4        311.80        306.89         5.87 o                         
  -3   5   4         48.68         48.49         1.49 o                         
  -2   5   4       1543.46       1597.35        18.40 o                         
  -1   5   4        343.78        344.93         5.09 o                         
   0   5   4         87.38         76.08         1.57 o                         
   1   5   4         96.49         90.40         1.81 o                         
   2   5   4         42.08         44.39         1.29 o                         
   3   5   4        192.88        187.61         3.18 o                         
   4   5   4        324.29        339.19        12.02 o                         
   5   5   4         16.34         16.68         0.99 o                         
   6   5   4        134.95        138.39         3.25 o                         
   7   5   4         57.46         61.78        12.50 o                         
   8   5   4         49.35         40.92        22.82 o                         
  -8   6   4          5.35          5.85         1.30 o                         
  -7   6   4          1.09          1.91         1.03 o                         
  -6   6   4         10.71         10.51         0.89 o                         
  -5   6   4         66.17         67.30         3.57 o                         
  -4   6   4        354.73        351.18         5.62 o                         
  -3   6   4        117.49        118.62         2.50 o                         
  -2   6   4        220.88        243.01         3.43 o                         
  -1   6   4        167.57        159.20         2.82 o                         
   0   6   4        109.41        116.73         2.35 o                         
   1   6   4        357.72        338.17         5.41 o                         
   2   6   4         11.69         12.38         1.20 o                         
   3   6   4        706.63        701.99         9.73 o                         
   4   6   4         74.19         70.28         1.99 o                         
   5   6   4         78.15         84.11         2.43 o                         
   6   6   4          4.15          2.94         0.68 o                         
   7   6   4         75.34         79.41         5.36 o                         
  -8   7   4        228.29        195.69        42.00 o                         
  -7   7   4        118.53        118.56         7.15 o                         
  -6   7   4         49.25         46.96         2.63 o                         
  -5   7   4        156.51        168.55         3.22 o                         
  -4   7   4         82.91         74.44         2.20 o                         
  -3   7   4         72.36         74.10         1.34 o                         
  -2   7   4        317.27        329.43         4.58 o                         
  -1   7   4        168.13        168.35         3.01 o                         
   0   7   4        214.02        204.38         3.97 o                         
   1   7   4        313.97        323.32         5.08 o                         
   2   7   4        594.38        592.75         8.43 o                         
   3   7   4        253.75        248.46         4.24 o                         
   4   7   4        142.41        137.37         3.90 o                         
   5   7   4        112.84        124.40         6.76 o                         
   6   7   4         13.16         12.98         1.65 o                         
   7   7   4          6.46          3.23         0.92 o                         
  -8   8   4          3.12          2.90         0.84 o                         
  -7   8   4         26.68         28.00         1.79 o                         
  -6   8   4          1.66          0.66         0.82 o                         
  -5   8   4        211.91        214.86         7.98 o                         
  -4   8   4         10.56          9.39         0.76 o                         
  -3   8   4        407.47        413.15         5.62 o                         
  -2   8   4          4.07          4.16         0.43 o                         
  -1   8   4        197.16        211.74         3.63 o                         
   0   8   4         68.98         68.79         1.68 o                         
   1   8   4        120.68        123.34         2.51 o                         
   2   8   4        193.11        191.60         3.48 o                         
   3   8   4         40.05         41.15         2.03 o                         
   4   8   4         48.04         50.07         3.06 o                         
   5   8   4        117.88        118.47         6.44 o                         
   6   8   4         20.71         22.69         1.31 o                         
   7   8   4          1.14         -0.72         0.88 o                         
  -7   9   4         12.97         12.61         1.68 o                         
  -6   9   4         16.24         19.01         1.23 o                         
  -5   9   4         27.86         25.86         2.39 o                         
  -4   9   4         11.60         15.85         1.13 o                         
  -3   9   4        146.08        147.67         2.45 o                         
  -2   9   4        221.67        225.62         3.56 o                         
  -1   9   4        405.03        401.66         6.31 o                         
   0   9   4          0.60          0.02         0.46 o                         
   1   9   4         90.20         85.87         2.02 o                         
   2   9   4          6.67          5.82         0.99 o                         
   3   9   4          0.79          1.27         1.40 o                         
   4   9   4         11.42         11.23         1.04 o                         
   5   9   4         70.18         71.02         3.94 o                         
   6   9   4         13.86          9.63         1.68 o                         
  -7  10   4         41.04         41.81         3.36 o                         
  -6  10   4          4.18          3.80         0.78 o                         
  -5  10   4         81.28         86.51         3.22 o                         
   7   0 -12         10.47          7.40         1.08 o                         
   5   0 -10        296.03        307.70         7.89 o                         
   3   0  -8         12.86         13.35         1.01 o                         
   1   0  -6        245.49        240.49         4.38 o                         
  -1   0  -4       2020.12       2150.27        53.05 o                         
  -3   0  -2         80.63         74.30         3.55 o                         
  -5   0   0         13.99         12.50         2.52 o                         
  -7   0   2          0.38          0.76         0.61 o                         
  -9   0   4         91.03         93.56         3.82 o                         
  -4  10   4         13.15         12.55         2.14 o                         
  -3  10   4        156.20        149.70         3.01 o                         
  -2  10   4         29.47         28.67         1.31 o                         
  -1  10   4         85.43         82.90         2.38 o                         
   0  10   4          1.61          2.37         0.71 o                         
   1  10   4         22.61         19.71         2.37 o                         
   2  10   4         41.54         39.14         1.72 o                         
   3  10   4        206.46        200.07         5.96 o                         
   4  10   4         29.53         28.90         3.16 o                         
   5  10   4         11.28          9.45         1.04 o                         
   6  10   4          5.94          5.89         1.61 o                         
  -6  11   4         47.78         54.04         3.44 o                         
  -5  11   4          6.60          3.29         1.66 o                         
  -4  11   4         28.30         29.30         3.67 o                         
  -3  11   4         22.38         23.24         3.11 o                         
  -2  11   4          6.51          5.92         2.14 o                         
  -1  11   4         84.37         86.61         4.04 o                         
   0  11   4        110.55        109.21         6.21 o                         
   1  11   4         63.10         62.42         6.13 o                         
   2  11   4         17.96         17.18         1.72 o                         
   3  11   4          3.73          4.74         2.56 o                         
   4  11   4         11.65          9.82         1.32 o                         
   5  11   4         29.95         26.11         7.03 o                         
  -6  12   4          1.59          1.07         1.30 o                         
  -5  12   4         49.69         51.97         6.57 o                         
  -4  12   4         13.78         12.55         1.38 o                         
  -3  12   4         80.39         65.42         5.92 o                         
  -2  12   4         12.36         10.66         1.97 o                         
  -1  12   4         73.23         74.98         2.72 o                         
   0  12   4          8.84          7.81         1.27 o                         
   1  12   4         80.15         80.38         3.38 o                         
   2  12   4         13.83         13.48         2.58 o                         
   3  12   4         21.31         20.94         1.92 o                         
   4  12   4          3.25          3.29         1.17 o                         
  -5  13   4         23.59         24.31         2.83 o                         
  -4  13   4         10.14         10.84         1.41 o                         
  -3  13   4         16.75         16.84         1.72 o                         
  -2  13   4         22.51         20.28         4.91 o                         
  -1  13   4         31.85         32.68         2.75 o                         
   0  13   4        120.09        107.04         4.40 o                         
   1  13   4          3.07          3.33         1.08 o                         
   2  13   4         48.43         49.91         2.70 o                         
   3  13   4          9.59         10.77         1.43 o                         
  -3  14   4         37.21         39.56         2.48 o                         
  -2  14   4         19.42         19.86         1.89 o                         
  -1  14   4          2.95          2.46         2.37 o                         
   0  14   4          1.39          0.11         1.45 o                         
   1  14   4          3.05          2.76         1.91 o                         
   2  14   4         25.66         24.78         3.13 o                         
  -9   1   5          6.23          7.18         2.25 o                         
  -8   1   5         40.38         33.48         2.14 o                         
  -7   1   5         66.90         51.65         1.74 o                         
  -6   1   5         47.31         33.95         7.44 o                         
  -5   1   5        451.00        369.80        27.21 o                         
  -4   1   5        189.80        208.31         3.82 o                         
  -3   1   5        644.56        663.09         7.69 o                         
  -2   1   5       1746.87       1752.76        23.83 o                         
  -1   1   5         70.09         67.73         1.08 o                         
   0   1   5        420.75        437.82         4.90 o                         
   1   1   5       1003.89       1029.84        10.75 o                         
   2   1   5        225.64        249.87         5.06 o                         
   3   1   5        451.85        451.50         6.73 o                         
   4   1   5         65.35         70.56         2.59 o                         
   5   1   5        222.98        223.00         3.92 o                         
   6   1   5          6.90          5.56         0.98 o                         
   7   1   5         66.48         70.55         2.03 o                         
   8   1   5         23.74         22.42         5.27 o                         
  -9   2   5         29.24         22.40         1.99 o                         
  -8   2   5          9.52          6.46         2.22 o                         
  -7   2   5        178.50        182.76         5.81 o                         
  -6   2   5         66.96         52.81         4.47 o                         
  -5   2   5         68.60         62.55         3.61 o                         
  -4   2   5        331.29        323.03         6.56 o                         
  -3   2   5        665.58        706.11         9.61 o                         
  -2   2   5        381.01        418.66         5.37 o                         
  -1   2   5        401.28        414.39         5.39 o                         
   0   2   5         73.39         80.03         1.27 o                         
   1   2   5         71.75         66.19         1.25 o                         
   2   2   5        284.79        288.85         4.51 o                         
   3   2   5        285.03        294.16         4.86 o                         
   4   2   5         11.88         10.81         0.76 o                         
   5   2   5        275.00        276.50         4.80 o                         
   6   2   5         34.20         36.74         1.64 o                         
   7   2   5         79.73         84.02         2.67 o                         
   8   2   5          5.86          2.25         1.35 o                         
  -9   3   5          9.37          8.41         1.45 o                         
  -8   3   5         17.33         15.25         1.89 o                         
  -7   3   5         71.23         74.84         3.14 o                         
  -6   3   5         85.09         76.78         3.84 o                         
  -5   3   5        487.24        514.03        11.15 o                         
  -4   3   5         23.21         20.95         0.62 o                         
  -3   3   5        513.91        531.28         7.93 o                         
  -2   3   5         52.66         56.48         1.00 o                         
  -1   3   5        102.63        108.16         1.76 o                         
   0   3   5        189.40        205.55         2.94 o                         
   1   3   5         32.36         25.80         0.77 o                         
   2   3   5        363.22        356.21         4.87 o                         
   3   3   5         89.20         92.92         1.72 o                         
   4   3   5        146.72        141.84         2.77 o                         
   5   3   5         14.89          9.96         2.09 o                         
   6   3   5         21.06         21.10         4.71 o                         
   7   3   5         68.54         67.15         3.88 o                         
   8   3   5          0.53          0.62         0.96 o                         
  -9   4   5        164.31        145.61         6.34 o                         
  -8   4   5         74.13         68.06         7.88 o                         
  -7   4   5         49.84         41.62         2.60 o                         
  -6   4   5         92.31         73.93         7.43 o                         
  -5   4   5         12.15         10.75         1.10 o                         
  -4   4   5        398.45        373.28        11.78 o                         
  -3   4   5        780.03        784.79        10.96 o                         
  -2   4   5        715.07        728.20         8.77 o                         
  -1   4   5       1570.76       1639.00        19.89 o                         
   0   4   5        562.98        620.35         7.77 o                         
   1   4   5        326.18        322.91         4.85 o                         
   2   4   5         79.25         82.23         1.57 o                         
   3   4   5        183.84        173.10         3.63 o                         
   4   4   5        104.24        104.37         2.57 o                         
   5   4   5         10.89         11.29         1.12 o                         
   6   4   5        148.77        148.28         3.18 o                         
   7   4   5         26.61         30.42         1.45 o                         
  -8   5   5         12.68         12.84         1.83 o                         
  -7   5   5         33.95         20.47         3.31 o                         
  -6   5   5        146.86        148.17         5.42 o                         
  -5   5   5        246.22        240.83         7.13 o                         
  -4   5   5        249.19        244.71         4.44 o                         
  -3   5   5        117.76        116.74         2.74 o                         
  -2   5   5        106.06        119.63         1.95 o                         
  -1   5   5         91.77         83.96         1.69 o                         
   0   5   5        215.11        199.12         3.02 o                         
   1   5   5        690.48        668.05         8.50 o                         
   2   5   5         93.77         96.65         1.81 o                         
   3   5   5        211.78        209.10         3.25 o                         
   4   5   5        311.83        317.52         6.24 o                         
   5   5   5         56.20         56.66         3.26 o                         
   6   5   5         68.41         65.95         2.00 o                         
   7   5   5         23.25         25.74         2.65 o                         
  -8   6   5         47.34         41.66         3.21 o                         
  -7   6   5        124.76        100.34        14.55 o                         
  -6   6   5         53.38         46.03         2.94 o                         
  -5   6   5         86.16         82.93         2.90 o                         
  -4   6   5         74.07         74.99         1.82 o                         
  -3   6   5        668.74        662.62        10.00 o                         
  -2   6   5        125.76        124.50         2.04 o                         
  -1   6   5        404.11        401.88         5.89 o                         
   0   6   5          0.39          0.83         0.83 o                         
   1   6   5         18.22         18.10         0.76 o                         
   2   6   5        104.00        108.24         2.64 o                         
   3   6   5         78.36         71.80         1.74 o                         
   4   6   5        388.89        400.45         7.57 o                         
   5   6   5        150.94        153.49         3.46 o                         
   6   6   5        113.46        116.61         3.01 o                         
   7   6   5          5.61          2.18         0.84 o                         
  -8   7   5        142.87        128.98        17.54 o                         
  -7   7   5         74.15         62.19        10.89 o                         
  -6   7   5         98.78         99.49         4.27 o                         
  -5   7   5         60.65         65.46         1.81 o                         
  -4   7   5        211.86        216.80         4.93 o                         
  -3   7   5        198.28        194.19         2.88 o                         
  -2   7   5        244.65        254.57         3.69 o                         
  -1   7   5        375.98        394.83         5.96 o                         
   0   7   5        128.31        123.43         2.20 o                         
   1   7   5        388.50        382.33         6.53 o                         
   2   7   5        718.21        701.71         9.90 o                         
   3   7   5         13.55         12.10         0.86 o                         
   4   7   5         35.00         33.50         1.64 o                         
   5   7   5         54.55         50.17         2.02 o                         
   6   7   5          4.22          3.63         0.75 o                         
   7   7   5         22.81         16.17         3.75 o                         
  -8   8   5         47.86         57.25         2.60 o                         
  -7   8   5          4.45          5.30         0.68 o                         
  -6   8   5         59.48         53.68         4.64 o                         
  -5   8   5         17.40         20.30         2.24 o                         
  -4   8   5        412.92        422.01         8.00 o                         
  -3   8   5         13.32         15.93         1.05 o                         
  -2   8   5        329.68        341.38         5.21 o                         
  -1   8   5        149.90        148.37         2.60 o                         
   0   8   5        340.27        333.94         4.85 o                         
   1   8   5        150.91        159.38         3.04 o                         
   2   8   5        270.15        260.43         6.53 o                         
   3   8   5        159.12        159.13         4.63 o                         
   4   8   5         56.85         54.40         2.57 o                         
   5   8   5        108.24        112.82         3.31 o                         
   6   8   5        116.81        122.45         4.78 o                         
  -7   9   5        139.36        101.74         4.43 o                         
  -6   9   5         75.20         74.30         2.27 o                         
  -5   9   5         63.57         67.36         2.66 o                         
  -4   9   5        184.69        184.61         6.12 o                         
  -3   9   5         93.63         97.37         1.81 o                         
  -2   9   5        328.17        334.47         4.86 o                         
  -1   9   5        110.32        108.20         2.41 o                         
   0   9   5         91.08         90.97         2.23 o                         
   1   9   5         11.95         10.44         1.24 o                         
   2   9   5        147.80        147.15         3.59 o                         
   3   9   5        224.70        222.95         9.03 o                         
   4   9   5        111.07        111.77         3.74 o                         
   5   9   5         77.73         78.97        11.77 o                         
   6   9   5         49.89         51.28         8.60 o                         
  -7  10   5         67.14         50.22         4.13 o                         
  -6  10   5         32.40         32.33         1.62 o                         
  -5  10   5        130.82        133.17         3.55 o                         
  -4  10   5         50.14         51.05         2.63 o                         
  -3  10   5         84.81         81.87         3.24 o                         
  -2  10   5        176.30        178.94         6.12 o                         
  -1  10   5         27.91         27.72         1.16 o                         
   0  10   5        313.63        306.67         5.68 o                         
   1  10   5        174.98        167.90         6.91 o                         
   2  10   5        113.81        117.09         3.22 o                         
   3  10   5        125.36        118.54         5.81 o                         
   4  10   5         22.38         22.29         1.89 o                         
   5  10   5         24.24         26.08         1.67 o                         
  -6  11   5         62.90         67.57         3.90 o                         
  -5  11   5         76.82         80.20         3.22 o                         
  -4  11   5        159.88        156.87         5.85 o                         
  -3  11   5        118.94        117.96         2.77 o                         
  -2  11   5         30.50         32.56         1.98 o                         
  -1  11   5         78.51         79.38         3.25 o                         
   0  11   5        186.92        193.95         4.36 o                         
   1  11   5        117.17        116.23         5.05 o                         
   2  11   5         98.16        105.71         9.74 o                         
   3  11   5         17.13         16.03         2.58 o                         
   4  11   5         36.67         37.75         5.39 o                         
   5  11   5         19.05         14.72         1.84 o                         
  -5  12   5         32.87         23.55         8.75 o                         
  -4  12   5         31.31         27.79         2.05 o                         
  -3  12   5        160.90        150.84        11.67 o                         
  -2  12   5        221.80        227.17         5.43 o                         
  -1  12   5         92.77         93.95         2.83 o                         
   0  12   5         21.34         23.22         1.46 o                         
   1  12   5         10.75         10.87         1.10 o                         
   2  12   5         40.55         45.57         2.59 o                         
   3  12   5         44.02         43.27         2.54 o                         
   4  12   5        184.98        190.59         6.96 o                         
  -4  13   5         62.66         57.98         9.36 o                         
  -3  13   5         10.01          9.38         1.38 o                         
  -2  13   5         14.62         15.53         1.23 o                         
  -1  13   5          2.88          2.12         0.68 o                         
   0  13   5        108.60         79.50        19.53 o                         
   1  13   5         91.72         90.29         2.99 o                         
   2  13   5        108.67        106.72         3.37 o                         
   3  13   5         42.21         41.56         3.82 o                         
  -3  14   5         14.60         14.43         4.40 o                         
  -2  14   5         75.67         79.70         4.51 o                         
  -1  14   5          3.66          5.21         1.76 o                         
   0  14   5         43.51         48.47         2.75 o                         
   1  14   5         34.35         32.61         4.13 o                         
  -9   0   6          0.04          0.54         0.61 o                         
  -7   0   6        106.29         91.80         3.59 o                         
  -5   0   6        632.75        596.71        21.20 o                         
  -4   0   6       1078.81       1110.72        22.47 o                         
  -3   0   6        359.20        389.25         8.03 o                         
  -2   0   6       1389.95       1424.81        23.46 o                         
  -1   0   6        305.24        297.72         5.20 o                         
   0   0   6         17.19          9.92         0.66 o                         
   1   0   6         96.63        108.04         2.37 o                         
   2   0   6         93.76         98.73         3.37 o                         
   3   0   6        263.06        255.98         5.85 o                         
   4   0   6        218.91        206.54         5.29 o                         
   5   0   6        263.88        265.04         7.34 o                         
   6   0   6        163.25        192.55        12.49 o                         
   7   0   6          3.18          0.65         0.92 o                         
  -9   1   6         61.45         40.70        13.72 o                         
  -8   1   6         98.39         66.60         2.03 o                         
  -7   1   6        376.08        368.32         8.78 o                         
  -6   1   6          9.56          8.15         1.73 o                         
  -5   1   6        666.36        627.92        18.08 o                         
  -4   1   6        364.23        369.78         8.54 o                         
  -3   1   6        284.36        287.42         3.22 o                         
  -2   1   6        691.25        700.43         7.66 o                         
  -1   1   6       1244.83       1251.81        14.39 o                         
   0   1   6        260.32        256.67         3.13 o                         
   1   1   6       1262.25       1300.29        13.47 o                         
   2   1   6        123.29        118.65         2.07 o                         
   3   1   6        662.58        640.76         8.86 o                         
   4   1   6         65.05         64.42         2.05 o                         
   5   1   6        200.56        199.97         5.26 o                         
   6   1   6         52.40         56.51         1.78 o                         
   7   1   6         53.30         51.91         2.12 o                         
  -9   2   6         23.93         21.33         1.83 o                         
  -8   2   6        288.22        288.23         6.88 o                         
  -7   2   6          6.15          6.78         0.62 o                         
  -6   2   6        737.08        737.99        13.32 o                         
  -5   2   6         36.45         37.76         1.49 o                         
  -4   2   6        244.76        240.28         3.17 o                         
  -3   2   6         23.92         28.97         0.77 o                         
  -2   2   6        958.87        955.43        11.14 o                         
  -1   2   6         74.46         68.77         1.27 o                         
   0   2   6       1199.61       1162.57        12.88 o                         
   1   2   6        482.09        495.65         6.40 o                         
   2   2   6       1217.72       1197.72        13.53 o                         
   3   2   6         19.51         17.80         1.36 o                         
   4   2   6        659.94        645.82         9.13 o                         
   5   2   6         44.51         45.48         3.37 o                         
   6   2   6        106.06        113.73         4.00 o                         
   7   2   6          5.10          3.37         0.75 o                         
  -9   3   6         23.97         22.70         2.14 o                         
  -8   3   6         17.02         12.62         1.63 o                         
  -7   3   6         46.73         49.25         1.73 o                         
  -6   3   6        186.63        180.58         4.03 o                         
  -5   3   6         67.41         74.44         2.17 o                         
  -4   3   6        477.95        499.19         6.59 o                         
  -3   3   6        495.18        485.74         6.77 o                         
  -2   3   6        565.33        569.96         6.60 o                         
  -1   3   6         36.60         29.55         0.78 o                         
   0   3   6         17.29         14.75         0.62 o                         
   1   3   6        350.12        345.38         4.80 o                         
   2   3   6         38.61         35.35         1.39 o                         
   3   3   6        184.38        190.72         3.11 o                         
   4   3   6        658.66        634.02         9.14 o                         
   5   3   6        120.43        128.15         2.84 o                         
   6   3   6         21.14         19.21         1.20 o                         
   7   3   6         90.84         97.07         3.53 o                         
   7   0 -14          0.32          0.01         1.07 o                         
   5   0 -12          7.36          4.62         2.23 o                         
   3   0 -10        550.43        541.91        11.10 o                         
   1   0  -8        159.02        145.30         3.59 o                         
  -1   0  -6         77.47         89.26         2.03 o                         
  -3   0  -4        311.67        320.89         5.52 o                         
  -7   0   0         62.42         59.09         2.68 o                         
  -9   0   2          1.44          0.15         0.61 o                         
  -9   4   6         20.30         18.73         2.22 o                         
  -8   4   6         44.13         41.83         4.66 o                         
  -7   4   6         30.37         34.09         2.52 o                         
  -6   4   6        239.88        237.61         5.26 o                         
  -5   4   6        129.36        129.78         2.71 o                         
  -4   4   6        345.58        338.26         4.79 o                         
  -3   4   6         31.85         31.80         1.84 o                         
  -2   4   6        416.95        419.84         7.24 o                         
  -1   4   6        268.16        270.96         4.63 o                         
   0   4   6       1780.43       1760.87        20.23 o                         
   1   4   6        136.98        128.17         2.39 o                         
   2   4   6        265.30        268.80         3.99 o                         
   3   4   6         82.41         81.08         2.26 o                         
   4   4   6         19.96         19.32         1.19 o                         
   5   4   6         20.59         21.98         1.18 o                         
   6   4   6         81.63         86.87         2.73 o                         
   7   4   6         56.85         57.28         2.21 o                         
  -9   5   6         71.14         92.11         6.04 o                         
  -8   5   6         72.98         74.83         4.13 o                         
  -7   5   6        246.53        256.34         6.21 o                         
  -6   5   6         12.91         11.15         1.25 o                         
  -5   5   6        249.77        247.11         4.79 o                         
  -4   5   6          4.56          5.33         0.55 o                         
  -3   5   6        795.28        778.15        16.37 o                         
  -2   5   6         47.53         47.72         1.30 o                         
  -1   5   6        738.96        728.03        10.96 o                         
   0   5   6          1.72          2.19         0.45 o                         
   1   5   6        461.79        455.96         6.21 o                         
   2   5   6        387.56        384.44         5.88 o                         
   3   5   6        606.03        567.59         9.45 o                         
   4   5   6        143.61        140.07         3.90 o                         
   5   5   6        104.75        106.43         2.68 o                         
   6   5   6         36.80         39.06         1.85 o                         
   7   5   6         50.12         42.21        14.83 o                         
  -8   6   6         10.93          7.26         1.53 o                         
  -7   6   6         77.74         82.38         7.80 o                         
  -6   6   6        119.33        119.13         2.93 o                         
  -5   6   6         80.68         79.14         2.20 o                         
  -4   6   6        136.27        145.95         3.48 o                         
  -3   6   6         80.69         83.45         1.67 o                         
  -2   6   6         12.47         14.40         0.73 o                         
  -1   6   6         21.30         20.23         0.88 o                         
   0   6   6         74.39         73.84         1.58 o                         
   1   6   6        171.42        163.06         2.73 o                         
   2   6   6        364.36        369.54         5.75 o                         
   3   6   6         82.74         75.88         2.21 o                         
   4   6   6         27.43         29.78         1.30 o                         
   5   6   6         11.96         14.19         1.68 o                         
   6   6   6         98.92        102.22         4.16 o                         
   7   6   6         32.26         33.45         2.32 o                         
  -8   7   6          8.81         10.15         3.40 o                         
  -7   7   6         31.87         30.18         3.40 o                         
  -6   7   6         58.97         64.70         3.16 o                         
  -5   7   6        121.07        114.87         4.26 o                         
  -4   7   6         24.02         25.75         1.90 o                         
  -3   7   6        459.11        476.75         6.31 o                         
  -2   7   6        481.62        486.67         6.52 o                         
  -1   7   6        369.94        371.41         5.71 o                         
   0   7   6         85.00         83.55         1.75 o                         
   1   7   6         73.26         73.87         1.63 o                         
   2   7   6         15.01         14.10         1.31 o                         
   3   7   6          7.92          6.71         0.77 o                         
   4   7   6          9.92          9.70         0.87 o                         
   5   7   6         43.82         47.99         1.83 o                         
   6   7   6         31.21         36.24         1.85 o                         
  -8   8   6         20.54         18.73         1.45 o                         
  -7   8   6         96.09        109.13         9.82 o                         
  -6   8   6         12.01         13.32         1.44 o                         
  -5   8   6        177.74        190.82         4.17 o                         
  -4   8   6         35.15         28.05         3.29 o                         
  -3   8   6        165.72        163.42         3.08 o                         
  -2   8   6        238.18        240.57         3.76 o                         
  -1   8   6        122.59        126.26         3.03 o                         
   0   8   6         27.80         26.57         1.33 o                         
   1   8   6         39.41         37.41         1.58 o                         
   2   8   6         55.51         52.30         1.62 o                         
   3   8   6        263.54        264.06         6.20 o                         
   4   8   6         45.91         46.49         1.95 o                         
   5   8   6          1.54          0.08         0.76 o                         
   6   8   6          0.91          0.05         0.96 o                         
  -7   9   6         45.64         48.77         2.90 o                         
  -6   9   6         24.02         25.29         1.34 o                         
  -5   9   6         14.47         12.95         1.67 o                         
  -4   9   6        160.36        166.74         3.86 o                         
  -3   9   6         21.56         21.54         1.37 o                         
  -2   9   6          6.04          5.73         1.07 o                         
  -1   9   6         13.39         13.02         0.80 o                         
   0   9   6         18.33         17.34         0.89 o                         
   1   9   6        132.40        128.48         2.77 o                         
   2   9   6         58.05         53.43         1.93 o                         
   3   9   6        233.15        236.34         5.28 o                         
   4   9   6         15.51         13.33         2.39 o                         
   5   9   6        104.16        102.79         3.15 o                         
   6   9   6          6.29          6.42         1.68 o                         
  -7  10   6          7.53          7.64         1.99 o                         
  -6  10   6         17.64         17.47         1.32 o                         
  -5  10   6         15.06         15.86         1.54 o                         
  -4  10   6         21.19         19.03         2.64 o                         
  -3  10   6        142.82        143.30         5.03 o                         
  -2  10   6         36.77         35.37         1.33 o                         
  -1  10   6        140.67        135.13         2.85 o                         
   0  10   6          0.71          2.53         3.11 o                         
   1  10   6        318.82        306.54         6.00 o                         
   2  10   6          4.35          3.74         0.87 o                         
   3  10   6          7.86          8.88         2.48 o                         
   4  10   6         19.50         18.45         1.50 o                         
   5  10   6          8.26          7.75         1.28 o                         
  -6  11   6         13.82         11.62         1.99 o                         
  -5  11   6         10.85         14.72         5.01 o                         
  -4  11   6         54.52         58.44         3.07 o                         
  -3  11   6        200.15        193.93         5.20 o                         
  -2  11   6         19.48         22.19         1.88 o                         
  -1  11   6         94.19         94.50         4.84 o                         
   0  11   6        109.36        103.47         2.97 o                         
   1  11   6          5.65          4.65         1.65 o                         
   2  11   6         42.70         41.87         2.48 o                         
   3  11   6         49.92         50.18         2.16 o                         
   4  11   6          6.82          7.02         1.15 o                         
  -5  12   6         32.58         32.33         2.98 o                         
  -4  12   6         76.79         75.04         6.15 o                         
  -3  12   6          1.77          1.30         1.45 o                         
  -2  12   6         17.16         16.54         1.98 o                         
  -1  12   6          9.36          9.19         4.57 o                         
   0  12   6          2.75          2.76         0.75 o                         
   1  12   6         37.67         39.02         2.98 o                         
   2  12   6          2.65          1.36         0.80 o                         
   3  12   6         29.22         32.20         2.46 o                         
   4  12   6          6.92          7.57         2.45 o                         
  -4  13   6         37.36         32.55         4.78 o                         
  -3  13   6         31.66         32.33         2.30 o                         
  -2  13   6         54.25         53.03         2.28 o                         
  -1  13   6         75.14         73.21         2.53 o                         
   0  13   6          1.34          0.31         0.69 o                         
   1  13   6          4.12          3.55         1.32 o                         
   2  13   6         11.85         12.11         1.19 o                         
  -2  14   6         31.21         28.82         2.32 o                         
  -1  14   6         30.78         28.93         2.64 o                         
   0  14   6         34.93         34.32         3.40 o                         
   1  14   6         31.88         30.94         2.41 o                         
  -9   1   7         12.06         11.85         1.45 o                         
  -8   1   7          7.74          6.50         1.15 o                         
  -7   1   7         65.52         57.56         2.83 o                         
  -6   1   7         75.90         76.33         2.10 o                         
  -5   1   7        372.78        365.99         6.07 o                         
  -4   1   7         86.54         92.52         1.56 o                         
  -3   1   7        171.42        198.17         2.55 o                         
  -2   1   7        280.08        295.10         3.75 o                         
  -1   1   7       1061.41       1114.94        12.08 o                         
   0   1   7          0.01          0.16         0.31 o                         
   1   1   7        205.11        207.72         2.95 o                         
   2   1   7        115.03        121.77         2.43 o                         
   3   1   7         48.69         47.20         1.95 o                         
   4   1   7         22.48         22.70         1.14 o                         
   5   1   7        192.18        188.83         3.79 o                         
   6   1   7          4.62          4.28         0.76 o                         
   7   1   7         75.21         62.08        21.71 o                         
  -9   2   7         89.08         77.51         3.75 o                         
  -8   2   7          1.02          0.23         0.41 o                         
  -7   2   7         62.01         63.49         3.60 o                         
  -6   2   7        232.01        232.23         6.31 o                         
  -5   2   7        107.60        109.21         2.34 o                         
  -4   2   7        236.76        241.48         3.30 o                         
  -3   2   7        207.32        212.58         2.80 o                         
  -2   2   7        278.44        296.57         3.76 o                         
  -1   2   7        525.30        525.73         9.72 o                         
   0   2   7        897.79        963.47        10.34 o                         
   1   2   7        236.04        240.71         3.30 o                         
   2   2   7        160.83        152.54         2.39 o                         
   3   2   7         95.60         97.08         2.12 o                         
   4   2   7         10.94          8.64         1.44 o                         
   5   2   7         54.99         59.94         1.86 o                         
   6   2   7         77.26         78.65         2.60 o                         
   7   2   7         12.82          6.52         1.74 o                         
  -9   3   7          9.35          7.34         1.22 o                         
  -8   3   7         33.84         35.77         2.60 o                         
  -7   3   7        155.56        159.91        13.15 o                         
  -6   3   7         23.87         22.64         1.65 o                         
  -5   3   7         64.77         67.28         1.18 o                         
  -4   3   7        672.50        660.30         7.96 o                         
  -3   3   7        414.46        452.33         5.50 o                         
  -2   3   7        451.63        444.98         5.62 o                         
  -1   3   7        411.47        410.63         6.06 o                         
   0   3   7         42.14         36.60         1.37 o                         
   1   3   7        434.02        433.37         6.10 o                         
   2   3   7        114.84        116.47         2.22 o                         
   3   3   7        143.69        136.11         2.88 o                         
   4   3   7         14.39         15.16         1.24 o                         
   5   3   7         76.14         71.76         3.84 o                         
   6   3   7         94.73         94.75         2.53 o                         
   7   3   7          9.47          8.40         1.21 o                         
  -9   4   7          7.64          3.36         1.38 o                         
  -8   4   7          4.00          4.36         1.22 o                         
  -7   4   7         95.74        108.24         6.85 o                         
  -6   4   7         20.02         21.67         1.16 o                         
  -5   4   7        414.54        427.80         5.72 o                         
  -4   4   7        283.99        284.18         4.82 o                         
  -3   4   7        455.52        456.38         5.87 o                         
  -2   4   7         94.67        100.45         1.76 o                         
  -1   4   7        147.74        145.08         2.70 o                         
   0   4   7         82.59         98.08         1.84 o                         
   1   4   7        110.83        100.77         1.89 o                         
   2   4   7        332.17        322.08         4.71 o                         
   3   4   7        149.09        152.98         2.70 o                         
   4   4   7        115.41        115.99         3.34 o                         
   5   4   7        137.41        135.65         5.79 o                         
   6   4   7         49.95         46.96         2.41 o                         
   7   4   7          1.04          0.00         1.38 o                         
  -8   5   7        108.19        102.50         4.97 o                         
  -7   5   7         64.88         73.77         5.31 o                         
  -6   5   7         84.37         89.07         2.14 o                         
  -5   5   7         15.55         14.39         1.09 o                         
  -4   5   7         48.78         51.78         2.37 o                         
  -3   5   7        163.02        159.54         2.69 o                         
  -2   5   7         96.18        100.11         1.76 o                         
  -1   5   7        521.04        523.64         7.46 o                         
   0   5   7        286.04        296.41         4.33 o                         
   1   5   7         57.76         54.15         1.32 o                         
   2   5   7        385.34        380.90         5.45 o                         
   3   5   7         63.13         62.53         2.03 o                         
   4   5   7        103.24         99.25         2.46 o                         
   5   5   7         23.61         29.22         1.95 o                         
   6   5   7         25.89         32.86         2.14 o                         
   7   5   7         30.81         15.13         2.75 o                         
  -8   6   7         63.26         56.79         3.82 o                         
  -7   6   7         24.97         27.52         3.84 o                         
  -6   6   7          5.52          4.35         0.56 o                         
  -5   6   7        324.61        338.99         5.67 o                         
  -4   6   7        129.73        133.86         3.83 o                         
  -3   6   7        878.54        900.58        12.10 o                         
  -2   6   7        110.24        116.06         2.03 o                         
  -1   6   7        200.25        198.16         3.43 o                         
   0   6   7        350.49        324.25         4.74 o                         
   1   6   7        241.37        238.59         4.37 o                         
   2   6   7         59.18         60.90         1.79 o                         
   3   6   7        253.70        260.84         5.05 o                         
   4   6   7         38.36         38.52         1.65 o                         
   5   6   7         45.40         50.34         1.82 o                         
   6   6   7         13.24         10.26         1.12 o                         
  -8   7   7         40.60         37.61         1.76 o                         
  -7   7   7          3.44          2.07         1.76 o                         
  -6   7   7        295.30        310.68         8.18 o                         
  -5   7   7         17.99         18.92         1.57 o                         
  -4   7   7        170.23        171.27         4.37 o                         
  -3   7   7        243.73        247.59         4.95 o                         
  -2   7   7        676.72        672.38         8.74 o                         
  -1   7   7         68.34         70.70         1.73 o                         
   0   7   7        746.00        717.27         9.36 o                         
   1   7   7         73.43         71.58         1.68 o                         
   2   7   7         27.67         28.23         1.58 o                         
   3   7   7         21.15         19.86         1.74 o                         
   4   7   7        152.53        150.16         5.61 o                         
   5   7   7         24.85         26.90         2.57 o                         
   6   7   7         92.85         96.44         3.80 o                         
  -8   8   7         15.73         17.35         1.53 o                         
  -7   8   7         55.59         62.63         2.51 o                         
  -6   8   7         47.03         51.77         1.95 o                         
  -5   8   7         36.26         38.41         1.79 o                         
  -4   8   7        316.43        312.85        10.53 o                         
  -3   8   7         42.15         43.17         1.64 o                         
  -2   8   7        250.45        244.80         3.79 o                         
  -1   8   7         41.78         41.71         1.59 o                         
   0   8   7         85.23         80.18         1.77 o                         
   1   8   7        175.51        170.99         3.33 o                         
   2   8   7        164.45        157.85         3.51 o                         
   3   8   7        163.21        160.77         6.65 o                         
   4   8   7         37.47         38.45         1.85 o                         
   5   8   7         19.93         18.94         1.56 o                         
   6   8   7         25.73         26.73         2.13 o                         
  -7   9   7         35.41         37.61         2.60 o                         
  -6   9   7        127.89        130.07         5.02 o                         
  -5   9   7          0.86          1.61         0.63 o                         
  -4   9   7        231.59        223.87         6.92 o                         
  -3   9   7          0.65          0.74         0.88 o                         
  -2   9   7        180.45        184.42         5.10 o                         
  -1   9   7        139.34        135.94         2.81 o                         
   0   9   7        294.65        292.21         6.45 o                         
   1   9   7         43.08         42.40         2.82 o                         
   2   9   7        168.59        172.87         8.92 o                         
   3   9   7         20.09         16.92         1.70 o                         
   4   9   7         42.90         43.94         1.98 o                         
   5   9   7         10.05         11.45         1.95 o                         
  -7  10   7         86.68         89.97         4.43 o                         
  -6  10   7         28.02         34.60         2.09 o                         
  -5  10   7        122.86        126.68         3.44 o                         
  -4  10   7        146.15        149.58         6.99 o                         
  -3  10   7        249.38        254.14         9.32 o                         
  -2  10   7         94.56         95.90         2.43 o                         
  -1  10   7        396.87        402.30         8.38 o                         
   0  10   7         35.61         33.72         1.57 o                         
   1  10   7        187.62        185.50         4.92 o                         
   2  10   7         84.66         84.04         2.81 o                         
   3  10   7         94.47        104.28         6.25 o                         
   4  10   7         47.76         44.88         2.10 o                         
   5  10   7         70.15         73.28         3.43 o                         
  -6  11   7         86.66         73.92         5.81 o                         
  -5  11   7         12.74         12.61         1.99 o                         
  -4  11   7        105.55        103.89         3.10 o                         
  -3  11   7          4.14          1.84         3.62 o                         
  -2  11   7         93.44        101.97         2.86 o                         
  -1  11   7          6.22          6.15         1.17 o                         
   0  11   7         53.86         54.68         2.10 o                         
   1  11   7         20.69         17.94         1.43 o                         
   2  11   7        138.93        136.99         4.42 o                         
   3  11   7         32.49         29.49         1.78 o                         
   4  11   7         70.55         59.31         7.42 o                         
  -4  12   7          0.31          0.24         0.89 o                         
  -3  12   7         26.45         25.82         2.23 o                         
   5   0 -14         73.99         76.29         4.20 o                         
   3   0 -12         13.03         14.49         1.43 o                         
   1   0 -10         56.37         48.26         2.94 o                         
  -1   0  -8         95.02        109.60         3.02 o                         
  -3   0  -6        210.83        209.24         4.96 o                         
  -5   0  -4        100.96        105.87         9.55 o                         
  -9   0   0          0.27          0.69         0.69 o                         
  -2  12   7         45.73         43.83         3.15 o                         
  -1  12   7         46.56         45.73         1.97 o                         
   0  12   7          1.26          2.18         1.22 o                         
   1  12   7         96.17         93.21         3.02 o                         
   2  12   7         77.56         80.68         2.82 o                         
   3  12   7         40.83         37.20         4.13 o                         
  -4  13   7         53.53         62.07         5.04 o                         
  -3  13   7          8.55          9.96         1.35 o                         
  -2  13   7        129.70        121.23         4.78 o                         
  -1  13   7          3.54          4.83         1.21 o                         
   0  13   7        163.45        113.86        56.18 o                         
   1  13   7         27.64         26.22         1.75 o                         
   2  13   7        107.07        105.33         3.48 o                         
  -1  14   7         38.86         42.15         6.57 o                         
  -9   0   8          0.43         -0.46         0.61 o                         
  -7   0   8         75.87         72.16         3.21 o                         
  -6   0   8        550.76        553.60        12.08 o                         
  -5   0   8         33.72         36.16         1.94 o                         
  -4   0   8        427.91        437.54        21.55 o                         
  -3   0   8         16.04         17.43         1.28 o                         
  -2   0   8        115.71        121.71         3.09 o                         
  -1   0   8        197.92        180.89         3.77 o                         
   0   0   8       1236.90       1233.93        19.54 o                         
   1   0   8        118.47        129.90         2.94 o                         
   2   0   8        378.36        381.58         7.10 o                         
   3   0   8         58.11         58.57         3.85 o                         
   4   0   8        577.27        565.32        11.88 o                         
   5   0   8        300.92        309.14        14.22 o                         
   6   0   8        114.59        127.17         4.38 o                         
   7   0   8          0.13         -0.76         1.61 o                         
  -9   1   8         99.80         89.02         5.96 o                         
  -8   1   8         33.73         35.86         1.80 o                         
  -7   1   8        104.13        101.55         5.77 o                         
  -6   1   8        118.17        107.79        12.16 o                         
  -5   1   8         90.77         94.46         2.30 o                         
  -4   1   8        584.05        595.74         8.04 o                         
  -3   1   8        561.69        557.98         6.55 o                         
  -2   1   8        127.69        128.80         2.07 o                         
  -1   1   8        234.82        231.37         3.15 o                         
   0   1   8        616.22        620.21         7.50 o                         
   1   1   8        420.94        415.49         5.43 o                         
   2   1   8        829.53        813.01        10.38 o                         
   3   1   8        165.47        152.94         2.98 o                         
   4   1   8        152.70        154.92         3.12 o                         
   5   1   8         18.17         24.73         1.38 o                         
   6   1   8         28.39         30.19         1.55 o                         
   7   1   8         35.73         45.60        10.01 o                         
  -9   2   8         36.48         29.43         2.22 o                         
  -8   2   8         61.39         62.62         6.65 o                         
  -7   2   8         70.39         75.17         3.38 o                         
  -6   2   8        122.45        124.74         3.24 o                         
  -5   2   8          3.16          5.08         0.94 o                         
  -4   2   8        625.21        635.49         7.82 o                         
  -3   2   8        312.48        324.33         3.87 o                         
  -2   2   8       1077.14       1060.79        12.36 o                         
  -1   2   8        277.74        276.96         3.45 o                         
   0   2   8        399.99        379.31         4.60 o                         
   1   2   8        247.52        253.55         3.56 o                         
   2   2   8        102.97         90.99         3.58 o                         
   3   2   8         80.43         78.28         2.03 o                         
   4   2   8         62.87         70.64         3.22 o                         
   5   2   8          0.63          1.38         1.10 o                         
   6   2   8        105.47        110.02         2.85 o                         
   7   2   8         17.80         15.87         3.02 o                         
  -9   3   8         24.84         22.17         2.14 o                         
  -8   3   8         18.76         17.46         1.89 o                         
  -7   3   8        172.39        180.15         4.27 o                         
  -6   3   8        211.63        228.75         6.20 o                         
  -5   3   8        352.27        360.55         4.65 o                         
  -4   3   8         72.34         77.53         1.61 o                         
  -3   3   8         89.03         93.48         1.40 o                         
  -2   3   8         42.85         41.37         0.92 o                         
  -1   3   8        530.27        522.39         6.85 o                         
   0   3   8         14.55         15.78         0.77 o                         
   1   3   8        380.69        385.27         5.47 o                         
   2   3   8        237.71        235.10         3.73 o                         
   3   3   8        246.08        246.38         3.86 o                         
   4   3   8        150.51        150.08         3.16 o                         
   5   3   8        112.70        116.16         2.84 o                         
   6   3   8         42.75         44.39         1.79 o                         
   7   3   8         38.27         44.47        11.50 o                         
  -9   4   8         22.17         19.87         2.29 o                         
  -8   4   8        200.85        190.94         7.64 o                         
  -7   4   8         51.84         52.93         2.92 o                         
  -6   4   8         67.54         73.48         5.48 o                         
  -5   4   8        526.53        511.47         6.94 o                         
  -4   4   8        165.56        173.17         2.97 o                         
  -3   4   8        202.41        197.53         2.91 o                         
  -2   4   8        277.60        283.10         3.74 o                         
  -1   4   8        103.04         97.47         2.05 o                         
   0   4   8         24.58         25.39         1.42 o                         
   1   4   8        585.89        558.50         8.11 o                         
   2   4   8        122.38        123.18         2.39 o                         
   3   4   8        156.63        159.34         3.69 o                         
   4   4   8         61.14         58.63         2.22 o                         
   5   4   8         56.91         61.71         2.11 o                         
   6   4   8        114.34        117.61         3.48 o                         
  -8   5   8         39.42         38.60         2.98 o                         
  -7   5   8         53.68         52.50         7.29 o                         
  -6   5   8         56.94         51.43         2.43 o                         
  -5   5   8        402.66        410.20         6.45 o                         
  -4   5   8        262.60        274.63         5.26 o                         
  -3   5   8        213.35        216.51         3.75 o                         
  -2   5   8        474.27        482.07         6.61 o                         
  -1   5   8         52.23         50.22         1.56 o                         
   0   5   8         39.92         32.47         1.06 o                         
   1   5   8        369.45        354.40         8.19 o                         
   2   5   8         10.60         10.69         1.16 o                         
   3   5   8         73.96         72.44         1.95 o                         
   4   5   8         52.80         52.83         2.44 o                         
   5   5   8         71.23         71.90         3.07 o                         
   6   5   8          9.38          7.02         1.29 o                         
  -8   6   8         42.69         45.71         3.44 o                         
  -7   6   8         17.16         20.21         2.41 o                         
  -6   6   8         40.02         42.50         1.62 o                         
  -5   6   8         74.58         73.31         2.11 o                         
  -4   6   8         76.06         74.37         1.97 o                         
  -3   6   8         71.79         69.13         2.06 o                         
  -2   6   8        401.99        413.77         5.70 o                         
  -1   6   8        194.55        202.34         3.59 o                         
   0   6   8        289.63        285.90         4.37 o                         
   1   6   8         16.64         16.14         0.90 o                         
   2   6   8         56.87         55.87         1.76 o                         
   3   6   8          0.92          1.01         0.59 o                         
   4   6   8         80.79         82.41         2.38 o                         
   5   6   8         56.00         57.18         2.00 o                         
   6   6   8         13.20         13.02         1.50 o                         
  -8   7   8         13.95         15.44         1.30 o                         
  -7   7   8         17.56         19.43         2.22 o                         
  -6   7   8        187.82        191.61        10.39 o                         
  -5   7   8         32.17         30.58         1.41 o                         
  -4   7   8        170.34        168.78         4.43 o                         
  -3   7   8         11.57          9.07         1.07 o                         
  -2   7   8         14.27         14.43         0.77 o                         
  -1   7   8         65.09         63.44         1.68 o                         
   0   7   8        376.78        371.75         5.96 o                         
   1   7   8        183.27        176.28         3.07 o                         
   2   7   8        278.58        275.03         4.81 o                         
   3   7   8        197.21        194.84         5.55 o                         
   4   7   8         60.68         61.36         2.20 o                         
   5   7   8         32.90         36.02         2.19 o                         
   6   7   8         37.05         41.88         2.56 o                         
  -7   8   8         52.11         58.54         2.52 o                         
  -6   8   8         48.88         47.36         1.75 o                         
  -5   8   8         21.34         22.44         1.48 o                         
  -4   8   8         59.75         60.76         7.89 o                         
  -3   8   8        193.65        196.41         5.70 o                         
  -2   8   8         54.52         53.62         1.55 o                         
  -1   8   8        167.37        162.98         4.84 o                         
   0   8   8          5.52          5.22         0.97 o                         
   1   8   8        182.99        182.76         3.65 o                         
   2   8   8         12.82         13.36         0.99 o                         
   3   8   8         70.27         65.51         3.27 o                         
   4   8   8         12.69         13.29         1.26 o                         
   5   8   8         68.96         73.38         4.59 o                         
  -7   9   8          8.29          6.04         1.30 o                         
  -6   9   8         27.57         29.36         6.61 o                         
  -5   9   8         35.13         37.12         3.51 o                         
  -4   9   8         13.98         14.16         2.23 o                         
  -3   9   8        203.77        209.00         3.94 o                         
  -2   9   8         68.62         67.26         2.29 o                         
  -1   9   8         53.08         53.53         2.56 o                         
   0   9   8         15.85         16.30         1.19 o                         
   1   9   8         43.57         48.84         2.75 o                         
   2   9   8         24.98         24.53         1.53 o                         
   3   9   8         28.58         30.32         1.75 o                         
   4   9   8         49.09         44.46         2.10 o                         
   5   9   8          5.63          3.06         1.76 o                         
  -6  10   8          3.85          6.27         1.45 o                         
  -5  10   8         51.28         48.79         2.37 o                         
  -4  10   8         32.35         31.33         1.66 o                         
  -3  10   8        101.63         99.91         3.68 o                         
  -2  10   8          3.56          2.29         1.21 o                         
  -1  10   8        166.01        166.37         6.15 o                         
   0  10   8          1.05          0.82         0.86 o                         
   1  10   8         47.93         48.47         2.01 o                         
   2  10   8         46.55         45.97         2.09 o                         
   3  10   8         17.81         19.62         2.02 o                         
   4  10   8         31.99         35.17         4.70 o                         
  -6  11   8          2.18          2.90         1.30 o                         
  -5  11   8        115.56         99.05        32.03 o                         
  -4  11   8         14.18         15.10         1.57 o                         
  -3  11   8         18.16         16.40         1.18 o                         
  -2  11   8         50.79         45.96         3.03 o                         
  -1  11   8         25.63         24.20         8.26 o                         
   0  11   8          8.09          5.58         1.01 o                         
   1  11   8         42.88         42.39         2.14 o                         
   2  11   8         10.59          9.55         1.10 o                         
   3  11   8         33.90         37.22         1.94 o                         
  -5  12   8         11.01         12.46         1.99 o                         
  -4  12   8          3.93          3.13         1.99 o                         
  -3  12   8         39.07         42.21         2.54 o                         
  -2  12   8          2.68          3.21         0.74 o                         
  -1  12   8         91.40         90.16         2.88 o                         
   0  12   8          2.65          1.48         0.73 o                         
   1  12   8         15.15         16.88         1.41 o                         
   2  12   8          7.36          7.55         1.04 o                         
  -3  13   8         38.46         38.14         2.87 o                         
  -2  13   8          9.56          8.70         1.49 o                         
  -1  13   8         22.66         23.94         2.03 o                         
   0  13   8         15.74         18.21         3.82 o                         
   1  13   8         43.00         41.15         4.74 o                         
  -9   1   9         73.36         77.37         5.27 o                         
  -8   1   9          0.05          0.04         0.53 o                         
  -7   1   9         33.19         34.17        10.59 o                         
  -6   1   9         11.64         10.80         1.12 o                         
  -5   1   9         31.58         32.73         1.98 o                         
  -4   1   9         52.44         56.06         1.84 o                         
  -3   1   9        643.49        636.11         7.67 o                         
  -2   1   9        135.95        145.23         2.35 o                         
  -1   1   9        470.11        462.92         5.82 o                         
   0   1   9        330.31        324.70         4.42 o                         
   1   1   9          6.65          5.72         0.55 o                         
   2   1   9        157.63        144.89         3.12 o                         
   3   1   9        126.78        129.05         2.76 o                         
   4   1   9          2.83          2.26         0.65 o                         
   5   1   9        107.36        113.80         2.88 o                         
   6   1   9         74.42         82.43         3.40 o                         
  -9   2   9         32.75         32.41         2.75 o                         
  -8   2   9          4.03          3.64         0.88 o                         
  -7   2   9         35.69         39.34         2.03 o                         
  -6   2   9         70.57         74.08         3.01 o                         
  -5   2   9        373.35        380.72         7.26 o                         
  -4   2   9         12.50         11.37         0.66 o                         
  -3   2   9         24.22         22.83         0.94 o                         
  -2   2   9        175.59        170.76         2.31 o                         
  -1   2   9        216.12        215.16         2.87 o                         
   0   2   9        272.39        279.88         3.85 o                         
   1   2   9        451.27        435.53         6.16 o                         
   2   2   9        269.57        259.53         4.04 o                         
   3   2   9        194.89        198.01         4.30 o                         
   4   2   9          9.33          7.64         4.31 o                         
   5   2   9         13.13         15.04         1.14 o                         
   6   2   9         41.99         40.25         3.90 o                         
  -9   3   9         63.44         58.09         3.36 o                         
  -8   3   9         39.16         41.02         7.30 o                         
  -7   3   9         12.52         13.54         1.23 o                         
  -6   3   9         67.08         77.19         2.63 o                         
  -5   3   9        114.44        116.73         1.95 o                         
  -4   3   9        142.96        138.95         2.32 o                         
  -3   3   9        221.47        236.41         2.98 o                         
  -2   3   9         98.80        103.93         1.63 o                         
  -1   3   9        350.47        352.55         4.37 o                         
   0   3   9         50.53         50.54         1.18 o                         
   1   3   9         11.55          9.39         0.62 o                         
   2   3   9         28.03         27.01         1.09 o                         
   3   3   9        266.28        260.68         4.56 o                         
   4   3   9         76.75         77.54         2.22 o                         
   5   3   9         51.21         54.64         1.92 o                         
   6   3   9         16.60         14.66         2.22 o                         
  -9   4   9          9.24          8.26         1.83 o                         
  -8   4   9         37.20         39.06         2.83 o                         
  -7   4   9          2.92         10.98         4.48 o                         
  -6   4   9         81.40         85.25         5.51 o                         
  -5   4   9         12.26         12.87         0.99 o                         
  -4   4   9         90.39         89.01         1.74 o                         
  -3   4   9        100.36        102.85         1.82 o                         
  -2   4   9        408.31        397.48         5.10 o                         
  -1   4   9        470.29        461.29         6.97 o                         
   0   4   9        552.36        520.70         7.09 o                         
   1   4   9        470.79        464.99         7.21 o                         
   2   4   9         77.18         77.00         2.04 o                         
   3   4   9         63.24         65.40         3.28 o                         
   4   4   9         51.08         52.20         2.52 o                         
   5   4   9          4.95          3.46         0.76 o                         
   6   4   9          8.32          7.35         1.83 o                         
  -7   5   9         42.88         45.48         3.13 o                         
  -6   5   9         27.90         29.81         2.38 o                         
  -5   5   9         19.79         19.49         1.73 o                         
  -4   5   9        367.46        378.93         6.34 o                         
  -3   5   9        487.90        473.26        12.77 o                         
  -2   5   9        396.94        410.68         5.69 o                         
  -1   5   9        395.25        387.78         6.21 o                         
   0   5   9        290.80        278.47         4.37 o                         
   1   5   9        245.94        238.26         3.94 o                         
   2   5   9         55.71         55.85         1.72 o                         
   3   5   9         43.98         42.53         1.86 o                         
   4   5   9         28.14         24.81         1.40 o                         
   5   5   9         23.36         23.19         1.44 o                         
   6   5   9         67.81         79.69        11.69 o                         
  -8   6   9         70.80         85.38         5.35 o                         
  -7   6   9        116.32        130.79         7.80 o                         
  -6   6   9        180.21        189.63         4.31 o                         
  -5   6   9         68.91         74.52         2.92 o                         
  -4   6   9        445.39        464.67         9.26 o                         
  -3   6   9         84.15         78.63         2.02 o                         
  -2   6   9         68.14         69.47         1.91 o                         
  -1   6   9         19.74         18.66         1.00 o                         
   0   6   9         82.61         75.62         1.77 o                         
   1   6   9         64.62         64.07         2.40 o                         
   2   6   9        193.40        187.77         4.48 o                         
   3   6   9         36.98         37.61         2.14 o                         
   4   6   9         67.64         69.81         1.93 o                         
   5   6   9         34.26         37.07         2.48 o                         
  -7   7   9        123.84        137.82         4.22 o                         
  -6   7   9          0.18         -0.20         0.51 o                         
  -5   7   9        139.16        156.92         5.12 o                         
  -4   7   9         29.94         31.05         2.06 o                         
  -3   7   9          9.57          9.57         1.54 o                         
  -2   7   9         22.93         24.14         1.05 o                         
  -1   7   9        226.06        213.54         5.17 o                         
   0   7   9          2.41          3.89         0.95 o                         
   1   7   9        136.54        138.63         2.96 o                         
   2   7   9         31.76         29.52         1.37 o                         
   3   7   9         66.95         68.77         3.54 o                         
   4   7   9         91.04         94.22         3.01 o                         
   5   7   9         94.63        100.23         3.94 o                         
  -7   8   9         49.67         53.51         3.13 o                         
  -6   8   9         64.66         64.22         2.10 o                         
  -5   8   9        118.50        123.04         4.42 o                         
  -4   8   9         57.06         56.68         2.92 o                         
  -3   8   9        321.60        325.47         8.28 o                         
   5   0 -16          4.69          4.43         1.45 o                         
   3   0 -14         10.45         11.22         1.30 o                         
   1   0 -12         48.77         44.49         2.74 o                         
  -1   0 -10        403.48        405.56         7.57 o                         
  -3   0  -8         46.62         49.29         1.79 o                         
  -5   0  -6        211.59        212.05         7.83 o                         
  -7   0  -4         62.34         82.63         5.50 o                         
  -2   8   9        203.42        204.01         7.45 o                         
  -1   8   9        217.87        222.07         6.61 o                         
   0   8   9        351.71        343.08         6.03 o                         
   1   8   9         63.75         65.98         2.24 o                         
   2   8   9        148.44        151.62         5.11 o                         
   3   8   9         54.37         55.40         2.88 o                         
   4   8   9         33.05         35.27         1.91 o                         
   5   8   9         43.07         42.60         2.98 o                         
  -7   9   9          8.25          9.63         2.29 o                         
  -6   9   9         70.69         70.46         3.87 o                         
  -5   9   9         86.17         94.22         4.14 o                         
  -4   9   9         95.81         97.66         4.06 o                         
  -3   9   9        284.48        295.24        12.00 o                         
  -2   9   9        135.57        139.01         6.84 o                         
  -1   9   9         51.66         58.76         2.17 o                         
   0   9   9         22.35         18.15         1.90 o                         
   1   9   9         64.97         64.18         2.28 o                         
   2   9   9          5.03          5.44         1.21 o                         
   3   9   9         33.15         30.11         1.76 o                         
   4   9   9         69.55         68.44         2.85 o                         
  -6  10   9        128.33        132.01         6.50 o                         
  -5  10   9          9.07          8.07         0.90 o                         
  -4  10   9         27.54         30.91         1.81 o                         
  -3  10   9          6.32          6.55         1.68 o                         
  -2  10   9         74.53         73.31         2.97 o                         
  -1  10   9         38.52         37.20         1.93 o                         
   0  10   9        179.24        180.09         4.54 o                         
   1  10   9         13.17         13.86         1.20 o                         
   2  10   9        180.34        184.97         4.78 o                         
   3  10   9          0.57          2.01         0.80 o                         
  -5  11   9         29.95         29.50         3.06 o                         
  -4  11   9         40.89         44.75         2.40 o                         
  -3  11   9         59.64         55.89         9.17 o                         
  -2  11   9        153.81        161.54         6.71 o                         
  -1  11   9         52.13         51.88         2.09 o                         
   0  11   9        100.25         98.83         3.24 o                         
   1  11   9         35.93         35.78         1.86 o                         
   2  11   9        100.24         98.42         3.19 o                         
   3  11   9         94.88         91.09         3.15 o                         
  -4  12   9        181.17        152.23        23.54 o                         
  -3  12   9         26.44         24.07         4.70 o                         
  -2  12   9         95.85         97.86         3.94 o                         
  -1  12   9         13.96         12.84         1.25 o                         
   0  12   9        176.46         74.91         4.28 o                         
   1  12   9          3.89          3.27         0.95 o                         
   2  12   9         34.99         38.67         2.59 o                         
  -2  13   9         86.02         82.02         3.67 o                         
  -1  13   9         45.34         42.02         4.40 o                         
   0  13   9          0.26          0.57         1.18 o                         
  -9   0  10         86.42         90.66         3.97 o                         
  -8   0  10         52.05         51.37         2.75 o                         
  -7   0  10         41.36         49.81         2.70 o                         
  -6   0  10         41.78         43.43         2.46 o                         
  -5   0  10        367.93        389.68        10.16 o                         
  -4   0  10        260.20        248.64         4.87 o                         
  -3   0  10        684.29        674.73        12.33 o                         
  -2   0  10        322.38        331.15         7.71 o                         
  -1   0  10         70.19         62.12         2.21 o                         
   0   0  10         27.78         29.01         1.29 o                         
   1   0  10        502.56        485.84         9.38 o                         
   2   0  10        341.79        335.16         7.79 o                         
   3   0  10        338.18        331.05        15.03 o                         
   4   0  10         54.27         63.96         3.23 o                         
   5   0  10         23.26         23.30         5.50 o                         
   6   0  10         11.83          7.95         1.76 o                         
  -9   1  10          3.15          1.71         1.18 o                         
  -8   1  10        132.48        134.20         4.78 o                         
  -7   1  10          0.06          0.34         1.56 o                         
  -6   1  10        265.07        274.99         6.31 o                         
  -5   1  10        178.86        183.47         5.28 o                         
  -4   1  10         73.47         77.88         1.75 o                         
  -3   1  10         53.11         54.76         1.13 o                         
  -2   1  10        829.33        840.44        11.44 o                         
  -1   1  10          6.79          6.93         0.50 o                         
   0   1  10        677.72        668.35         8.56 o                         
   1   1  10        266.51        256.55         4.06 o                         
   2   1  10        132.32        138.50         2.61 o                         
   3   1  10         64.78         63.93         4.25 o                         
   4   1  10        109.36        119.61         5.84 o                         
   5   1  10          2.64          0.96         0.71 o                         
   6   1  10         58.64         61.24         3.00 o                         
  -9   2  10         30.72         27.14         1.32 o                         
  -8   2  10         34.76         34.40         2.52 o                         
  -7   2  10        100.79        103.15         2.94 o                         
  -6   2  10          8.80          6.83         1.19 o                         
  -5   2  10        326.20        333.26         4.91 o                         
  -4   2  10        554.24        531.54         6.55 o                         
  -3   2  10        108.98        110.80         1.79 o                         
  -2   2  10         91.51         81.95         1.44 o                         
  -1   2  10        436.08        434.37         5.61 o                         
   0   2  10         41.73         40.46         1.18 o                         
   1   2  10        198.81        195.57         3.31 o                         
   2   2  10        108.18        103.62         2.56 o                         
   3   2  10         86.16         88.93         2.45 o                         
   4   2  10         67.34         62.85         3.51 o                         
   5   2  10         97.82        100.40         3.51 o                         
   6   2  10         74.99         77.23         3.46 o                         
  -9   3  10         32.53         31.19         2.52 o                         
  -8   3  10        163.93        176.42         6.42 o                         
  -7   3  10         32.95         34.98         4.36 o                         
  -6   3  10        185.52        195.58         5.44 o                         
  -5   3  10         17.98         16.29         1.21 o                         
  -4   3  10        702.99        699.64         9.14 o                         
  -3   3  10        158.03        151.14         2.65 o                         
  -2   3  10        287.61        292.20         3.70 o                         
  -1   3  10          9.30          7.38         0.52 o                         
   0   3  10        150.69        140.09         2.31 o                         
   1   3  10        332.04        335.03         4.68 o                         
   2   3  10        390.26        390.65         5.85 o                         
   3   3  10         74.10         75.31         3.08 o                         
   4   3  10        118.04        119.39         6.34 o                         
   5   3  10         28.07         29.26         1.57 o                         
   6   3  10         63.69         70.55         4.55 o                         
  -8   4  10          6.19          9.40         1.53 o                         
  -7   4  10        184.90        193.18        17.81 o                         
  -6   4  10         15.02         15.71         1.26 o                         
  -5   4  10         11.07         13.16         0.84 o                         
  -4   4  10         17.21         17.84         0.90 o                         
  -3   4  10        167.50        174.90         2.88 o                         
  -2   4  10         98.21        101.97         1.82 o                         
  -1   4  10        577.42        562.85         7.61 o                         
   0   4  10         10.41          9.94         0.83 o                         
   1   4  10         49.62         49.65         1.44 o                         
   2   4  10        152.18        151.91         2.86 o                         
   3   4  10         66.44         67.85         4.51 o                         
   4   4  10        132.62        135.32         3.26 o                         
   5   4  10         92.25         98.16         3.84 o                         
  -8   5  10         18.06         18.12         2.52 o                         
  -7   5  10         14.32         10.17         1.61 o                         
  -6   5  10        141.99        143.89         3.06 o                         
  -5   5  10         64.42         63.90         1.86 o                         
  -4   5  10        177.42        182.61         3.85 o                         
  -3   5  10         59.06         62.24         1.37 o                         
  -2   5  10         10.32         11.54         0.76 o                         
  -1   5  10        199.26        198.25         3.71 o                         
   0   5  10        257.63        249.35         4.48 o                         
   1   5  10         81.25         84.98         1.92 o                         
   2   5  10        234.12        231.39         3.93 o                         
   3   5  10          5.58          4.62         2.06 o                         
   4   5  10         29.20         31.46         1.72 o                         
   5   5  10         45.11         44.88         2.59 o                         
  -7   6  10         43.14         45.58         5.89 o                         
  -6   6  10          4.24          2.88         0.60 o                         
  -5   6  10        137.19        132.79         6.20 o                         
  -4   6  10         22.50         24.88         1.66 o                         
  -3   6  10        275.27        285.87         4.99 o                         
  -2   6  10         45.67         47.00         1.43 o                         
  -1   6  10         76.01         74.34         3.20 o                         
   0   6  10          4.66          6.52         0.85 o                         
   1   6  10         92.57         96.40         2.88 o                         
   2   6  10         45.92         44.45         2.84 o                         
   3   6  10        169.27        168.77         3.97 o                         
   4   6  10         15.96         12.85         1.30 o                         
   5   6  10         57.53         61.61         3.02 o                         
  -7   7  10         27.96         29.46         1.92 o                         
  -6   7  10         16.21         19.74         1.20 o                         
  -5   7  10         53.04         51.18         3.22 o                         
  -4   7  10         10.63          9.77         1.67 o                         
  -3   7  10         17.62         15.00         1.08 o                         
  -2   7  10        282.39        281.33         5.04 o                         
  -1   7  10        114.49        116.21         2.99 o                         
   0   7  10         83.97         82.43         2.14 o                         
   1   7  10         28.91         28.31         1.49 o                         
   2   7  10          1.09          1.56         0.85 o                         
   3   7  10         22.96         20.17         8.37 o                         
   4   7  10          0.47         -0.30         0.87 o                         
  -7   8  10          4.79          4.28         1.22 o                         
  -6   8  10         19.74         21.85         1.38 o                         
  -5   8  10        105.93        104.52         2.94 o                         
  -4   8  10         45.56         49.71         2.27 o                         
  -3   8  10        131.34        130.23         3.91 o                         
  -2   8  10         13.03         12.10         0.88 o                         
  -1   8  10         52.31         55.74         3.53 o                         
   0   8  10          1.01          0.87         1.58 o                         
   1   8  10         88.74         84.28         2.65 o                         
   2   8  10         28.59         30.26         1.69 o                         
   3   8  10         19.96         17.85         1.43 o                         
   4   8  10         11.51         12.71         1.22 o                         
  -6   9  10         13.43         14.45         2.22 o                         
  -5   9  10         63.35         64.09         2.28 o                         
  -4   9  10         12.53         13.43         1.45 o                         
  -3   9  10         18.15         17.35         2.00 o                         
  -2   9  10         30.96         28.54         1.35 o                         
  -1   9  10         54.07         54.93         2.04 o                         
   0   9  10         10.22         13.66         1.15 o                         
   1   9  10         46.91         43.71         1.98 o                         
   2   9  10          1.24          1.73         1.28 o                         
   3   9  10          7.77          7.65         1.03 o                         
   4   9  10         25.63         25.84         3.21 o                         
  -6  10  10          4.81          3.44         1.22 o                         
  -5  10  10         19.72         20.64         1.81 o                         
  -4  10  10         20.00         19.47         2.08 o                         
  -3  10  10         81.99         90.98         3.53 o                         
  -2  10  10         55.62         58.05         3.30 o                         
  -1  10  10         10.58          9.51         4.73 o                         
   0  10  10         57.78         59.70         2.31 o                         
   1  10  10         29.18         27.88         2.63 o                         
   2  10  10         15.43         14.95         1.34 o                         
   3  10  10         39.61         42.06         2.07 o                         
  -5  11  10         16.17         23.24         2.90 o                         
  -4  11  10          5.51          3.46         1.12 o                         
  -3  11  10         26.10         30.94         2.64 o                         
  -2  11  10         12.85         12.91         1.53 o                         
  -1  11  10         32.54         31.40         1.63 o                         
   0  11  10          2.15          2.28         0.73 o                         
   1  11  10         36.93         34.87         2.79 o                         
   2  11  10          8.36          7.98         1.07 o                         
  -3  12  10         41.61         37.48         2.48 o                         
  -2  12  10          9.11          8.02         3.10 o                         
  -1  12  10          4.63          3.97         1.10 o                         
   0  12  10          9.64         12.43         2.18 o                         
   1  12  10          8.62          8.26         1.91 o                         
  -9   1  11         10.36          6.97         0.86 o                         
  -8   1  11         27.82         27.77         1.53 o                         
  -7   1  11         15.93         16.11         2.11 o                         
  -6   1  11          6.45          6.09         0.82 o                         
  -5   1  11        191.32        197.26         5.59 o                         
  -4   1  11         22.23         21.79         1.03 o                         
  -3   1  11        159.21        147.04         2.26 o                         
  -2   1  11        163.55        156.37         2.71 o                         
  -1   1  11        316.22        311.92         4.35 o                         
   0   1  11        272.20        278.16         3.96 o                         
   1   1  11        223.62        219.21         3.34 o                         
   2   1  11         41.87         38.04         2.96 o                         
   3   1  11        150.36        151.14         3.29 o                         
   4   1  11         73.09         74.76         4.56 o                         
   5   1  11         22.78         21.64         2.52 o                         
  -8   2  11         32.14         33.35         1.71 o                         
  -7   2  11         51.48         53.92         2.81 o                         
  -6   2  11         30.79         30.34         2.34 o                         
  -5   2  11         45.22         48.32         2.65 o                         
  -4   2  11         13.47         13.97         0.70 o                         
  -3   2  11         73.58         71.47         1.39 o                         
  -2   2  11        335.10        321.91         6.65 o                         
  -1   2  11        159.74        159.18         2.55 o                         
   0   2  11         76.59         76.49         1.61 o                         
   1   2  11        212.43        210.84         3.54 o                         
   2   2  11         36.82         37.73         1.58 o                         
   3   2  11         14.65         12.25         1.26 o                         
   4   2  11         56.58         56.96         2.18 o                         
   5   2  11        114.14        121.76         4.78 o                         
  -8   3  11         29.92         34.16         1.74 o                         
  -7   3  11         43.91         45.79         4.99 o                         
  -6   3  11         20.53         21.61         2.01 o                         
  -5   3  11        111.89        116.50         4.10 o                         
  -4   3  11         13.61         14.21         0.54 o                         
  -3   3  11        206.40        203.24         3.45 o                         
  -2   3  11         29.85         28.44         1.16 o                         
  -1   3  11        371.15        379.25         4.78 o                         
   0   3  11        126.68        125.66         3.56 o                         
   1   3  11         67.66         61.59         1.74 o                         
   2   3  11         30.81         27.30         1.81 o                         
   3   3  11         15.31         15.31         1.54 o                         
   4   3  11         33.43         36.21         1.67 o                         
   5   3  11         20.60         22.20         2.00 o                         
  -8   4  11         37.20         35.16         2.83 o                         
  -7   4  11         21.04         19.27         1.68 o                         
  -6   4  11        128.20        114.36         9.98 o                         
  -5   4  11         17.26         17.97         1.18 o                         
  -4   4  11        135.47        138.06         2.76 o                         
  -3   4  11        142.12        145.51         2.96 o                         
  -2   4  11         66.88         66.31         2.73 o                         
  -1   4  11         41.69         42.58         1.17 o                         
   0   4  11          5.33          5.37         0.57 o                         
   1   4  11          5.17          4.57         0.63 o                         
   2   4  11        103.64        100.97         2.67 o                         
   3   4  11          6.91          4.45         2.73 o                         
   4   4  11          1.43         -0.36         0.72 o                         
   5   4  11         45.85         45.13         2.62 o                         
  -7   5  11         65.03         69.71         4.05 o                         
  -6   5  11         55.26         53.03         3.73 o                         
  -5   5  11         91.31         92.66         3.20 o                         
  -4   5  11        100.09         99.14         3.04 o                         
  -3   5  11         91.26         94.20         2.12 o                         
  -2   5  11         44.72         45.88         1.77 o                         
  -1   5  11         90.59         93.12         2.21 o                         
   0   5  11          3.85          5.19         0.67 o                         
   1   5  11         68.87         72.00         2.06 o                         
   2   5  11         65.01         63.71         3.00 o                         
   3   5  11        149.71        157.93         3.89 o                         
   4   5  11          9.36          8.23         1.52 o                         
   5   5  11         86.67         89.09         3.72 o                         
  -7   6  11         71.17         71.93         4.28 o                         
  -6   6  11        141.08        146.83         5.23 o                         
  -5   6  11         14.74         16.37         1.16 o                         
  -4   6  11         47.70         45.23         3.95 o                         
  -3   6  11          1.10          3.02         1.59 o                         
  -2   6  11        201.98        202.74         3.79 o                         
  -1   6  11        105.84        101.95         5.05 o                         
   0   6  11        492.75        473.72         7.52 o                         
   1   6  11         74.84         71.62         2.34 o                         
   2   6  11         28.46         26.15         1.52 o                         
   3   6  11         29.75         29.19         1.86 o                         
   4   6  11         27.13         30.06         2.19 o                         
  -7   7  11          7.86         10.32         1.61 o                         
  -6   7  11          4.71          5.63         0.77 o                         
  -5   7  11         45.27         47.39         1.83 o                         
  -4   7  11        123.37        129.77         3.93 o                         
  -3   7  11        239.51        241.50         4.58 o                         
  -2   7  11         29.77         29.69         1.25 o                         
  -1   7  11         35.48         33.62         1.67 o                         
   0   7  11        121.80        123.27         3.16 o                         
   1   7  11         48.57         46.27         2.26 o                         
   2   7  11        113.10        113.39         5.94 o                         
   3   7  11         69.65         69.20         2.27 o                         
   4   7  11         18.10         18.82         1.86 o                         
  -7   8  11          1.41          3.06         1.22 o                         
  -6   8  11        119.87        135.83         6.12 o                         
  -5   8  11          1.87          2.10         0.71 o                         
  -4   8  11         46.58         55.04         3.75 o                         
  -3   8  11         79.82         79.12         3.20 o                         
  -2   8  11        135.84        140.17         5.86 o                         
   3   0 -16          1.98          1.94         1.08 o                         
   1   0 -14          0.01         -1.05         2.37 o                         
  -1   0 -12         65.65         66.26         4.98 o                         
  -3   0 -10        271.29        269.35         6.76 o                         
  -5   0  -8        241.32        235.76         8.41 o                         
  -7   0  -6          2.55          0.23         0.99 o                         
  -1   8  11         71.60         69.64         2.49 o                         
   0   8  11         99.42        108.81         3.09 o                         
   1   8  11         15.09         15.21         1.84 o                         
   2   8  11         65.53         67.71         2.59 o                         
   3   8  11         10.01          8.59         1.11 o                         
  -6   9  11         53.16         50.37         5.73 o                         
  -5   9  11        128.87        138.77         4.51 o                         
  -4   9  11         43.44         48.64         2.00 o                         
  -3   9  11         30.56         31.07         1.25 o                         
  -2   9  11          6.24          7.50         3.72 o                         
  -1   9  11         58.37         54.30         3.53 o                         
   0   9  11         81.29         81.45         2.71 o                         
   1   9  11         92.46         92.25         3.00 o                         
   2   9  11         81.36         78.46         2.76 o                         
   3   9  11         48.05         54.28         2.35 o                         
  -5  10  11          7.28         12.23         2.60 o                         
  -4  10  11         59.24         62.54         2.86 o                         
  -3  10  11         15.81         14.26         1.57 o                         
  -2  10  11        209.48        210.18         6.45 o                         
  -1  10  11         34.03         32.38         1.88 o                         
   0  10  11         86.08         92.53         3.01 o                         
   1  10  11         87.49         92.15         3.07 o                         
   2  10  11         13.76         12.80         1.20 o                         
  -4  11  11         58.36         81.18         6.73 o                         
  -3  11  11         42.17         45.87         2.78 o                         
  -2  11  11         92.03         92.88         7.57 o                         
  -1  11  11         45.82         45.99         2.67 o                         
   0  11  11          3.98          3.21         1.68 o                         
   1  11  11         70.29         72.19         3.32 o                         
  -2  12  11         29.29         29.94         7.22 o                         
  -1  12  11         10.37         13.91         2.22 o                         
  -8   0  12        148.06        135.60         5.73 o                         
  -7   0  12         13.00          1.61         5.20 o                         
  -6   0  12        148.48        158.37         5.95 o                         
  -5   0  12          9.16          9.28         6.15 o                         
  -4   0  12        583.10        573.90        18.21 o                         
  -3   0  12         16.17         17.93         1.28 o                         
  -2   0  12        310.44        306.53        12.42 o                         
  -1   0  12         60.70         55.46         2.41 o                         
   0   0  12         33.41         39.02         1.76 o                         
   1   0  12         81.80         75.60         3.39 o                         
   2   0  12        284.06        270.93        15.61 o                         
   3   0  12          9.15         13.80         4.26 o                         
   4   0  12         76.66         78.88         3.49 o                         
   5   0  12         27.01         26.22         3.21 o                         
  -8   1  12         67.21         66.33         2.98 o                         
  -7   1  12         69.27         67.74         5.23 o                         
  -6   1  12         61.18         65.84         2.38 o                         
  -5   1  12        178.22        176.53         3.69 o                         
  -4   1  12        187.41        203.86         7.09 o                         
  -3   1  12        120.99        127.79         2.58 o                         
  -2   1  12        148.44        155.14         2.77 o                         
  -1   1  12        277.20        280.47         5.81 o                         
   0   1  12         31.34         35.33         2.12 o                         
   1   1  12        180.93        181.52         3.26 o                         
   2   1  12         47.91         45.72         3.86 o                         
   3   1  12         14.22         13.24         1.13 o                         
   4   1  12        163.04        164.96         8.30 o                         
   5   1  12         28.20         30.46         2.32 o                         
  -8   2  12         14.81          8.33         1.22 o                         
  -7   2  12         98.91        103.29         3.40 o                         
  -6   2  12        108.13        112.74         3.23 o                         
  -5   2  12         66.26         76.12         3.10 o                         
  -4   2  12         69.90         77.55         1.90 o                         
  -3   2  12        238.62        242.28         5.00 o                         
  -2   2  12        120.96        115.74         2.33 o                         
  -1   2  12        208.85        204.68         3.43 o                         
   0   2  12        178.12        173.50         3.12 o                         
   1   2  12         55.43         53.57         1.57 o                         
   2   2  12        128.05        131.42         4.84 o                         
   3   2  12         73.84         73.23         2.60 o                         
   4   2  12         68.47         72.23         2.77 o                         
   5   2  12         15.50         17.38         5.66 o                         
  -8   3  12         22.03         22.70         1.53 o                         
  -7   3  12         85.19         83.34         2.94 o                         
  -6   3  12         25.23         22.16         4.66 o                         
  -5   3  12         94.01         93.31         4.00 o                         
  -4   3  12        121.08        123.04         2.47 o                         
  -3   3  12        281.68        276.81         5.39 o                         
  -2   3  12        313.20        327.40         5.97 o                         
  -1   3  12         58.01         54.70         1.62 o                         
   0   3  12        296.92        293.05         4.68 o                         
   1   3  12         93.78         89.97         3.57 o                         
   2   3  12         28.53         27.66         1.35 o                         
   3   3  12        122.53        121.42         3.09 o                         
   4   3  12         19.47         24.65         2.18 o                         
  -7   4  12         21.49         22.46         1.58 o                         
  -6   4  12         77.98         76.65         2.81 o                         
  -5   4  12        132.00        129.60         3.75 o                         
  -4   4  12         63.42         60.11         3.50 o                         
  -3   4  12         78.50         81.20         2.46 o                         
  -2   4  12        157.68        157.85         3.10 o                         
  -1   4  12          4.30          3.93         0.65 o                         
   0   4  12        348.03        341.97         5.88 o                         
   1   4  12         61.33         60.68         2.34 o                         
   2   4  12        142.70        136.43         5.45 o                         
   3   4  12         47.90         51.71         3.11 o                         
   4   4  12         25.58         26.13         2.05 o                         
  -7   5  12         20.53         20.49         2.52 o                         
  -6   5  12         45.19         46.94         2.04 o                         
  -5   5  12         29.20         32.07         2.45 o                         
  -4   5  12         53.67         57.93         4.05 o                         
  -3   5  12         54.29         53.43         2.78 o                         
  -2   5  12        239.62        234.54         5.28 o                         
  -1   5  12         71.35         72.91         1.83 o                         
   0   5  12          9.18          8.96         0.77 o                         
   1   5  12         15.50         16.17         1.14 o                         
   2   5  12         42.61         44.33         4.76 o                         
   3   5  12         70.93         73.89         2.67 o                         
   4   5  12         51.83         54.60         3.10 o                         
  -6   6  12        100.34        118.48         4.01 o                         
  -5   6  12         41.10         44.41         2.79 o                         
  -4   6  12         73.02         72.92         5.36 o                         
  -3   6  12         30.91         33.10         1.65 o                         
  -2   6  12         49.00         49.96         2.88 o                         
  -1   6  12         75.97         73.55         2.86 o                         
   0   6  12         26.27         27.88         1.94 o                         
   1   6  12        105.97        103.57         3.30 o                         
   2   6  12         31.19         33.65         1.94 o                         
   3   6  12         13.74         10.54         1.35 o                         
   4   6  12         52.81         49.69         2.73 o                         
  -7   7  12         18.41         10.32         1.91 o                         
  -6   7  12         25.46         28.36         2.75 o                         
  -5   7  12         30.87         29.55         2.31 o                         
  -4   7  12         54.57         55.40         4.17 o                         
  -3   7  12         60.92         61.17         3.46 o                         
  -2   7  12          0.91          0.34         0.64 o                         
  -1   7  12         41.54         39.21         2.17 o                         
   0   7  12          6.32          6.14         1.84 o                         
   1   7  12         89.82         86.14         4.07 o                         
   2   7  12          7.91          7.04         0.90 o                         
   3   7  12         13.97         14.16         4.55 o                         
  -6   8  12          0.94          0.84         1.61 o                         
  -5   8  12         16.25         17.73         1.42 o                         
  -4   8  12         10.92          7.69         1.83 o                         
  -3   8  12         45.35         43.96         1.97 o                         
  -2   8  12         35.42         37.76         4.18 o                         
  -1   8  12         13.16         12.40         6.23 o                         
   0   8  12          3.54          3.70         0.83 o                         
   1   8  12        132.24        129.23         4.62 o                         
   2   8  12          0.87          1.26         0.79 o                         
   3   8  12         18.73         23.84         1.68 o                         
  -6   9  12          5.15          4.43         1.45 o                         
  -5   9  12          8.91          8.79         1.76 o                         
  -4   9  12         41.32         38.49         4.20 o                         
  -3   9  12         27.08         26.24         1.59 o                         
  -2   9  12          1.28          2.32         0.69 o                         
  -1   9  12         84.34         81.25         6.18 o                         
   0   9  12         22.60         23.90         1.70 o                         
   1   9  12          6.18          6.02         1.19 o                         
   2   9  12         16.07         14.82         2.65 o                         
  -5  10  12         57.11         59.09         4.13 o                         
  -4  10  12         34.88         39.75         3.44 o                         
  -3  10  12          0.68          1.27         2.41 o                         
  -2  10  12         19.20         21.22         2.00 o                         
  -1  10  12         70.66         70.07         3.29 o                         
   0  10  12          0.27          0.36         1.38 o                         
   1  10  12         20.25         20.75         1.97 o                         
  -3  11  12         76.53         99.67         7.64 o                         
  -2  11  12          9.79         14.70         2.18 o                         
  -1  11  12         57.97         60.56         3.08 o                         
  -8   1  13         25.94         26.08         1.72 o                         
  -7   1  13         42.77         39.52         2.83 o                         
  -6   1  13          5.15          7.26         1.84 o                         
  -5   1  13         14.76         14.52         1.37 o                         
  -4   1  13          3.52          3.63         0.88 o                         
  -3   1  13         56.78         53.84         1.55 o                         
  -2   1  13         33.59         29.30         1.84 o                         
  -1   1  13        188.41        189.18         4.37 o                         
   0   1  13        282.44        279.30         4.66 o                         
   1   1  13        101.80        100.17         4.05 o                         
   2   1  13         69.57         67.56         4.57 o                         
   3   1  13         68.71         66.39         2.57 o                         
   4   1  13         12.03         12.27         1.53 o                         
  -8   2  13          6.46          5.03         0.96 o                         
  -7   2  13          5.80          3.82         1.30 o                         
  -6   2  13         63.33         58.03         3.93 o                         
  -5   2  13          0.56          1.07         0.79 o                         
  -4   2  13          8.55          8.44         0.68 o                         
  -3   2  13         77.72         76.38         2.18 o                         
  -2   2  13         36.26         36.50         1.55 o                         
  -1   2  13         49.56         47.53         2.02 o                         
   0   2  13         20.89         22.07         2.51 o                         
   1   2  13         17.18         13.50         1.38 o                         
   2   2  13         21.91         18.58         4.52 o                         
   3   2  13        125.37        136.39        11.68 o                         
   4   2  13          3.59          2.32         1.05 o                         
  -8   3  13          0.46          0.31         0.92 o                         
  -7   3  13         84.64         86.23         3.13 o                         
  -6   3  13         89.97         91.46         5.13 o                         
  -5   3  13         94.82         95.80         2.55 o                         
  -4   3  13         82.65         84.13         2.33 o                         
  -3   3  13         59.62         57.97         1.91 o                         
  -2   3  13         26.12         24.34         1.26 o                         
  -1   3  13         79.07         77.85         2.04 o                         
   0   3  13         10.33         12.00         2.20 o                         
   1   3  13         81.38         81.03         2.60 o                         
   2   3  13          6.23          4.71         2.23 o                         
   3   3  13         21.50         22.18         1.67 o                         
   4   3  13          7.69          7.64         1.22 o                         
  -7   4  13         51.42         48.31         2.37 o                         
  -6   4  13         45.56         42.08         4.66 o                         
  -5   4  13         57.14         57.47         3.11 o                         
  -4   4  13         41.01         41.52         1.98 o                         
  -3   4  13         70.70         75.48         2.22 o                         
  -2   4  13        110.22        108.02         3.66 o                         
  -1   4  13         76.17         78.24         2.71 o                         
   0   4  13         33.47         28.03         1.75 o                         
   1   4  13        124.29        120.23         4.51 o                         
   2   4  13         46.51         42.08         3.74 o                         
   3   4  13         59.81         55.83         2.83 o                         
   4   4  13         24.84         24.33         2.05 o                         
  -6   5  13         32.17         37.30         3.21 o                         
  -5   5  13         57.32         64.36         4.13 o                         
  -4   5  13         24.11         21.31         1.94 o                         
  -3   5  13          6.94          6.97         1.30 o                         
  -2   5  13         80.67         78.13         2.95 o                         
  -1   5  13         12.89         12.51         2.22 o                         
   0   5  13        285.80        295.23         8.36 o                         
   1   5  13         10.35         11.24         2.60 o                         
   2   5  13         33.84         36.06         2.02 o                         
   3   5  13          2.72          4.26         1.04 o                         
  -5   6  13         69.51         64.04         7.19 o                         
  -4   6  13         55.71         55.87         2.12 o                         
  -3   6  13        168.17        170.83         7.24 o                         
  -2   6  13         22.96         22.94         1.85 o                         
  -1   6  13         86.21         82.27         4.39 o                         
   0   6  13          6.84          7.27         1.97 o                         
   1   6  13         25.10         26.14         2.05 o                         
   2   6  13         31.36         31.82         4.01 o                         
   3   6  13         52.99         50.05         2.70 o                         
  -6   7  13         83.00         99.45         5.66 o                         
  -5   7  13         37.37         37.54         4.85 o                         
  -4   7  13        108.19        117.92         3.42 o                         
  -3   7  13         19.28         21.93         1.26 o                         
  -2   7  13        116.51        122.29         3.31 o                         
  -1   7  13         79.90         83.01         6.95 o                         
   0   7  13         42.81         43.33         1.94 o                         
   1   7  13         99.15        101.69         3.48 o                         
   2   7  13         81.75         82.52         3.22 o                         
  -6   8  13         26.84         32.49         3.06 o                         
  -5   8  13         76.15         86.76         5.04 o                         
  -4   8  13         27.05         28.74         3.06 o                         
  -3   8  13         19.41         20.60         2.23 o                         
  -2   8  13         52.61         54.23         2.15 o                         
  -1   8  13        162.80        162.11         4.27 o                         
   0   8  13          0.34          0.05         0.77 o                         
   1   8  13        161.98        162.38         6.01 o                         
   2   8  13          5.19          4.58         1.57 o                         
  -5   9  13          4.89          5.27         1.68 o                         
  -4   9  13         75.16         81.86         4.97 o                         
  -3   9  13          9.67          9.83         1.32 o                         
  -2   9  13        101.23         95.43         3.84 o                         
  -1   9  13          7.57          6.86         1.12 o                         
   0   9  13         17.16         16.08         2.39 o                         
   1   9  13         10.01         10.12         1.46 o                         
  -3  10  13         47.03         39.14         3.67 o                         
  -2  10  13         11.05         13.71         3.29 o                         
  -1  10  13         25.21         28.47         2.24 o                         
   0  10  13          5.08          2.06         1.53 o                         
  -7   0  14          0.39         -0.23         1.07 o                         
  -6   0  14        125.46        130.63         5.96 o                         
  -5   0  14         92.00         92.41         4.74 o                         
  -4   0  14         62.30         65.74         7.38 o                         
  -3   0  14         13.00         16.80         1.39 o                         
  -2   0  14        248.46        225.31         8.51 o                         
  -1   0  14          0.01          0.95         0.78 o                         
   0   0  14        195.29        184.53        17.42 o                         
   1   0  14         24.96         26.39         4.70 o                         
   2   0  14         63.73         64.51         4.20 o                         
   3   0  14          0.23         -1.07         1.07 o                         
  -7   1  14         87.42         88.37         8.33 o                         
  -6   1  14         22.89         23.05         3.48 o                         
  -5   1  14        132.55        115.29        17.73 o                         
  -4   1  14         87.81         86.28         4.77 o                         
  -3   1  14        186.61        191.06         3.77 o                         
  -2   1  14         48.43         48.78         1.85 o                         
  -1   1  14        121.76        124.76         4.32 o                         
   0   1  14         17.54         19.23         1.49 o                         
   1   1  14         93.60         93.37         5.66 o                         
   2   1  14         61.90         64.46         2.97 o                         
   3   1  14         57.82         58.60         2.97 o                         
  -7   2  14         14.03         11.34         2.56 o                         
  -6   2  14         95.62         93.31         3.45 o                         
  -5   2  14         10.54          7.28         1.06 o                         
  -4   2  14         80.83         75.15         1.93 o                         
  -3   2  14         16.39         15.47         1.95 o                         
  -2   2  14        139.35        140.23         7.62 o                         
  -1   2  14         16.70         16.34         1.06 o                         
   0   2  14        107.39        109.36         3.55 o                         
   1   2  14          5.79          5.84         1.85 o                         
   2   2  14         48.57         54.52         2.70 o                         
   3   2  14         29.48         26.79         3.25 o                         
  -7   3  14         11.50          5.89         1.68 o                         
  -6   3  14         44.66         41.68         2.21 o                         
  -5   3  14         59.00         62.01         2.03 o                         
  -4   3  14        110.24        109.18         2.48 o                         
  -3   3  14         19.04         19.86         1.42 o                         
  -2   3  14         22.95         24.06         1.77 o                         
  -1   3  14         85.77         87.69         2.63 o                         
   0   3  14         62.58         61.01         3.69 o                         
   1   3  14         47.63         50.62         4.50 o                         
   2   3  14         19.10         16.66         1.76 o                         
   3   3  14         71.78         77.53         3.65 o                         
  -7   4  14          1.28          1.91         1.15 o                         
  -6   4  14        142.07        133.47         8.22 o                         
  -5   4  14          4.98          3.48         0.70 o                         
  -4   4  14        162.42        175.02         7.74 o                         
  -3   4  14          7.59          7.14         1.11 o                         
  -2   4  14        172.25        169.71         4.70 o                         
  -1   4  14        106.97        110.17         6.75 o                         
   0   4  14        139.97        141.07        10.42 o                         
   1   4  14         37.40         36.45         3.29 o                         
   2   4  14         47.49         44.33         2.70 o                         
   3   4  14          0.23          1.78         0.97 o                         
  -1   0 -16          0.03          1.53         1.22 o                         
   1   0 -16         23.39         25.61         2.83 o                         
  -1   0 -14         20.04         19.54         1.76 o                         
  -3   0 -12          7.34          7.80         1.12 o                         
  -5   0 -10         18.64         20.03         2.45 o                         
  -5   5  14         22.05         19.32         1.60 o                         
  -4   5  14         26.36         28.77         2.87 o                         
  -3   5  14        131.82        135.58         3.84 o                         
  -2   5  14         37.19         37.34         2.20 o                         
  -1   5  14         12.84         14.04         3.94 o                         
   0   5  14         13.57         14.00         1.85 o                         
   1   5  14         46.35         43.36         2.43 o                         
   2   5  14         72.81         70.83         4.85 o                         
  -5   6  14         38.14         39.52         3.52 o                         
  -4   6  14         14.34         11.49         1.38 o                         
  -3   6  14         23.89         22.28         1.72 o                         
  -2   6  14         25.09         26.42         1.50 o                         
  -1   6  14         29.35         24.69         2.36 o                         
   0   6  14         15.88         17.09         1.47 o                         
   1   6  14         73.51         73.78         3.22 o                         
   2   6  14          3.61          3.06         1.38 o                         
  -5   7  14         94.43        103.73         5.58 o                         
  -4   7  14          0.38          0.41         0.88 o                         
  -3   7  14         82.68         79.73         2.50 o                         
  -2   7  14          8.53          8.20         1.21 o                         
  -1   7  14        123.38        127.72         4.61 o                         
   0   7  14          5.36          5.08         1.49 o                         
   1   7  14         28.20         30.39         2.29 o                         
  -5   8  14         38.19         48.77         3.82 o                         
  -4   8  14         12.99         16.20         2.45 o                         
  -3   8  14          9.27          8.14         1.19 o                         
  -2   8  14          1.08          1.48         1.24 o                         
  -1   8  14        131.55        135.32         4.89 o                         
   0   8  14          5.32          4.80         1.64 o                         
   1   8  14          6.21          8.36         1.30 o                         
  -3   9  14         41.11         45.48         3.90 o                         
  -2   9  14         15.88         14.85         4.05 o                         
  -1   9  14         12.23         12.27         1.52 o                         
  -6   1  15         92.45         84.96        19.68 o                         
  -5   1  15          3.10          2.66         0.66 o                         
  -4   1  15         82.91         87.06         2.55 o                         
  -3   1  15         12.17         11.90         0.88 o                         
  -2   1  15         64.02         62.39         2.23 o                         
  -1   1  15         82.81         82.54         2.62 o                         
   0   1  15          0.94          0.85         2.60 o                         
   1   1  15          9.36         11.41         1.35 o                         
   2   1  15         14.79         12.23         1.43 o                         
  -6   2  15         35.20         34.44         7.72 o                         
  -5   2  15         84.73         83.15         6.02 o                         
  -4   2  15         49.16         48.23         1.53 o                         
  -3   2  15         60.12         56.09         1.76 o                         
  -2   2  15         21.52         21.27         1.28 o                         
  -1   2  15          5.07          5.39         1.41 o                         
   0   2  15         10.84         10.65         3.82 o                         
   1   2  15         85.72         86.20         3.54 o                         
   2   2  15         21.47         19.77         2.02 o                         
  -6   3  15         13.47         15.29         2.37 o                         
  -5   3  15         33.73         35.68         3.07 o                         
  -4   3  15         27.82         26.14         2.32 o                         
  -3   3  15         98.43         93.69         2.78 o                         
  -2   3  15          6.68          6.02         0.78 o                         
  -1   3  15         38.85         38.78         2.28 o                         
   0   3  15        117.68        119.93         5.39 o                         
   1   3  15         85.54         84.71         4.93 o                         
   2   3  15         23.63         26.78         2.11 o                         
  -5   4  15        104.74         98.83         5.20 o                         
  -4   4  15          1.76          1.74         0.94 o                         
  -3   4  15         59.56         21.63         3.52 o                         
  -2   4  15         48.06         46.59         1.89 o                         
  -1   4  15         46.50         43.92         4.28 o                         
   0   4  15         16.99         14.26         1.45 o                         
   1   4  15         30.00         32.24         2.16 o                         
   2   4  15         39.24         36.93         3.17 o                         
  -4   5  15         11.37         12.61         1.91 o                         
  -3   5  15         72.62         73.74         2.50 o                         
  -2   5  15         28.02         28.92         2.37 o                         
  -1   5  15         37.75         34.67         2.03 o                         
   0   5  15         30.32         30.16         2.11 o                         
   1   5  15         28.57         30.30         2.41 o                         
  -3   6  15         13.77         15.21         2.22 o                         
  -2   6  15         26.39         27.76         6.42 o                         
  -1   6  15         75.02         70.48         4.43 o                         
   0   6  15         94.27         88.25         3.59 o                         
   1   6  15         85.41         89.42         4.17 o                         
  -4   7  15         22.50         21.94         3.06 o                         
  -3   7  15         17.25         14.98         2.03 o                         
  -2   7  15         96.76        103.55         4.37 o                         
  -1   7  15         34.63         33.35         3.86 o                         
   0   7  15         79.82         83.09         5.04 o                         
  -3   8  15         22.16         27.59         3.36 o                         
  -2   8  15          5.93          4.31         1.26 o                         
  -1   8  15          5.68          5.52         1.26 o                         
  -4   0  16         71.44         69.27         2.79 o                         
  -3   0  16          2.47          2.49         0.91 o                         
  -2   0  16         51.14         29.28         2.45 o                         
  -1   0  16         29.11         30.58         2.83 o                         
   0   0  16         18.28         22.93         2.52 o                         
   1   0  16          0.04         -0.61         1.07 o                         
  -4   1  16        198.46        225.02        15.07 o                         
  -3   1  16         71.93         74.77         2.09 o                         
  -2   1  16         76.51         76.59         2.65 o                         
  -1   1  16          8.80         10.36         3.13 o                         
   0   1  16        146.14        151.18         5.33 o                         
   1   1  16          7.58          7.33         2.68 o                         
  -4   2  16         68.18         67.02         2.86 o                         
  -3   2  16        153.65        161.50         4.41 o                         
  -2   2  16         42.13         40.08         1.62 o                         
  -1   2  16        104.73        106.28         3.84 o                         
   0   2  16         29.83         29.28         2.52 o                         
   1   2  16         78.67         82.55         3.49 o                         
  -4   3  16         17.18         23.01         3.29 o                         
  -3   3  16         20.30         20.10         1.38 o                         
  -2   3  16         20.77         20.15         4.13 o                         
  -1   3  16         68.96         69.02         3.25 o                         
   0   3  16          0.20          2.45         1.22 o                         
   1   3  16         15.85         22.01         3.21 o                         
  -2   4  16         43.60         42.60         2.83 o                         
  -1   4  16         33.33         32.54         3.67 o                         
   0   4  16          3.23          2.75         2.33 o                         
   1   4  16         64.15         69.02         4.74 o                         
  -3   5  16          2.35          0.99         1.61 o                         
  -2   5  16         80.61         85.69         4.82 o                         
  -1   5  16         35.16         36.16         3.21 o                         
   0   5  16        153.68        158.23         7.57 o                         
  -2   6  16          3.73          1.91         1.53 o                         
  -1   6  16         68.58         60.84         4.20 o                         
  -2   1  17         13.16         12.08         1.99 o                         
  -1   1  17          8.09          4.24         2.90 o                         
   0   1  17          0.39          1.70         0.94 o                         
  -2   2  17         22.60         13.99         2.75 o                         
   0   2  17          0.22          1.15         1.30 o                         
  -1   3  17         19.39         17.96         3.29 o                         
  -1   4  17         52.19         65.81         6.19 o                         
                                                                                
